# Supplementary material for: Single-Cell Transcriptome and Network Analyses Unveil Key Transcription Factors Regulating Mesophyll Cell Development in Maize
Source: Genes (Basel). 2022 Feb 20;13(2):374. doi: 10.3390/genes13020374 (PMC8872562; doi:10.3390/genes13020374)
Supplement: Supplementary file 1 [file genes-13-00374-s001.zip]

Archive with 11 entries (11 files):
- Dataset S1 Cell Ranger Report.html
- Supplementary Figures.pdf
- Supplementary Table S1.xlsx
- Supplementary Table S2.xlsx
- Supplementary Table S3.xlsx
- Supplementary Table S4.xlsx
- Supplementary Table S5.xlsx
- Supplementary Table S6.xlsx
- Supplementary Table S7.xlsx
- Supplementary Table S8.xlsx
- Supplementary Table S9.xlsx
