# Supplementary material for: Single-Cell Transcriptome and Network Analyses Unveil Key Transcription Factors Regulating Mesophyll Cell Development in Maize
Source: Genes (Basel). 2022 Feb 20;13(2):374. doi: 10.3390/genes13020374 (PMC8872562; doi:10.3390/genes13020374)
Supplement: Supplementary file 1 [file genes-13-00374-s001.zip › Supplementary Table S1.xlsx]

## Sheet: RT-PCR
Supplementary Table S1. Summary of primer information for qPCR assay
Gene name	Gene ID	F primer	R primer
WIP1	Zm00001d040027	ATAAACGTCAGGCGCACGTA	GGTAAGTTAGTCAGCGAAGCG
phospholipase D7	Zm00001d029397	AGGCTTCTCGGATTGTTGCTGA	CCGGCGAGGATCTGTCTGTCTT
PEPC	Zm00001d046170	GCTTGTCGTCCTCGGAGACCTTG	CCGTGCCGCTCCAACCATCT
FDX2	Zm00001d035003	CCCTGCTTCTCGTCCCCACT	CTTCCTCCTCGGCGAAGTCC
COL8	Zm00001d013443	CGCTTCCGTTTCTTGTCCTCTGGTTC	GACGACGGGTTTGACTGTTTGGGTT
Photosystem I subunit O	Zm00001d003767	CACCAGTACGCTCCTCGTTTCCA	TGCATCATCTACCGTCCAATCCC

## Sheet: ChIP-QPCR base&tip
Gene name	Gene ID	F primer	R primer
NAC84	Zm00001d049860	CGTTTAGATGGAGTAAAGCTTGACGC	AGTGACTGCGCGCGTGTATGCTTT
MYB-related24	Zm00001d008808	ACTGCAATATTATTGGAGCGGGAGC	CATCATGGCGTTTGACAATTCAACCCA
G2-like9	Zm00001d030891	GTGAGTGATCTGAGTCGTCCACG	CTTATCCCTTCGCCAATAATTCC
Orphan179	Zm00001d051018	CGCAACTGGAGCAATCAGTGA	AGCGTGGTTCCGGCGTG

## Sheet: HSF-IP-PCR
Gene name	Gene ID	F primer	R primer
NAC84 promoter	Zm00001d049860	GAAACAGCTATGACCATGATTAC	AGAGGGCAAATGGGCGGCTT
scrambled NAC84 promoter	Zm00001d049860	GAAACAGCTATGACCATGATTAC	GGTGTGTGTGGGCGTAGAAT
