# Supplementary material for: Single-Cell Transcriptome and Network Analyses Unveil Key Transcription Factors Regulating Mesophyll Cell Development in Maize
Source: Genes (Basel). 2022 Feb 20;13(2):374. doi: 10.3390/genes13020374 (PMC8872562; doi:10.3390/genes13020374)
Supplement: Supplementary file 1 [file genes-13-00374-s001.zip › Supplementary Table S2.xlsx]

## Sheet: Cluster C6
Supplementary Table S2. Specific expressed marker genes for cell cluster C6 and C7 generated using FindAllMarkers function in seurat package
P value	avg logFC	pct.1	pct.2	Adjust P value	Cell Cluster	Gene ID
0	1.95739	0.853	0.007	0	C6	Zm00001d027904
0	1.47348	0.941	0.011	0	C6	Zm00001d048953
0	1.46328	0.912	0.003	0	C6	Zm00001d002871
0	1.36258	0.735	0.003	0	C6	Zm00001d027332
0	0.993862	0.559	0.001	0	C6	Zm00001d008305
0	0.983546	0.588	0.003	0	C6	Zm00001d046642
0	0.83701	0.441	0	0	C6	Zm00001d027810
0	0.836027	0.588	0.002	0	C6	Zm00001d018791
0	0.808097	0.618	0.004	0	C6	Zm00001d015239
0	0.640054	0.529	0.004	0	C6	Zm00001d033457
0	0.63134	0.382	0.001	0	C6	Zm00001d044686
0	0.525353	0.529	0.002	0	C6	Zm00001d022227
0	0.51692	0.412	0.001	0	C6	Zm00001d032973
0	0.398118	0.353	0	0	C6	Zm00001d037794
0	0.387505	0.382	0.001	0	C6	Zm00001d015463
0	0.380325	0.324	0.001	0	C6	Zm00001d020306
0	0.349172	0.412	0.001	0	C6	Zm00001d010426
0	0.349038	0.382	0.001	0	C6	Zm00001d024691
6.52471e-308	1.94145	0.647	0.007	3.02942e-303	C6	Zm00001d044685
2.14939e-283	0.37308	0.382	0.002	9.97962e-279	C6	Zm00001d041578
7.68954e-278	3.38181	0.853	0.016	3.57025e-273	C6	Zm00001d023343
6.74165e-271	0.904162	0.441	0.003	3.13015e-266	C6	Zm00001d023994
1.06506e-256	0.975438	0.559	0.006	4.94506e-252	C6	Zm00001d049950
3.46077e-241	1.34397	0.765	0.015	1.60684e-236	C6	Zm00001d024734
1.80592e-240	0.915691	0.765	0.015	8.38489e-236	C6	Zm00001d014796
9.07215e-230	1.32511	0.412	0.004	4.2122e-225	C6	Zm00001d004689
5.81839e-213	0.71689	0.706	0.014	2.70148e-208	C6	Zm00001d005934
1.51677e-209	1.41324	0.765	0.017	7.04236e-205	C6	Zm00001d028241
9.33095e-195	1.7054	0.912	0.028	4.33236e-190	C6	Zm00001d031636
1.79775e-192	1.62197	0.794	0.021	8.34695e-188	C6	Zm00001d053007
2.61779e-191	0.378684	0.441	0.005	1.21544e-186	C6	Zm00001d038066
2.82624e-140	1.26506	0.353	0.005	1.31222e-135	C6	Zm00001d021702
9.79456e-139	0.414873	0.382	0.006	4.54762e-134	C6	Zm00001d053727
5.80741e-125	0.712242	0.647	0.022	2.69638e-120	C6	Zm00001d045919
2.47267e-120	0.34036	0.353	0.006	1.14806e-115	C6	Zm00001d025023
1.11884e-118	1.04485	0.441	0.01	5.19477e-114	C6	Zm00001d052673
9.61091e-111	1.80966	0.412	0.009	4.46234e-106	C6	Zm00001d024386
1.4582e-110	1.69215	0.882	0.05	6.77042e-106	C6	Zm00001d020557
1.34977e-93	2.10672	0.794	0.048	6.267e-89	C6	Zm00001d033068
2.7688e-92	1.92746	0.706	0.038	1.28556e-87	C6	Zm00001d050514
5.82262e-92	1.14811	0.794	0.049	2.70344e-87	C6	Zm00001d031049
4.10617e-87	0.490369	0.5	0.019	1.9065e-82	C6	Zm00001d051424
1.01352e-83	0.499458	0.382	0.011	4.70575e-79	C6	Zm00001d020172
2.6015e-83	0.269355	0.441	0.015	1.20788e-78	C6	Zm00001d052922
5.76417e-83	0.610337	0.471	0.017	2.6763e-78	C6	Zm00001d011486
1.60448e-80	0.251512	0.324	0.008	7.44959e-76	C6	Zm00001d005451
1.83913e-79	0.285419	0.441	0.016	8.53906e-75	C6	Zm00001d053009
1.22955e-72	0.358582	0.382	0.013	5.7088e-68	C6	Zm00001d002301
1.34511e-71	0.711986	0.618	0.037	6.24534e-67	C6	Zm00001d027486
3.06686e-70	1.19171	0.765	0.06	1.42394e-65	C6	Zm00001d019100
2.10836e-65	0.369536	0.559	0.032	9.78912e-61	C6	Zm00001d020345
2.06097e-64	0.321095	0.353	0.013	9.5691e-60	C6	Zm00001d026383
2.85484e-64	1.04689	0.824	0.078	1.3255e-59	C6	Zm00001d002830
2.93155e-62	1.01471	0.588	0.039	1.36112e-57	C6	Zm00001d032855
2.99647e-62	1.33809	0.824	0.077	1.39126e-57	C6	Zm00001d018211
1.68052e-59	1.98794	0.794	0.077	7.80265e-55	C6	Zm00001d053236
4.82843e-59	1.43869	0.853	0.091	2.24184e-54	C6	Zm00001d042371
1.47353e-58	0.473099	0.353	0.014	6.8416e-54	C6	Zm00001d008957
1.48611e-58	0.433975	0.412	0.019	6.89999e-54	C6	Zm00001d024277
2.96551e-58	0.869427	0.618	0.046	1.37689e-53	C6	Zm00001d038229
1.86246e-56	0.302553	0.353	0.014	8.64742e-52	C6	Zm00001d051334
3.8342e-55	0.90903	0.706	0.065	1.78022e-50	C6	Zm00001d039426
1.28694e-54	0.634659	0.382	0.018	5.97526e-50	C6	Zm00001d045360
2.90066e-54	0.421681	0.412	0.021	1.34678e-49	C6	Zm00001d029499
2.5626e-53	0.371768	0.559	0.04	1.18981e-48	C6	Zm00001d000021
1.80499e-51	0.690816	0.735	0.077	8.38059e-47	C6	Zm00001d025751
3.57698e-51	0.472899	0.5	0.033	1.66079e-46	C6	Zm00001d005594
4.85775e-50	0.43084	0.382	0.019	2.25545e-45	C6	Zm00001d038065
5.18941e-47	0.616726	0.588	0.051	2.40944e-42	C6	Zm00001d022380
6.13052e-46	0.33314	0.324	0.015	2.8464e-41	C6	Zm00001d027472
1.39571e-44	0.494441	0.647	0.065	6.48028e-40	C6	Zm00001d010448
3.60893e-44	1.09973	0.853	0.124	1.67562e-39	C6	Zm00001d013302
1.01711e-43	0.889516	0.765	0.098	4.72243e-39	C6	Zm00001d027667
6.64863e-43	0.741208	0.706	0.083	3.08696e-38	C6	Zm00001d038599
1.37778e-42	1.19441	0.588	0.056	6.39705e-38	C6	Zm00001d000018
3.81222e-42	0.536996	0.324	0.017	1.77001e-37	C6	Zm00001d022456
4.56831e-41	0.934819	0.5	0.042	2.12107e-36	C6	Zm00001d014102
3.67692e-40	0.382392	0.559	0.052	1.70719e-35	C6	Zm00001d000316
3.72895e-40	0.296568	0.471	0.037	1.73135e-35	C6	Zm00001d042084
5.80437e-40	1.33921	0.618	0.067	2.69497e-35	C6	Zm00001d011654
1.78811e-37	0.352518	0.382	0.026	8.30219e-33	C6	Zm00001d002799
2.93517e-37	1.42063	0.853	0.157	1.3628e-32	C6	Zm00001d020764
3.21904e-37	1.15666	0.765	0.117	1.4946e-32	C6	Zm00001d010171
4.78998e-37	0.398271	0.382	0.026	2.22399e-32	C6	Zm00001d041476
8.39053e-37	0.51258	0.412	0.031	3.89572e-32	C6	Zm00001d021774
2.46351e-36	0.376393	0.5	0.047	1.14381e-31	C6	Zm00001d006715
2.81293e-36	0.865556	0.647	0.084	1.30604e-31	C6	Zm00001d048215
3.85387e-36	0.488368	0.559	0.06	1.78935e-31	C6	Zm00001d038638
4.57186e-36	1.32823	0.706	0.103	2.12271e-31	C6	Zm00001d014294
3.40643e-35	0.472251	0.412	0.033	1.5816e-30	C6	Zm00001d016013
6.48288e-35	1.29475	0.676	0.094	3.01e-30	C6	Zm00001d005654
1.09211e-34	0.39534	0.529	0.056	5.07066e-30	C6	Zm00001d020004
2.78935e-34	0.69101	0.471	0.045	1.29509e-29	C6	Zm00001d040519
1.89029e-33	0.794078	0.706	0.11	8.77664e-29	C6	Zm00001d002974
2.64327e-33	0.274669	0.382	0.03	1.22727e-28	C6	Zm00001d027755
8.01482e-33	1.34871	0.794	0.151	3.72128e-28	C6	Zm00001d004198
1.21044e-32	0.360664	0.5	0.052	5.62006e-28	C6	Zm00001d043649
1.41071e-32	0.479216	0.559	0.067	6.54993e-28	C6	Zm00001d039582
4.3886e-32	0.543085	0.559	0.067	2.03763e-27	C6	Zm00001d042207
9.65942e-32	1.46871	0.824	0.167	4.48487e-27	C6	Zm00001d048611
1.36379e-31	0.495076	0.529	0.061	6.33208e-27	C6	Zm00001d039052
2.31002e-31	0.787402	0.941	0.235	1.07254e-26	C6	Zm00001d044985
2.51736e-31	0.584396	0.471	0.049	1.16881e-26	C6	Zm00001d016730
8.27775e-31	0.422396	0.441	0.043	3.84336e-26	C6	Zm00001d037386
1.65831e-30	1.07898	0.912	0.225	7.69954e-26	C6	Zm00001d052170
8.05856e-30	0.353762	0.412	0.039	3.74159e-25	C6	Zm00001d033528
8.60901e-30	0.442866	0.382	0.033	3.99716e-25	C6	Zm00001d052224
7.4099e-29	0.351259	0.471	0.051	3.44042e-24	C6	Zm00001d037714
1.30775e-28	2.40468	0.765	0.163	6.07189e-24	C6	Zm00001d031779
2.2764e-28	0.352412	0.471	0.053	1.05693e-23	C6	Zm00001d049698
6.55436e-28	0.326695	0.382	0.036	3.04319e-23	C6	Zm00001d016891
8.64199e-28	1.53251	0.941	0.26	4.01247e-23	C6	Zm00001d043762
1.25513e-27	0.732987	0.529	0.07	5.82756e-23	C6	Zm00001d008925
1.85546e-27	1.12926	0.706	0.136	8.61488e-23	C6	Zm00001d043742
5.3521e-27	1.68426	1	0.377	2.48498e-22	C6	Zm00001d033567
9.13947e-27	0.382989	0.441	0.049	4.24346e-22	C6	Zm00001d038908
2.73487e-26	0.347477	0.441	0.051	1.2698e-21	C6	Zm00001d049049
3.66752e-26	0.570567	0.618	0.101	1.70283e-21	C6	Zm00001d045836
5.05117e-26	1.46979	0.559	0.079	2.34526e-21	C6	Zm00001d000017
5.90312e-26	0.891745	0.765	0.169	2.74082e-21	C6	Zm00001d043253
1.3898e-25	0.477929	0.588	0.095	6.45283e-21	C6	Zm00001d050518
1.61481e-25	0.438235	0.647	0.114	7.49758e-21	C6	Zm00001d047367
3.77282e-25	1.26536	0.647	0.122	1.75172e-20	C6	Zm00001d022517
3.96489e-25	1.01744	0.853	0.236	1.8409e-20	C6	Zm00001d038860
3.98266e-25	0.314216	0.353	0.034	1.84915e-20	C6	Zm00001d033492
4.44985e-25	0.826794	0.794	0.195	2.06607e-20	C6	Zm00001d025281
6.72575e-25	0.407921	0.382	0.04	3.12277e-20	C6	Zm00001d016950
8.24549e-25	0.622234	0.529	0.077	3.82838e-20	C6	Zm00001d043339
9.5089e-25	0.87077	0.853	0.236	4.41498e-20	C6	Zm00001d046004
1.13181e-24	1.19758	0.824	0.204	5.25498e-20	C6	Zm00001d039674
2.96695e-24	1.57233	0.971	0.38	1.37755e-19	C6	Zm00001d042993
3.14135e-24	0.588812	0.618	0.109	1.45853e-19	C6	Zm00001d032480
3.45733e-24	0.79682	0.794	0.2	1.60524e-19	C6	Zm00001d013243
5.71856e-24	1.09153	0.647	0.12	2.65513e-19	C6	Zm00001d024027
6.17946e-24	0.323926	0.382	0.042	2.86912e-19	C6	Zm00001d029410
7.76399e-24	0.320829	0.353	0.035	3.60482e-19	C6	Zm00001d032946
7.81298e-24	1.06203	0.706	0.149	3.62757e-19	C6	Zm00001d040100
1.17306e-23	0.432769	0.471	0.063	5.4465e-19	C6	Zm00001d015292
1.25798e-23	0.877837	0.559	0.091	5.84081e-19	C6	Zm00001d033066
1.55716e-23	0.899812	0.706	0.146	7.22989e-19	C6	Zm00001d035753
2.64865e-23	0.668137	0.647	0.124	1.22977e-18	C6	Zm00001d017247
4.61807e-23	1.71235	0.882	0.288	2.14417e-18	C6	Zm00001d038883
6.73123e-23	0.603755	0.676	0.144	3.12531e-18	C6	Zm00001d010945
9.66313e-23	1.22364	0.794	0.226	4.48659e-18	C6	Zm00001d017978
1.25695e-22	0.542857	0.5	0.077	5.836e-18	C6	Zm00001d004335
1.37371e-22	0.331934	0.353	0.037	6.37814e-18	C6	Zm00001d049265
1.80129e-22	1.1085	0.941	0.385	8.36341e-18	C6	Zm00001d028416
1.89024e-22	0.27286	0.382	0.044	8.77638e-18	C6	Zm00001d021615
2.57117e-22	1.53486	0.882	0.273	1.1938e-17	C6	Zm00001d043025
2.75825e-22	0.2564	0.412	0.05	1.28066e-17	C6	Zm00001d046718
2.79809e-22	0.435671	0.441	0.059	1.29915e-17	C6	Zm00001d036318
3.25865e-22	0.99895	0.735	0.178	1.51299e-17	C6	Zm00001d037852
4.92648e-22	1.71352	1	0.601	2.28736e-17	C6	Zm00001d025735
5.37807e-22	0.346344	0.441	0.059	2.49704e-17	C6	Zm00001d044024
5.83028e-22	0.72624	0.5	0.079	2.707e-17	C6	Zm00001d017333
5.88817e-22	0.327245	0.471	0.068	2.73388e-17	C6	Zm00001d034015
5.96959e-22	0.599599	0.676	0.145	2.77168e-17	C6	Zm00001d043382
6.92371e-22	1.79656	0.941	0.425	3.21468e-17	C6	Zm00001d028307
7.64099e-22	0.424907	0.5	0.078	3.54771e-17	C6	Zm00001d011459
9.05835e-22	0.360832	0.353	0.038	4.20579e-17	C6	Zm00001d045606
1.91738e-21	0.507346	0.676	0.153	8.9024e-17	C6	Zm00001d053308
2.07509e-21	0.833253	0.647	0.143	9.63465e-17	C6	Zm00001d007345
2.6759e-21	0.821085	0.706	0.178	1.24242e-16	C6	Zm00001d052354
3.38375e-21	1.08681	0.794	0.232	1.57108e-16	C6	Zm00001d053393
3.62601e-21	0.369877	0.588	0.111	1.68356e-16	C6	Zm00001d021659
4.8092e-21	0.48052	0.5	0.081	2.23291e-16	C6	Zm00001d032866
5.0235e-21	0.507823	0.353	0.04	2.33241e-16	C6	Zm00001d032027
6.45216e-21	0.822043	0.824	0.262	2.99574e-16	C6	Zm00001d028987
8.45602e-21	1.45838	0.882	0.318	3.92613e-16	C6	Zm00001d037733
9.54344e-21	1.10446	0.912	0.338	4.43102e-16	C6	Zm00001d033718
1.01467e-20	0.26226	0.441	0.061	4.71112e-16	C6	Zm00001d009908
1.40068e-20	0.357098	0.441	0.064	6.50335e-16	C6	Zm00001d022122
1.84029e-20	0.969408	0.706	0.177	8.54445e-16	C6	Zm00001d019726
2.01629e-20	0.795401	0.706	0.182	9.36163e-16	C6	Zm00001d046953
2.2133e-20	1.82208	1	0.59	1.02763e-15	C6	Zm00001d007753
4.60038e-20	0.701393	0.618	0.137	2.13596e-15	C6	Zm00001d020789
4.66112e-20	0.358015	0.529	0.095	2.16416e-15	C6	Zm00001d022154
4.82016e-20	0.827418	0.735	0.205	2.238e-15	C6	Zm00001d044382
5.80696e-20	0.295319	0.441	0.064	2.69617e-15	C6	Zm00001d044495
9.78652e-20	1.42599	0.765	0.233	4.54388e-15	C6	Zm00001d020915
9.83342e-20	0.646289	0.5	0.082	4.56566e-15	C6	Zm00001d004843
1.12002e-19	0.834404	0.765	0.225	5.20023e-15	C6	Zm00001d006759
1.22744e-19	0.360537	0.471	0.075	5.699e-15	C6	Zm00001d044443
1.47952e-19	0.548695	0.5	0.087	6.86943e-15	C6	Zm00001d046231
1.53011e-19	0.412191	0.353	0.043	7.10431e-15	C6	Zm00001d048702
2.04207e-19	1.25098	0.706	0.192	9.48135e-15	C6	Zm00001d006525
2.62901e-19	1.55224	0.912	0.423	1.22065e-14	C6	Zm00001d050011
3.69193e-19	0.476934	0.529	0.097	1.71416e-14	C6	Zm00001d022073
3.79034e-19	1.71838	0.941	0.583	1.75986e-14	C6	Zm00001d035616
4.99867e-19	0.546673	0.765	0.215	2.32088e-14	C6	Zm00001d026322
5.42578e-19	1.34403	0.882	0.367	2.51919e-14	C6	Zm00001d031449
6.92376e-19	0.302925	0.471	0.079	3.2147e-14	C6	Zm00001d043091
7.03868e-19	1.55019	0.971	0.589	3.26806e-14	C6	Zm00001d019725
7.04319e-19	0.771677	0.706	0.19	3.27015e-14	C6	Zm00001d011625
7.99221e-19	0.858234	0.824	0.311	3.71078e-14	C6	Zm00001d025943
8.37309e-19	1.45277	0.971	0.621	3.88762e-14	C6	Zm00001d010520
8.71648e-19	1.05175	0.794	0.238	4.04706e-14	C6	Zm00001d037693
8.82713e-19	0.2603	0.353	0.045	4.09844e-14	C6	Zm00001d032857
9.45195e-19	1.96026	0.941	0.537	4.38854e-14	C6	Zm00001d017699
9.47019e-19	0.361394	0.382	0.052	4.39701e-14	C6	Zm00001d039370
1.12412e-18	0.481421	0.471	0.081	5.21928e-14	C6	Zm00001d052795
1.25905e-18	0.493384	0.5	0.09	5.84579e-14	C6	Zm00001d014562
1.62193e-18	0.378117	0.588	0.125	7.5306e-14	C6	Zm00001d034372
1.96064e-18	1.11499	0.941	0.503	9.10325e-14	C6	Zm00001d016586
2.31212e-18	0.473559	0.588	0.131	1.07352e-13	C6	Zm00001d029603
2.31948e-18	0.898306	0.941	0.517	1.07694e-13	C6	Zm00001d031090
2.4484e-18	0.672855	0.706	0.207	1.13679e-13	C6	Zm00001d044939
3.61293e-18	1.07014	0.824	0.286	1.67748e-13	C6	Zm00001d051251
4.27134e-18	1.28625	0.824	0.265	1.98318e-13	C6	Zm00001d022569
4.47706e-18	0.266484	0.471	0.08	2.0787e-13	C6	Zm00001d045480
4.51499e-18	1.24782	0.824	0.269	2.09631e-13	C6	Zm00001d022264
4.60261e-18	1.98094	0.971	0.534	2.13699e-13	C6	Zm00001d002847
4.87296e-18	1.09936	0.941	0.424	2.26251e-13	C6	Zm00001d053369
5.26333e-18	0.715257	0.471	0.077	2.44377e-13	C6	Zm00001d032618
6.57994e-18	0.909194	0.794	0.268	3.05507e-13	C6	Zm00001d013098
6.99105e-18	0.8499	0.794	0.292	3.24595e-13	C6	Zm00001d014423
7.22609e-18	1.56056	1	0.595	3.35507e-13	C6	Zm00001d012607
1.1039e-17	0.444845	0.618	0.144	5.1254e-13	C6	Zm00001d044075
1.10999e-17	1.87056	0.941	0.519	5.1537e-13	C6	Zm00001d048191
1.73186e-17	0.299806	0.559	0.119	8.04104e-13	C6	Zm00001d049273
1.81897e-17	0.727043	0.676	0.173	8.44549e-13	C6	Zm00001d029617
2.04316e-17	1.10312	0.853	0.388	9.4864e-13	C6	Zm00001d012962
2.25127e-17	1.24634	0.794	0.272	1.04526e-12	C6	Zm00001d003712
2.56862e-17	0.715719	0.794	0.27	1.19261e-12	C6	Zm00001d040667
2.75768e-17	1.02605	0.941	0.508	1.28039e-12	C6	Zm00001d021250
2.81092e-17	1.43197	0.941	0.568	1.30511e-12	C6	Zm00001d043075
3.1059e-17	0.914476	0.971	0.53	1.44207e-12	C6	Zm00001d011638
3.69801e-17	0.588988	0.765	0.258	1.71699e-12	C6	Zm00001d037279
3.77209e-17	0.766092	0.706	0.213	1.75138e-12	C6	Zm00001d044771
3.81587e-17	0.882185	0.824	0.322	1.77171e-12	C6	Zm00001d038675
3.95419e-17	1.27193	0.794	0.293	1.83593e-12	C6	Zm00001d043652
4.10116e-17	0.959854	0.647	0.171	1.90417e-12	C6	Zm00001d051254
4.17792e-17	0.335251	0.441	0.076	1.93981e-12	C6	Zm00001d037035
4.32355e-17	0.908351	0.941	0.565	2.00743e-12	C6	Zm00001d030110
5.0062e-17	0.45148	0.559	0.127	2.32438e-12	C6	Zm00001d025263
5.09018e-17	0.698358	0.824	0.323	2.36337e-12	C6	Zm00001d005164
5.61249e-17	0.312866	0.441	0.078	2.60588e-12	C6	Zm00001d028330
6.2248e-17	0.616248	0.765	0.264	2.89017e-12	C6	Zm00001d039416
7.41485e-17	1.95699	0.971	0.551	3.44272e-12	C6	Zm00001d024996
8.04273e-17	1.15095	0.735	0.258	3.73424e-12	C6	Zm00001d042443
9.31958e-17	0.804033	0.912	0.446	4.32708e-12	C6	Zm00001d040067
1.21951e-16	1.30964	0.941	0.596	5.6622e-12	C6	Zm00001d038522
1.2273e-16	0.600617	0.676	0.196	5.69834e-12	C6	Zm00001d002536
1.62752e-16	0.442639	0.588	0.143	7.55657e-12	C6	Zm00001d051178
1.86473e-16	0.309653	0.471	0.086	8.65792e-12	C6	Zm00001d051340
1.92833e-16	0.327927	0.412	0.066	8.95323e-12	C6	Zm00001d053562
2.10696e-16	0.721508	0.824	0.33	9.78261e-12	C6	Zm00001d047917
2.1822e-16	0.448396	0.559	0.131	1.01319e-11	C6	Zm00001d005944
2.34085e-16	1.08045	0.971	0.56	1.08686e-11	C6	Zm00001d033090
2.568e-16	0.442067	0.676	0.197	1.19232e-11	C6	Zm00001d033641
2.61535e-16	0.47508	0.588	0.146	1.21431e-11	C6	Zm00001d043851
2.69377e-16	0.694441	0.853	0.371	1.25072e-11	C6	Zm00001d015293
3.52524e-16	0.335844	0.441	0.081	1.63677e-11	C6	Zm00001d042968
3.82998e-16	0.346799	0.5	0.1	1.77826e-11	C6	Zm00001d039615
3.9236e-16	0.618851	0.441	0.083	1.82173e-11	C6	Zm00001d011075
3.96098e-16	0.660159	0.912	0.5	1.83908e-11	C6	Zm00001d038880
4.34076e-16	0.295737	0.5	0.103	2.01541e-11	C6	Zm00001d019920
4.40394e-16	0.72175	0.824	0.348	2.04475e-11	C6	Zm00001d047522
4.95229e-16	0.355521	0.5	0.104	2.29935e-11	C6	Zm00001d024406
5.00504e-16	2.00383	0.912	0.532	2.32384e-11	C6	Zm00001d038884
5.86855e-16	0.367486	0.382	0.061	2.72477e-11	C6	Zm00001d046186
6.22925e-16	0.409702	0.412	0.071	2.89224e-11	C6	Zm00001d022374
6.59612e-16	0.749678	0.588	0.152	3.06258e-11	C6	Zm00001d006034
6.68698e-16	1.0665	0.824	0.327	3.10477e-11	C6	Zm00001d005306
7.74709e-16	1.3048	0.912	0.451	3.59698e-11	C6	Zm00001d027949
8.77895e-16	1.42889	0.647	0.198	4.07607e-11	C6	Zm00001d011656
9.155e-16	2.11137	0.824	0.392	4.25066e-11	C6	Zm00001d046318
9.20479e-16	0.429621	0.559	0.137	4.27379e-11	C6	Zm00001d035501
9.37902e-16	0.708732	0.941	0.46	4.35468e-11	C6	Zm00001d031554
9.44917e-16	1.20541	0.912	0.606	4.38725e-11	C6	Zm00001d027480
1.04397e-15	0.360996	0.471	0.092	4.84714e-11	C6	Zm00001d013964
1.11664e-15	0.262958	0.412	0.072	5.18456e-11	C6	Zm00001d022417
1.13179e-15	1.79299	0.882	0.502	5.2549e-11	C6	Zm00001d039283
1.19225e-15	1.79282	0.765	0.296	5.5356e-11	C6	Zm00001d034514
1.20973e-15	0.294389	0.618	0.155	5.61677e-11	C6	Zm00001d051461
1.24137e-15	0.325498	0.559	0.13	5.76366e-11	C6	Zm00001d024225
1.35691e-15	1.02234	0.882	0.46	6.30012e-11	C6	Zm00001d000526
1.53081e-15	0.286928	0.412	0.071	7.10755e-11	C6	Zm00001d019507
1.73309e-15	1.00165	0.912	0.532	8.04674e-11	C6	Zm00001d043238
1.88061e-15	0.699215	0.824	0.351	8.73168e-11	C6	Zm00001d053964
1.99287e-15	0.578671	0.676	0.21	9.25289e-11	C6	Zm00001d043613
2.09019e-15	0.388349	0.441	0.085	9.70475e-11	C6	Zm00001d016855
2.12909e-15	0.526096	0.676	0.214	9.88534e-11	C6	Zm00001d020380
2.32382e-15	0.527169	0.5	0.111	1.07895e-10	C6	Zm00001d051901
2.47877e-15	0.500503	0.676	0.203	1.15089e-10	C6	Zm00001d032679
2.6751e-15	0.589083	0.618	0.162	1.24205e-10	C6	Zm00001d048969
2.8136e-15	1.02485	0.412	0.073	1.30636e-10	C6	Zm00001d051174
2.91216e-15	0.301408	0.412	0.074	1.35212e-10	C6	Zm00001d030171
3.03194e-15	0.809976	0.853	0.338	1.40773e-10	C6	Zm00001d034782
3.10251e-15	1.81643	0.853	0.391	1.44049e-10	C6	Zm00001d049381
3.10676e-15	0.671873	0.735	0.267	1.44247e-10	C6	Zm00001d042585
3.2401e-15	0.576723	0.824	0.325	1.50438e-10	C6	ZeamMr004
3.93052e-15	0.701192	0.559	0.142	1.82494e-10	C6	Zm00001d010137
4.03546e-15	0.607438	0.912	0.432	1.87366e-10	C6	Zm00001d034859
4.26074e-15	0.375881	0.529	0.125	1.97826e-10	C6	Zm00001d008863
4.43654e-15	1.27417	0.882	0.464	2.05988e-10	C6	Zm00001d017186
5.31322e-15	0.777522	0.735	0.268	2.46693e-10	C6	Zm00001d050893
5.39646e-15	0.715129	0.735	0.258	2.50558e-10	C6	Zm00001d003657
5.99493e-15	1.20021	0.882	0.537	2.78345e-10	C6	Zm00001d008181
6.19546e-15	0.676821	0.735	0.275	2.87655e-10	C6	Zm00001d010967
6.20485e-15	1.53948	0.912	0.508	2.88091e-10	C6	Zm00001d042056
6.45332e-15	0.467582	0.794	0.306	2.99628e-10	C6	Zm00001d024425
6.56012e-15	1.73148	0.971	0.638	3.04587e-10	C6	Zm00001d046852
7.24995e-15	0.905932	0.912	0.516	3.36615e-10	C6	Zm00001d014804
7.88759e-15	0.40127	0.471	0.099	3.66221e-10	C6	Zm00001d013390
7.90596e-15	0.494368	0.529	0.124	3.67074e-10	C6	Zm00001d030858
8.64875e-15	0.349647	0.382	0.064	4.01562e-10	C6	Zm00001d023243
8.98448e-15	0.978566	0.735	0.289	4.17149e-10	C6	Zm00001d017072
9.17849e-15	0.469383	0.794	0.317	4.26157e-10	C6	Zm00001d052725
9.1986e-15	0.941467	0.971	0.58	4.27091e-10	C6	Zm00001d012850
9.77568e-15	1.85648	0.941	0.562	4.53885e-10	C6	Zm00001d023529
1.03258e-14	0.302002	0.441	0.089	4.79425e-10	C6	Zm00001d029684
1.17687e-14	0.835725	0.912	0.577	5.46419e-10	C6	Zm00001d018454
1.27095e-14	0.433381	0.588	0.152	5.90104e-10	C6	Zm00001d032686
1.41609e-14	0.467271	0.588	0.152	6.57493e-10	C6	Zm00001d032102
1.63898e-14	0.621227	0.735	0.273	7.60979e-10	C6	Zm00001d015638
1.6418e-14	0.47831	0.588	0.147	7.62285e-10	C6	Zm00001d002592
1.76699e-14	0.580025	0.882	0.422	8.20415e-10	C6	Zm00001d045305
1.80358e-14	1.22327	0.971	0.611	8.37401e-10	C6	Zm00001d020702
1.89815e-14	1.13238	0.912	0.546	8.81312e-10	C6	Zm00001d047814
2.24806e-14	0.303799	0.412	0.079	1.04377e-09	C6	Zm00001d002875
2.35051e-14	0.849404	0.735	0.264	1.09134e-09	C6	Zm00001d028565
2.58235e-14	1.52967	0.676	0.23	1.19898e-09	C6	Zm00001d021901
3.04999e-14	0.918452	0.882	0.52	1.41611e-09	C6	Zm00001d001883
3.2664e-14	0.651232	0.824	0.37	1.51659e-09	C6	Zm00001d015201
3.90258e-14	0.404319	0.529	0.132	1.81197e-09	C6	Zm00001d016477
4.02339e-14	0.66624	0.853	0.403	1.86806e-09	C6	Zm00001d032582
4.17893e-14	0.662892	0.853	0.385	1.94028e-09	C6	Zm00001d051504
4.19359e-14	0.340115	0.441	0.09	1.94708e-09	C6	Zm00001d019472
4.35049e-14	0.522771	0.5	0.12	2.01993e-09	C6	Zm00001d048627
4.48871e-14	0.605473	0.794	0.315	2.08411e-09	C6	Zm00001d048358
5.06316e-14	1.08797	0.882	0.52	2.35082e-09	C6	Zm00001d040561
5.28685e-14	0.652542	0.647	0.217	2.45468e-09	C6	Zm00001d051599
5.37083e-14	0.613636	0.588	0.162	2.49368e-09	C6	Zm00001d043156
5.6325e-14	0.361216	0.5	0.116	2.61517e-09	C6	Zm00001d005539
6.06484e-14	0.696645	0.647	0.215	2.8159e-09	C6	Zm00001d039931
6.25853e-14	0.793911	0.912	0.468	2.90583e-09	C6	Zm00001d032605
6.59768e-14	0.796739	0.559	0.153	3.0633e-09	C6	Zm00001d048680
7.78369e-14	0.696523	0.794	0.336	3.61397e-09	C6	Zm00001d005392
8.0904e-14	0.748821	0.824	0.454	3.75637e-09	C6	Zm00001d049910
8.79746e-14	1.51483	0.853	0.395	4.08466e-09	C6	Zm00001d016306
9.30383e-14	0.733446	0.941	0.563	4.31977e-09	C6	Zm00001d038791
9.5674e-14	0.724476	0.794	0.334	4.44215e-09	C6	Zm00001d032923
9.92161e-14	0.551469	0.588	0.158	4.6066e-09	C6	Zm00001d044162
1.01035e-13	1.28718	0.882	0.426	4.69104e-09	C6	Zm00001d038451
1.14797e-13	0.975491	0.971	0.593	5.33001e-09	C6	Zm00001d030090
1.28739e-13	0.91076	0.941	0.602	5.97737e-09	C6	Zm00001d015012
1.355e-13	1.25043	0.676	0.22	6.29124e-09	C6	Zm00001d042022
1.41027e-13	1.0576	0.912	0.535	6.54788e-09	C6	Zm00001d020714
1.65379e-13	0.852061	0.647	0.219	7.67854e-09	C6	Zm00001d016674
1.77158e-13	0.477423	0.5	0.119	8.22543e-09	C6	Zm00001d017145
1.7877e-13	0.40366	0.5	0.12	8.30029e-09	C6	Zm00001d012674
1.93223e-13	0.454221	0.529	0.141	8.97135e-09	C6	Zm00001d028075
2.00483e-13	0.819465	0.794	0.34	9.30841e-09	C6	Zm00001d053778
2.35076e-13	0.83531	0.853	0.395	1.09146e-08	C6	Zm00001d049073
2.45154e-13	0.981818	0.706	0.295	1.13825e-08	C6	Zm00001d004731
2.66784e-13	0.756928	0.765	0.304	1.23868e-08	C6	Zm00001d017457
2.70705e-13	0.424826	0.676	0.225	1.25688e-08	C6	Zm00001d044451
2.77684e-13	0.951069	0.853	0.412	1.28929e-08	C6	Zm00001d007977
2.85829e-13	0.283538	0.5	0.12	1.32711e-08	C6	Zm00001d021498
3.19101e-13	0.867314	0.824	0.38	1.48158e-08	C6	Zm00001d032408
3.20979e-13	0.522292	0.853	0.38	1.49031e-08	C6	Zm00001d002292
3.64854e-13	0.640366	0.794	0.358	1.69402e-08	C6	Zm00001d018481
3.77213e-13	0.540529	0.765	0.322	1.7514e-08	C6	Zm00001d003347
3.97246e-13	0.711992	0.676	0.222	1.84442e-08	C6	Zm00001d043845
4.26464e-13	0.264119	0.471	0.108	1.98007e-08	C6	Zm00001d020612
4.26933e-13	0.373833	0.441	0.099	1.98225e-08	C6	Zm00001d043699
4.45198e-13	0.709324	0.765	0.312	2.06705e-08	C6	Zm00001d036416
4.46996e-13	0.340519	0.618	0.191	2.0754e-08	C6	Zm00001d049642
4.5905e-13	1.25622	0.941	0.613	2.13137e-08	C6	Zm00001d047951
4.82703e-13	0.442424	0.5	0.125	2.24119e-08	C6	Zm00001d051206
5.46565e-13	1.30045	0.971	0.623	2.5377e-08	C6	Zm00001d017119
5.5474e-13	0.485048	0.588	0.176	2.57566e-08	C6	Zm00001d035015
5.56756e-13	0.953076	0.824	0.343	2.58502e-08	C6	Zm00001d010870
5.73533e-13	0.399655	0.647	0.221	2.66292e-08	C6	Zm00001d023922
6.09121e-13	0.938319	0.853	0.428	2.82815e-08	C6	Zm00001d021726
6.11025e-13	0.49705	0.471	0.112	2.83699e-08	C6	Zm00001d033320
6.7437e-13	0.299854	0.529	0.134	3.1311e-08	C6	Zm00001d015521
7.02489e-13	0.528959	0.5	0.128	3.26165e-08	C6	Zm00001d027621
7.99185e-13	0.302477	0.588	0.167	3.71062e-08	C6	Zm00001d016768
9.51031e-13	0.703137	0.882	0.559	4.41564e-08	C6	Zm00001d001868
9.8623e-13	0.312105	0.529	0.143	4.57907e-08	C6	Zm00001d021388
9.99557e-13	0.778785	0.912	0.596	4.64094e-08	C6	Zm00001d021574
1.00559e-12	0.375281	0.5	0.12	4.66896e-08	C6	Zm00001d039364
1.02172e-12	0.33827	0.5	0.122	4.74386e-08	C6	Zm00001d014157
1.02577e-12	0.689763	0.735	0.319	4.76265e-08	C6	Zm00001d047104
1.03788e-12	0.638751	0.853	0.456	4.81888e-08	C6	Zm00001d017096
1.16524e-12	0.950496	0.853	0.508	5.4102e-08	C6	Zm00001d032859
1.19255e-12	0.418527	0.706	0.278	5.53703e-08	C6	Zm00001d021913
1.22002e-12	0.545637	0.529	0.151	5.66457e-08	C6	Zm00001d020955
1.22743e-12	0.421246	0.676	0.239	5.69897e-08	C6	Zm00001d024767
1.23525e-12	0.945479	0.971	0.611	5.73527e-08	C6	Zm00001d013825
1.257e-12	0.688893	0.441	0.101	5.83625e-08	C6	Zm00001d053612
1.30831e-12	0.626081	0.618	0.197	6.07447e-08	C6	Zm00001d020780
1.36064e-12	0.632086	0.765	0.326	6.31745e-08	C6	Zm00001d036402
1.39663e-12	0.496767	0.618	0.214	6.48456e-08	C6	Zm00001d008513
1.40187e-12	0.690341	0.735	0.28	6.50888e-08	C6	Zm00001d038408
1.41569e-12	0.45121	0.588	0.184	6.57304e-08	C6	Zm00001d042724
1.44891e-12	0.442119	0.706	0.273	6.72731e-08	C6	Zm00001d025920
1.46213e-12	1.38551	0.912	0.599	6.78868e-08	C6	Zm00001d003533
1.49263e-12	1.0039	0.882	0.513	6.93027e-08	C6	Zm00001d007764
1.59362e-12	0.272854	0.441	0.099	7.3992e-08	C6	Zm00001d044291
1.67291e-12	1.41687	0.676	0.239	7.76734e-08	C6	Zm00001d038070
1.67327e-12	0.259305	0.559	0.157	7.76899e-08	C6	Zm00001d029978
1.7702e-12	0.500664	0.765	0.338	8.21903e-08	C6	Zm00001d020429
1.87691e-12	0.438152	0.676	0.244	8.71448e-08	C6	Zm00001d028576
1.87934e-12	1.01533	0.853	0.486	8.72576e-08	C6	Zm00001d030032
1.93076e-12	0.921128	0.912	0.577	8.96452e-08	C6	Zm00001d028995
1.93124e-12	0.329305	0.588	0.177	8.96676e-08	C6	Zm00001d030666
1.94087e-12	0.347309	0.676	0.233	9.01144e-08	C6	Zm00001d031289
2.05362e-12	0.410326	0.588	0.172	9.53498e-08	C6	Zm00001d024768
2.14048e-12	1.27581	0.824	0.393	9.93823e-08	C6	Zm00001d020400
2.2163e-12	0.876856	0.853	0.487	1.02903e-07	C6	Zm00001d021582
2.26078e-12	1.30214	0.941	0.567	1.04968e-07	C6	Zm00001d020652
2.40191e-12	0.374473	0.676	0.236	1.11521e-07	C6	Zm00001d037624
2.44813e-12	0.540934	0.647	0.229	1.13667e-07	C6	Zm00001d048258
2.5029e-12	0.393109	0.647	0.217	1.16209e-07	C6	Zm00001d047986
2.5452e-12	1.01163	0.882	0.546	1.18174e-07	C6	Zm00001d023735
2.57143e-12	0.636116	0.618	0.22	1.19392e-07	C6	Zm00001d042598
2.66473e-12	0.598915	0.735	0.294	1.23724e-07	C6	Zm00001d038905
2.71864e-12	0.734835	0.676	0.29	1.26227e-07	C6	Zm00001d040562
2.88638e-12	1.03243	0.471	0.117	1.34014e-07	C6	Zm00001d040785
2.95505e-12	0.263438	0.412	0.087	1.37203e-07	C6	Zm00001d018050
3.19216e-12	0.583562	0.794	0.371	1.48212e-07	C6	Zm00001d007068
3.20235e-12	0.451898	0.559	0.164	1.48685e-07	C6	Zm00001d018103
3.24294e-12	0.5104	0.676	0.235	1.5057e-07	C6	Zm00001d041363
3.44044e-12	0.363791	0.618	0.203	1.5974e-07	C6	Zm00001d030108
3.68232e-12	0.469622	0.441	0.106	1.7097e-07	C6	Zm00001d021684
3.88592e-12	1.03862	0.941	0.595	1.80423e-07	C6	Zm00001d014116
4.62823e-12	0.440518	0.765	0.311	2.14889e-07	C6	Zm00001d039916
4.71555e-12	0.752904	0.794	0.394	2.18943e-07	C6	Zm00001d002283
4.84244e-12	0.298373	0.471	0.114	2.24835e-07	C6	Zm00001d018257
4.8477e-12	0.474694	0.529	0.155	2.25079e-07	C6	Zm00001d038909
5.14946e-12	0.896043	0.824	0.485	2.39089e-07	C6	Zm00001d044691
5.47373e-12	0.314361	0.412	0.091	2.54145e-07	C6	Zm00001d043864
5.60716e-12	0.84354	0.735	0.365	2.6034e-07	C6	Zm00001d022044
6.10003e-12	0.555667	0.794	0.351	2.83224e-07	C6	Zm00001d051980
6.13065e-12	0.478084	0.735	0.318	2.84646e-07	C6	Zm00001d051528
6.34619e-12	0.373443	0.647	0.22	2.94654e-07	C6	Zm00001d032319
6.45903e-12	1.34073	0.794	0.357	2.99893e-07	C6	Zm00001d032947
6.69877e-12	0.833255	0.912	0.591	3.11024e-07	C6	Zm00001d034109
6.7337e-12	0.28453	0.441	0.105	3.12645e-07	C6	Zm00001d023217
6.77948e-12	0.590654	0.676	0.234	3.14771e-07	C6	Zm00001d006534
6.8011e-12	0.27782	0.412	0.092	3.15775e-07	C6	Zm00001d049479
6.8354e-12	0.643995	0.706	0.316	3.17368e-07	C6	Zm00001d040190
7.00051e-12	0.423884	0.559	0.169	3.25033e-07	C6	Zm00001d053741
7.40069e-12	0.881243	0.853	0.549	3.43614e-07	C6	Zm00001d019547
7.82669e-12	0.388582	0.441	0.103	3.63393e-07	C6	Zm00001d013296
7.8929e-12	0.28118	0.559	0.162	3.66467e-07	C6	Zm00001d047044
8.2849e-12	0.567205	0.824	0.441	3.84668e-07	C6	Zm00001d015121
8.96358e-12	0.455155	0.647	0.223	4.16179e-07	C6	Zm00001d027731
8.97595e-12	0.38873	0.471	0.119	4.16753e-07	C6	Zm00001d042811
9.06625e-12	0.2544	0.441	0.108	4.20946e-07	C6	Zm00001d004300
9.59317e-12	0.418401	0.441	0.103	4.45411e-07	C6	Zm00001d032810
1.01322e-11	0.731137	0.794	0.389	4.70438e-07	C6	Zm00001d024778
1.01351e-11	0.446933	0.559	0.165	4.70574e-07	C6	Zm00001d037540
1.06479e-11	0.607834	0.971	0.603	4.94383e-07	C6	Zm00001d014124
1.0791e-11	0.475138	0.529	0.138	5.01025e-07	C6	Zm00001d052335
1.08777e-11	0.520108	0.824	0.401	5.0505e-07	C6	Zm00001d017820
1.09493e-11	1.0775	0.588	0.193	5.08376e-07	C6	Zm00001d021959
1.14062e-11	0.450424	0.588	0.195	5.29589e-07	C6	Zm00001d022239
1.22929e-11	0.721816	0.824	0.464	5.70758e-07	C6	Zm00001d013445
1.24494e-11	0.285782	0.5	0.138	5.78024e-07	C6	Zm00001d049155
1.45035e-11	0.359734	0.441	0.112	6.73396e-07	C6	Zm00001d008987
1.46662e-11	0.361471	0.735	0.326	6.80953e-07	C6	Zm00001d015364
1.46815e-11	0.554128	0.735	0.324	6.81664e-07	C6	Zm00001d007186
1.57207e-11	0.777614	0.824	0.465	7.29913e-07	C6	Zm00001d018452
1.74233e-11	0.391733	0.588	0.192	8.08965e-07	C6	Zm00001d033669
1.74957e-11	0.539883	0.735	0.313	8.12327e-07	C6	Zm00001d032438
1.81448e-11	0.314098	0.5	0.139	8.42464e-07	C6	Zm00001d034996
1.82368e-11	0.398756	0.559	0.172	8.46733e-07	C6	Zm00001d029408
1.83174e-11	0.579707	0.853	0.4	8.50477e-07	C6	Zm00001d052008
1.83643e-11	0.415957	0.529	0.156	8.52656e-07	C6	Zm00001d013869
1.87632e-11	0.683674	0.882	0.539	8.71174e-07	C6	Zm00001d011684
1.87889e-11	0.468011	0.765	0.358	8.72371e-07	C6	Zm00001d002478
1.89311e-11	0.612332	0.706	0.333	8.78973e-07	C6	Zm00001d035035
2.01622e-11	0.461374	0.588	0.193	9.36133e-07	C6	Zm00001d021236
2.06518e-11	0.824568	0.853	0.512	9.58861e-07	C6	Zm00001d031833
2.17105e-11	0.498867	0.647	0.25	1.00802e-06	C6	Zm00001d042643
2.31412e-11	0.626144	0.559	0.173	1.07445e-06	C6	Zm00001d033241
2.39473e-11	0.537116	0.471	0.126	1.11187e-06	C6	Zm00001d032481
2.41431e-11	0.536607	0.765	0.37	1.12096e-06	C6	Zm00001d016928
2.53144e-11	0.816147	0.882	0.524	1.17535e-06	C6	Zm00001d029583
2.56308e-11	0.361669	0.647	0.234	1.19004e-06	C6	Zm00001d022582
2.77701e-11	0.311415	0.588	0.183	1.28937e-06	C6	Zm00001d043563
2.82229e-11	0.486251	0.529	0.164	1.31039e-06	C6	Zm00001d030266
2.85742e-11	0.51615	0.882	0.505	1.3267e-06	C6	Zm00001d039374
3.0083e-11	0.65461	0.941	0.538	1.39675e-06	C6	Zm00001d027443
3.05211e-11	0.670374	0.706	0.29	1.41709e-06	C6	Zm00001d021288
3.53348e-11	0.423342	0.471	0.129	1.6406e-06	C6	Zm00001d047881
3.55598e-11	1.03328	0.912	0.585	1.65104e-06	C6	Zm00001d018966
3.5938e-11	0.39675	0.618	0.215	1.6686e-06	C6	Zm00001d041548
3.86709e-11	0.453376	0.912	0.543	1.79549e-06	C6	Zm00001d025717
3.90065e-11	0.666155	0.676	0.282	1.81107e-06	C6	Zm00001d021948
4.13019e-11	0.445783	0.618	0.213	1.91765e-06	C6	Zm00001d003399
4.13908e-11	0.69196	0.706	0.301	1.92178e-06	C6	Zm00001d004664
4.36296e-11	0.483078	0.441	0.11	2.02572e-06	C6	Zm00001d011393
4.46852e-11	0.540428	0.735	0.329	2.07473e-06	C6	Zm00001d039285
4.53188e-11	0.541499	0.706	0.293	2.10415e-06	C6	Zm00001d048690
4.86681e-11	0.372942	0.588	0.2	2.25966e-06	C6	Zm00001d043088
5.17967e-11	1.05442	0.794	0.407	2.40492e-06	C6	Zm00001d038327
5.27365e-11	0.313286	0.412	0.098	2.44856e-06	C6	Zm00001d027240
5.58577e-11	0.45317	0.794	0.386	2.59347e-06	C6	Zm00001d004768
5.67617e-11	0.577034	0.824	0.473	2.63545e-06	C6	Zm00001d020432
5.76042e-11	0.609515	0.735	0.347	2.67456e-06	C6	Zm00001d010227
6.01613e-11	0.414667	0.5	0.14	2.79329e-06	C6	Zm00001d030348
6.18293e-11	0.784085	0.971	0.656	2.87074e-06	C6	Zm00001d011066
6.21134e-11	1.16394	0.941	0.604	2.88393e-06	C6	Zm00001d028806
6.25298e-11	0.628871	0.588	0.217	2.90326e-06	C6	Zm00001d003116
6.29085e-11	0.481064	0.735	0.331	2.92084e-06	C6	Zm00001d020787
6.74286e-11	0.51109	0.618	0.236	3.13071e-06	C6	Zm00001d021301
6.88636e-11	0.844942	0.676	0.265	3.19734e-06	C6	Zm00001d029366
7.02928e-11	0.308025	0.588	0.193	3.2637e-06	C6	Zm00001d021846
7.29537e-11	0.409655	0.559	0.183	3.38724e-06	C6	Zm00001d028214
7.39838e-11	0.379628	0.647	0.252	3.43507e-06	C6	Zm00001d035470
7.92878e-11	1.36875	0.529	0.16	3.68133e-06	C6	Zm00001d026297
8.22154e-11	0.868828	0.676	0.283	3.81726e-06	C6	Zm00001d043800
8.30902e-11	1.19421	0.706	0.333	3.85788e-06	C6	Zm00001d035157
8.4348e-11	0.42209	0.588	0.215	3.91628e-06	C6	Zm00001d030790
8.51768e-11	0.650135	0.588	0.217	3.95476e-06	C6	Zm00001d048683
8.52733e-11	0.496557	0.588	0.186	3.95924e-06	C6	Zm00001d029630
1.03729e-10	0.53087	0.853	0.535	4.81614e-06	C6	Zm00001d032350
1.05724e-10	0.671063	0.529	0.161	4.90878e-06	C6	Zm00001d017762
1.08645e-10	0.350019	0.735	0.301	5.04438e-06	C6	Zm00001d015249
1.09213e-10	0.755684	0.853	0.493	5.07078e-06	C6	Zm00001d025011
1.15555e-10	0.707069	0.824	0.472	5.36523e-06	C6	Zm00001d051056
1.22001e-10	0.339786	0.676	0.276	5.66449e-06	C6	Zm00001d049729
1.24825e-10	0.610892	0.912	0.58	5.79561e-06	C6	Zm00001d008604
1.35323e-10	0.738015	0.765	0.404	6.28306e-06	C6	Zm00001d016483
1.37503e-10	0.373139	0.618	0.226	6.38429e-06	C6	Zm00001d053138
1.37664e-10	0.304656	0.471	0.133	6.39172e-06	C6	Zm00001d023706
1.37796e-10	0.753176	0.441	0.119	6.39787e-06	C6	Zm00001d042148
1.42495e-10	0.613538	0.853	0.444	6.61604e-06	C6	Zm00001d042933
1.53127e-10	0.378023	0.647	0.267	7.10969e-06	C6	Zm00001d043006
1.54836e-10	0.841124	0.882	0.557	7.18905e-06	C6	Zm00001d008389
1.63828e-10	0.373191	0.5	0.144	7.60652e-06	C6	Zm00001d017111
1.69785e-10	0.656915	0.882	0.503	7.8831e-06	C6	Zm00001d016783
1.69826e-10	0.667495	0.706	0.292	7.88504e-06	C6	Zm00001d029628
1.70231e-10	0.319725	0.559	0.183	7.90382e-06	C6	Zm00001d011089
1.72182e-10	0.556158	0.676	0.266	7.99443e-06	C6	Zm00001d037759
1.73057e-10	0.500024	0.794	0.439	8.03506e-06	C6	Zm00001d034508
1.79246e-10	0.618729	0.853	0.542	8.32241e-06	C6	Zm00001d048449
1.85648e-10	0.458825	0.706	0.314	8.61964e-06	C6	Zm00001d049076
1.95438e-10	0.312822	0.412	0.105	9.0742e-06	C6	Zm00001d007383
2.11507e-10	0.482592	0.706	0.303	9.82025e-06	C6	Zm00001d001848
2.14634e-10	1.27584	0.588	0.207	9.96543e-06	C6	Zm00001d003190
2.20551e-10	0.429897	0.882	0.487	1.02402e-05	C6	Zm00001d035770
2.2355e-10	0.564491	0.765	0.426	1.03794e-05	C6	Zm00001d052053
2.24966e-10	0.341341	0.706	0.292	1.04451e-05	C6	Zm00001d017398
2.44249e-10	0.53425	0.676	0.312	1.13405e-05	C6	Zm00001d033316
2.4772e-10	0.397154	0.735	0.335	1.15016e-05	C6	Zm00001d038536
2.66045e-10	0.317568	0.529	0.169	1.23525e-05	C6	Zm00001d012052
3.11114e-10	0.483938	0.735	0.384	1.4445e-05	C6	Zm00001d039439
3.12325e-10	0.421719	0.794	0.419	1.45012e-05	C6	Zm00001d038127
3.18216e-10	0.823284	0.706	0.317	1.47748e-05	C6	Zm00001d034635
3.48321e-10	0.348351	0.618	0.239	1.61725e-05	C6	Zm00001d018286
3.49493e-10	0.385016	0.529	0.168	1.62269e-05	C6	Zm00001d042064
3.52409e-10	0.402047	0.529	0.176	1.63624e-05	C6	Zm00001d031678
3.56442e-10	0.294568	0.441	0.12	1.65496e-05	C6	Zm00001d042761
3.59535e-10	0.732268	0.824	0.469	1.66932e-05	C6	Zm00001d052147
3.60278e-10	0.397126	0.559	0.199	1.67277e-05	C6	Zm00001d042349
3.63702e-10	0.652032	0.735	0.357	1.68867e-05	C6	Zm00001d028601
3.7164e-10	0.878556	0.794	0.442	1.72553e-05	C6	Zm00001d017649
3.79345e-10	0.290008	0.412	0.104	1.7613e-05	C6	Zm00001d038792
3.85044e-10	0.605021	0.912	0.549	1.78776e-05	C6	Zm00001d047812
3.8639e-10	0.886434	0.765	0.44	1.79401e-05	C6	Zm00001d016949
3.95843e-10	0.464608	0.676	0.309	1.8379e-05	C6	Zm00001d052738
4.15503e-10	0.511842	0.412	0.104	1.92918e-05	C6	Zm00001d014081
4.19458e-10	0.650123	0.794	0.43	1.94755e-05	C6	Zm00001d020251
4.25951e-10	0.729911	0.912	0.574	1.97769e-05	C6	Zm00001d010175
4.51831e-10	0.455446	0.647	0.268	2.09785e-05	C6	Zm00001d007839
4.54628e-10	0.487718	0.735	0.334	2.11084e-05	C6	Zm00001d029426
4.69346e-10	0.351584	0.471	0.142	2.17917e-05	C6	Zm00001d007357
4.86999e-10	0.577507	0.853	0.537	2.26113e-05	C6	Zm00001d009749
5.16013e-10	0.375821	0.676	0.28	2.39585e-05	C6	Zm00001d011276
5.43727e-10	0.323035	0.559	0.201	2.52452e-05	C6	Zm00001d012624
5.53487e-10	0.790704	0.765	0.388	2.56984e-05	C6	Zm00001d003064
5.60945e-10	0.955749	0.676	0.278	2.60447e-05	C6	Zm00001d050412
5.64367e-10	0.524586	0.765	0.392	2.62035e-05	C6	Zm00001d028339
5.65774e-10	0.468231	0.618	0.267	2.62689e-05	C6	Zm00001d029420
5.89092e-10	0.443917	0.765	0.373	2.73515e-05	C6	Zm00001d005188
5.95117e-10	0.530364	0.618	0.247	2.76313e-05	C6	Zm00001d002316
6.18487e-10	0.488907	0.735	0.374	2.87164e-05	C6	Zm00001d018872
6.25358e-10	0.476672	0.412	0.107	2.90354e-05	C6	Zm00001d025922
6.76843e-10	0.462771	0.559	0.195	3.14258e-05	C6	Zm00001d019881
7.1477e-10	0.510148	0.794	0.385	3.31868e-05	C6	Zm00001d012604
7.72626e-10	0.943351	0.5	0.157	3.5873e-05	C6	Zm00001d037182
8.09809e-10	0.45419	0.794	0.442	3.75994e-05	C6	Zm00001d030953
8.13377e-10	0.448815	0.706	0.31	3.77651e-05	C6	Zm00001d038551
8.22323e-10	0.417632	0.559	0.199	3.81804e-05	C6	Zm00001d035445
8.30681e-10	0.62232	0.735	0.417	3.85685e-05	C6	Zm00001d023371
8.63712e-10	0.316154	0.441	0.126	4.01022e-05	C6	Zm00001d052765
8.98172e-10	0.386155	0.529	0.174	4.17021e-05	C6	Zm00001d016792
9.17084e-10	0.272948	0.529	0.153	4.25802e-05	C6	Zm00001d042551
9.94217e-10	0.327925	0.647	0.268	4.61615e-05	C6	Zm00001d016474
1.00985e-09	0.279818	0.529	0.178	4.68874e-05	C6	Zm00001d011964
1.05289e-09	0.454313	0.5	0.159	4.88857e-05	C6	Zm00001d034569
1.05904e-09	0.446001	0.765	0.339	4.91712e-05	C6	Zm00001d033805
1.0618e-09	1.32451	0.676	0.292	4.92995e-05	C6	Zm00001d008794
1.07214e-09	0.696794	0.765	0.412	4.97797e-05	C6	Zm00001d026334
1.09334e-09	0.398078	0.765	0.38	5.07638e-05	C6	Zm00001d013271
1.09421e-09	0.573806	0.853	0.479	5.08044e-05	C6	Zm00001d048667
1.10453e-09	0.45477	0.706	0.308	5.12834e-05	C6	Zm00001d050961
1.15089e-09	0.447088	0.647	0.27	5.34359e-05	C6	Zm00001d043519
1.28992e-09	0.754357	0.676	0.355	5.9891e-05	C6	Zm00001d011779
1.33369e-09	0.365756	0.618	0.244	6.19232e-05	C6	Zm00001d028936
1.40786e-09	0.509431	0.676	0.323	6.5367e-05	C6	Zm00001d012728
1.42779e-09	0.568206	0.735	0.385	6.62921e-05	C6	Zm00001d025865
1.43832e-09	0.669014	0.794	0.479	6.67813e-05	C6	Zm00001d032310
1.44494e-09	0.438426	0.794	0.448	6.70885e-05	C6	Zm00001d042416
1.44633e-09	0.338369	0.441	0.127	6.71532e-05	C6	Zm00001d035440
1.45722e-09	0.934554	0.529	0.167	6.76585e-05	C6	Zm00001d027530
1.48466e-09	0.254584	0.412	0.109	6.89328e-05	C6	Zm00001d047808
1.496e-09	0.627395	0.588	0.229	6.94593e-05	C6	Zm00001d044726
1.5005e-09	0.323485	0.471	0.149	6.96683e-05	C6	Zm00001d005936
1.55724e-09	0.762689	0.529	0.182	7.23026e-05	C6	Zm00001d014794
1.66659e-09	0.495622	0.794	0.424	7.73796e-05	C6	Zm00001d047045
1.72843e-09	0.323821	0.588	0.214	8.02508e-05	C6	Zm00001d010504
1.74622e-09	0.436506	0.559	0.189	8.1077e-05	C6	Zm00001d033503
1.76878e-09	1.36373	0.765	0.404	8.21245e-05	C6	Zm00001d011315
1.92594e-09	0.72128	0.824	0.52	8.94215e-05	C6	Zm00001d008171
1.9914e-09	0.413488	0.559	0.193	9.24607e-05	C6	Zm00001d009112
2.01918e-09	0.340958	0.441	0.128	9.37504e-05	C6	Zm00001d014732
2.23907e-09	0.769957	0.5	0.166	0.00010396	C6	Zm00001d039532
2.24904e-09	0.447693	0.853	0.424	0.000104423	C6	Zm00001d017777
2.34781e-09	0.689473	0.882	0.547	0.000109009	C6	Zm00001d039535
2.41135e-09	0.869294	0.794	0.407	0.000111959	C6	Zm00001d020339
2.46064e-09	0.33798	0.5	0.159	0.000114248	C6	Zm00001d026194
2.46676e-09	0.315286	0.441	0.131	0.000114532	C6	Zm00001d016034
2.52948e-09	0.301201	0.471	0.146	0.000117444	C6	Zm00001d042215
2.63923e-09	0.585231	0.529	0.184	0.00012254	C6	Zm00001d009985
2.69077e-09	0.462841	0.618	0.26	0.000124932	C6	Zm00001d009365
2.79234e-09	0.537345	0.588	0.23	0.000129648	C6	Zm00001d046676
2.79325e-09	0.265163	0.471	0.139	0.000129691	C6	Zm00001d014984
2.82187e-09	0.407949	0.529	0.195	0.000131019	C6	Zm00001d014328
3.09273e-09	0.893289	0.647	0.287	0.000143595	C6	Zm00001d022062
3.13894e-09	0.697153	0.794	0.452	0.000145741	C6	Zm00001d026047
3.1953e-09	0.442104	0.529	0.196	0.000148358	C6	Zm00001d043221
3.74631e-09	0.302679	0.441	0.133	0.000173941	C6	Zm00001d032734
3.78397e-09	0.274405	0.559	0.203	0.00017569	C6	Zm00001d036749
3.85319e-09	0.414477	0.765	0.4	0.000178904	C6	Zm00001d013935
4.02725e-09	0.256172	0.412	0.109	0.000186985	C6	Zm00001d029586
4.07962e-09	0.439916	0.647	0.307	0.000189417	C6	Zm00001d029590
4.42388e-09	0.572025	0.5	0.178	0.000205401	C6	Zm00001d008268
4.59713e-09	0.979694	0.647	0.285	0.000213445	C6	Zm00001d014166
4.64295e-09	0.273007	0.5	0.159	0.000215572	C6	Zm00001d016285
4.84159e-09	0.392316	0.676	0.318	0.000224795	C6	Zm00001d042185
4.85531e-09	0.323433	0.559	0.221	0.000225432	C6	Zm00001d039904
4.98345e-09	0.414494	0.618	0.261	0.000231382	C6	Zm00001d043469
4.99513e-09	0.574159	0.647	0.308	0.000231924	C6	Zm00001d013097
5.02606e-09	0.359925	0.676	0.31	0.00023336	C6	Zm00001d015174
5.03402e-09	0.50962	0.529	0.185	0.00023373	C6	Zm00001d021995
5.0595e-09	0.515816	0.559	0.227	0.000234913	C6	Zm00001d017983
5.47299e-09	0.606512	0.735	0.42	0.000254111	C6	Zm00001d045309
5.57854e-09	0.672692	0.735	0.324	0.000259012	C6	Zm00001d045298
5.62725e-09	0.598575	0.824	0.447	0.000261273	C6	Zm00001d016588
5.65516e-09	0.350283	0.676	0.308	0.000262569	C6	Zm00001d032198
5.85864e-09	0.58445	0.824	0.461	0.000272016	C6	Zm00001d052378
5.94568e-09	0.493054	0.5	0.173	0.000276058	C6	Zm00001d016894
6.05524e-09	0.585549	0.853	0.534	0.000281145	C6	Zm00001d036440
6.28651e-09	0.588392	0.471	0.152	0.000291882	C6	Zm00001d028912
6.32035e-09	0.336621	0.735	0.383	0.000293454	C6	Zm00001d047969
6.49025e-09	0.359666	0.824	0.411	0.000301342	C6	Zm00001d044179
6.54953e-09	0.311817	0.588	0.232	0.000304095	C6	Zm00001d017324
6.58066e-09	0.508472	0.794	0.447	0.00030554	C6	Zm00001d012647
6.65027e-09	0.672486	0.647	0.281	0.000308772	C6	Zm00001d026577
6.81259e-09	0.394179	0.529	0.196	0.000316309	C6	Zm00001d002489
6.95782e-09	0.499731	0.735	0.386	0.000323052	C6	Zm00001d043686
7.01755e-09	0.415412	0.676	0.313	0.000325825	C6	Zm00001d029673
7.11079e-09	0.599164	0.765	0.447	0.000330154	C6	Zm00001d038998
7.24785e-09	0.919474	0.735	0.38	0.000336518	C6	Zm00001d044157
7.34809e-09	0.484903	0.706	0.34	0.000341172	C6	Zm00001d033378
7.41616e-09	1.1392	0.912	0.587	0.000344332	C6	Zm00001d007800
7.70384e-09	0.676074	0.853	0.519	0.000357689	C6	Zm00001d020670
7.77985e-09	0.709578	0.559	0.221	0.000361218	C6	Zm00001d029587
7.80033e-09	0.35159	0.559	0.225	0.000362169	C6	Zm00001d011831
8.06546e-09	0.307963	0.588	0.252	0.000374479	C6	Zm00001d044917
8.10212e-09	0.689602	0.529	0.184	0.000376181	C6	Zm00001d016696
8.13756e-09	0.345491	0.647	0.295	0.000377827	C6	Zm00001d029214
8.2105e-09	0.262911	0.559	0.205	0.000381214	C6	Zm00001d021787
8.23255e-09	0.761482	0.941	0.64	0.000382237	C6	Zm00001d011527
8.31839e-09	0.266495	0.588	0.223	0.000386223	C6	Zm00001d043452
8.32069e-09	0.912988	0.706	0.297	0.00038633	C6	Zm00001d000012
8.69018e-09	0.9631	0.676	0.334	0.000403485	C6	Zm00001d035767
8.89262e-09	0.513651	0.794	0.433	0.000412884	C6	Zm00001d052253
9.15254e-09	0.548667	0.647	0.297	0.000424952	C6	Zm00001d002382
9.30097e-09	0.376128	0.735	0.356	0.000431844	C6	Zm00001d027585
9.31579e-09	0.71966	0.794	0.446	0.000432532	C6	Zm00001d017821
1.01923e-08	0.317582	0.618	0.257	0.000473229	C6	Zm00001d038540
1.07967e-08	0.390604	0.559	0.218	0.000501293	C6	Zm00001d032591
1.08206e-08	0.88504	0.676	0.315	0.000502399	C6	Zm00001d022504
1.16259e-08	1.25353	0.912	0.578	0.000539791	C6	Zm00001d027947
1.23384e-08	0.378314	0.676	0.329	0.000572872	C6	Zm00001d028262
1.23903e-08	0.623336	0.735	0.433	0.000575281	C6	Zm00001d004895
1.25566e-08	0.616664	0.882	0.565	0.000583003	C6	Zm00001d032992
1.28448e-08	0.549227	0.5	0.189	0.000596383	C6	Zm00001d025431
1.38927e-08	0.466936	0.765	0.405	0.000645036	C6	Zm00001d007915
1.43028e-08	0.730506	0.735	0.41	0.000664081	C6	Zm00001d007175
1.44402e-08	0.316885	0.529	0.193	0.000670457	C6	Zm00001d016248
1.50281e-08	0.268604	0.441	0.14	0.000697753	C6	Zm00001d032869
1.52353e-08	0.322334	0.618	0.265	0.000707373	C6	Zm00001d003855
1.58286e-08	0.381518	0.529	0.194	0.000734923	C6	Zm00001d047998
1.58359e-08	1.178	0.5	0.168	0.00073526	C6	Zm00001d052963
1.63223e-08	1.24139	0.912	0.598	0.000757844	C6	Zm00001d008795
1.69461e-08	0.385209	0.735	0.367	0.000786809	C6	Zm00001d017717
1.79115e-08	0.733625	0.735	0.391	0.000831631	C6	Zm00001d039893
1.80986e-08	1.10367	0.735	0.397	0.000840317	C6	Zm00001d033271
1.83003e-08	0.422703	0.618	0.283	0.000849682	C6	Zm00001d017829
1.89457e-08	0.296761	0.559	0.216	0.000879649	C6	Zm00001d039858
1.93356e-08	0.306852	0.647	0.285	0.00089775	C6	Zm00001d021956
1.99165e-08	0.340097	0.529	0.199	0.000924724	C6	Zm00001d006951
2.0802e-08	0.487521	0.647	0.331	0.000965836	C6	Zm00001d033467
2.11752e-08	0.376524	0.5	0.173	0.000983165	C6	Zm00001d046960
2.13605e-08	0.377356	0.706	0.378	0.00099177	C6	Zm00001d011119
2.22647e-08	0.391548	0.5	0.187	0.00103375	C6	Zm00001d017128
2.23205e-08	0.581951	0.735	0.397	0.00103634	C6	Zm00001d026312
2.32546e-08	0.578236	0.824	0.492	0.00107971	C6	Zm00001d039524
2.34251e-08	0.667699	0.647	0.305	0.00108763	C6	Zm00001d048957
2.4454e-08	0.524148	0.853	0.547	0.0011354	C6	Zm00001d037056
2.45502e-08	0.392699	0.735	0.412	0.00113986	C6	Zm00001d016299
2.51041e-08	0.368262	0.5	0.183	0.00116559	C6	Zm00001d006001
2.51984e-08	0.291948	0.471	0.163	0.00116996	C6	Zm00001d034914
2.52554e-08	0.502812	0.706	0.369	0.00117261	C6	Zm00001d012321
2.53014e-08	0.275048	0.471	0.154	0.00117475	C6	Zm00001d014953
2.5779e-08	0.27923	0.529	0.204	0.00119692	C6	Zm00001d018204
2.86506e-08	0.555077	0.647	0.315	0.00133025	C6	Zm00001d038862
2.95192e-08	0.330092	0.471	0.164	0.00137058	C6	Zm00001d007121
3.06162e-08	0.389059	0.559	0.242	0.00142151	C6	Zm00001d008176
3.08485e-08	0.540032	0.618	0.291	0.0014323	C6	Zm00001d045051
3.5329e-08	0.411332	0.676	0.343	0.00164033	C6	Zm00001d042302
3.60364e-08	0.922381	0.882	0.566	0.00167317	C6	Zm00001d013568
3.67756e-08	0.801301	0.529	0.213	0.00170749	C6	Zm00001d016052
3.84702e-08	0.448876	0.706	0.401	0.00178617	C6	Zm00001d008333
3.87468e-08	0.287418	0.647	0.284	0.00179901	C6	Zm00001d007692
3.9429e-08	0.491225	0.735	0.417	0.00183069	C6	Zm00001d047754
4.02192e-08	0.573134	0.618	0.263	0.00186738	C6	Zm00001d005790
4.02507e-08	0.487745	0.676	0.361	0.00186884	C6	Zm00001d014789
4.16904e-08	0.379503	0.618	0.283	0.00193569	C6	Zm00001d052779
4.24032e-08	0.350991	0.794	0.468	0.00196878	C6	Zm00001d022542
4.28322e-08	0.654441	0.647	0.323	0.0019887	C6	Zm00001d028482
4.42607e-08	0.555898	0.647	0.321	0.00205502	C6	Zm00001d017768
4.68566e-08	0.343415	0.559	0.229	0.00217555	C6	Zm00001d043239
4.75453e-08	0.510802	0.618	0.306	0.00220753	C6	Zm00001d024729
4.8673e-08	0.38755	0.588	0.259	0.00225989	C6	Zm00001d042885
5.03803e-08	0.629072	0.794	0.492	0.00233916	C6	Zm00001d008495
5.40208e-08	0.257156	0.529	0.201	0.00250819	C6	Zm00001d031217
5.90496e-08	0.369387	0.647	0.304	0.00274167	C6	Zm00001d012559
5.94262e-08	0.521239	0.706	0.382	0.00275916	C6	Zm00001d033966
6.03483e-08	0.257149	0.471	0.162	0.00280197	C6	Zm00001d013325
6.07474e-08	0.339885	0.647	0.306	0.0028205	C6	Zm00001d007434
6.24259e-08	0.463403	0.588	0.27	0.00289843	C6	Zm00001d000523
6.29035e-08	0.473967	0.5	0.186	0.00292061	C6	Zm00001d023404
6.62942e-08	0.405442	0.706	0.375	0.00307804	C6	Zm00001d032371
7.19076e-08	1.61457	0.618	0.296	0.00333867	C6	Zm00001d043740
7.26039e-08	0.433252	0.647	0.321	0.003371	C6	Zm00001d010055
7.8014e-08	0.36697	0.647	0.331	0.00362219	C6	Zm00001d028654
8.91976e-08	0.391022	0.735	0.371	0.00414144	C6	Zm00001d017761
9.17802e-08	0.448841	0.706	0.382	0.00426135	C6	Zm00001d011697
9.30485e-08	0.322021	0.529	0.213	0.00432024	C6	Zm00001d047875
9.45585e-08	0.702207	0.529	0.218	0.00439035	C6	Zm00001d047732
9.47887e-08	0.282454	0.471	0.17	0.00440104	C6	Zm00001d005647
9.8597e-08	0.359252	0.588	0.26	0.00457786	C6	Zm00001d036919
1.00084e-07	0.412427	0.529	0.224	0.00464691	C6	Zm00001d012882
1.01806e-07	0.301699	0.559	0.229	0.00472684	C6	Zm00001d040775
1.02247e-07	0.416058	0.824	0.523	0.00474734	C6	Zm00001d038225
1.08184e-07	0.317091	0.529	0.208	0.005023	C6	Zm00001d039989
1.09939e-07	0.777825	0.765	0.412	0.00510446	C6	Zm00001d046184
1.1055e-07	0.437832	0.853	0.542	0.00513284	C6	Zm00001d015164
1.12658e-07	0.370869	0.559	0.238	0.00523069	C6	Zm00001d009714
1.13974e-07	0.415133	0.735	0.39	0.00529182	C6	Zm00001d021123
1.17055e-07	0.306283	0.471	0.169	0.00543487	C6	Zm00001d045182
1.25853e-07	0.711814	0.5	0.183	0.00584336	C6	Zm00001d031794
1.27307e-07	0.42882	0.618	0.306	0.00591084	C6	Zm00001d046313
1.28791e-07	0.295183	0.5	0.189	0.00597977	C6	Zm00001d012277
1.3267e-07	0.916868	0.618	0.283	0.00615986	C6	Zm00001d029468
1.37333e-07	0.326623	0.647	0.306	0.00637635	C6	Zm00001d020175
1.4297e-07	0.267619	0.5	0.197	0.0066381	C6	Zm00001d034740
1.58919e-07	0.36825	0.559	0.232	0.0073786	C6	Zm00001d052985
1.59806e-07	0.565218	0.5	0.199	0.0074198	C6	Zm00001d008585
1.63327e-07	0.605284	0.529	0.21	0.00758329	C6	Zm00001d028443
1.67894e-07	0.357933	0.853	0.534	0.00779533	C6	Zm00001d011180
1.71833e-07	0.702461	0.5	0.178	0.00797822	C6	Zm00001d002436
1.75268e-07	0.416727	0.559	0.224	0.00813771	C6	Zm00001d030526
1.75685e-07	0.365337	0.588	0.28	0.00815704	C6	Zm00001d045632
1.80035e-07	0.640632	0.676	0.317	0.00835902	C6	Zm00001d008210
1.83081e-07	0.257878	0.618	0.286	0.00850046	C6	Zm00001d024816
1.85918e-07	0.326079	0.735	0.421	0.00863219	C6	Zm00001d005391
1.99391e-07	0.284822	0.529	0.225	0.00925773	C6	Zm00001d044478
2.07669e-07	0.273784	0.588	0.248	0.00964207	C6	Zm00001d026584
2.23755e-07	0.542643	0.882	0.519	0.0103889	C6	Zm00001d032536
2.27633e-07	0.301946	0.559	0.248	0.010569	C6	Zm00001d010197
2.32971e-07	0.36701	0.706	0.384	0.0108169	C6	Zm00001d028713
2.37374e-07	0.424861	0.765	0.462	0.0110213	C6	Zm00001d009978
2.49127e-07	0.374907	0.706	0.391	0.011567	C6	Zm00001d043462
2.60313e-07	0.515185	0.618	0.281	0.0120863	C6	Zm00001d039642
2.65556e-07	0.465647	0.588	0.248	0.0123298	C6	Zm00001d015097
2.72113e-07	0.315999	0.529	0.227	0.0126342	C6	Zm00001d047020
2.82655e-07	0.356443	0.676	0.372	0.0131237	C6	Zm00001d046828
2.92077e-07	0.860064	0.765	0.431	0.0135612	C6	Zm00001d042851
3.04031e-07	0.595052	0.647	0.322	0.0141161	C6	Zm00001d000675
3.07601e-07	0.354849	0.706	0.381	0.0142819	C6	Zm00001d021070
3.12761e-07	0.273899	0.5	0.191	0.0145215	C6	Zm00001d004361
3.30628e-07	0.592647	0.882	0.559	0.0153511	C6	Zm00001d047757
3.3233e-07	0.431077	0.647	0.339	0.0154301	C6	Zm00001d026267
3.36429e-07	0.41476	0.647	0.332	0.0156204	C6	Zm00001d036550
3.45802e-07	0.785727	0.706	0.378	0.0160556	C6	Zm00001d031728
3.50106e-07	0.392328	0.588	0.262	0.0162554	C6	Zm00001d041716
3.51994e-07	0.256184	0.529	0.217	0.0163431	C6	Zm00001d021000
3.81622e-07	0.28073	0.618	0.317	0.0177187	C6	Zm00001d010892
3.92163e-07	0.678599	0.794	0.492	0.0182081	C6	Zm00001d017752
4.07701e-07	0.284273	0.529	0.229	0.0189295	C6	Zm00001d031014
4.17401e-07	0.3067	0.588	0.267	0.0193799	C6	Zm00001d047362
4.21559e-07	0.498765	0.735	0.427	0.019573	C6	Zm00001d041220
4.43433e-07	0.372598	0.618	0.26	0.0205886	C6	Zm00001d015459
4.5331e-07	0.292029	0.647	0.319	0.0210472	C6	Zm00001d010152
4.62868e-07	0.326112	0.794	0.487	0.021491	C6	Zm00001d014920
5.88444e-07	0.305775	0.529	0.226	0.0273215	C6	Zm00001d017042
6.04377e-07	0.257386	0.588	0.258	0.0280612	C6	Zm00001d013371
6.25956e-07	0.469923	0.647	0.317	0.0290631	C6	Zm00001d025984
6.36538e-07	0.877734	0.676	0.364	0.0295545	C6	Zm00001d045651
6.5717e-07	0.309875	0.647	0.334	0.0305124	C6	Zm00001d010368
6.89722e-07	1.28841	0.559	0.25	0.0320238	C6	Zm00001d040787
7.15165e-07	0.296149	0.529	0.229	0.0332051	C6	Zm00001d032268
7.25143e-07	0.391107	0.588	0.271	0.0336684	C6	Zm00001d032669
7.94227e-07	0.591504	0.765	0.441	0.0368759	C6	Zm00001d045884
8.47047e-07	0.316708	0.735	0.406	0.0393284	C6	Zm00001d033291
8.52267e-07	0.411095	0.618	0.313	0.0395708	C6	Zm00001d045387
1.26248e-06	0.273289	0.618	0.304	0.0586169	C6	Zm00001d051306
1.46739e-06	0.354497	0.618	0.299	0.0681307	C6	Zm00001d008546
1.49704e-06	0.321407	0.647	0.347	0.0695075	C6	Zm00001d042938
1.71701e-06	0.436749	0.559	0.255	0.0797208	C6	Zm00001d034388
4.06045e-06	0.32908	0.735	0.415	0.188527	C6	Zm00001d021160
1.72576e-05	0.345649	0.676	0.331	0.80127	C6	Zm00001d037656
5.13995e-05	0.421119	0.676	0.371	1	C6	Zm00001d039859
0.000194142	0.626272	0.853	0.54	1	C6	Zm00001d008548

## Sheet: Cluster C7
P value	avg logFC	pct.1	pct.2	Adjust P value	Cell Cluster	GeneID
5.27987e-68	0.339883	0.357	0.01	2.45145e-63	C7	Zm00001d024386
2.0902e-24	0.524536	0.464	0.051	9.70481e-20	C7	Zm00001d031049
2.16895e-26	0.950234	0.536	0.062	1.00704e-21	C7	Zm00001d019100
1.42134e-10	0.399081	0.393	0.08	6.59927e-06	C7	Zm00001d002830
3.04793e-40	2.16875	0.714	0.078	1.41516e-35	C7	Zm00001d018211
1.18511e-59	0.732172	0.643	0.04	5.50245e-55	C7	Zm00001d000021
6.44389e-13	0.326408	0.429	0.078	2.9919e-08	C7	Zm00001d025751
6.01852e-62	0.804502	0.464	0.019	2.7944e-57	C7	Zm00001d038065
1.59673e-16	0.267711	0.393	0.052	7.41363e-12	C7	Zm00001d022380
1.63311e-56	0.340985	0.393	0.015	7.58251e-52	C7	Zm00001d027472
3.16255e-38	1.23378	0.786	0.099	1.46837e-33	C7	Zm00001d027667
1.32212e-22	0.642503	0.571	0.084	6.13859e-18	C7	Zm00001d038599
6.82778e-117	1.86674	1	0.051	3.17014e-112	C7	Zm00001d000316
4.83402e-56	1.23225	0.786	0.067	2.24444e-51	C7	Zm00001d011654
2.83682e-17	1.01111	0.607	0.118	1.31714e-12	C7	Zm00001d010171
4.40998e-59	0.457743	0.571	0.031	2.04755e-54	C7	Zm00001d021774
2.56849e-14	0.64229	0.464	0.085	1.19255e-09	C7	Zm00001d048215
6.58936e-30	0.489991	0.536	0.056	3.05944e-25	C7	Zm00001d020004
1.1491e-24	0.638435	0.679	0.111	5.33525e-20	C7	Zm00001d002974
1.59344e-26	1.84519	0.821	0.167	7.39834e-22	C7	Zm00001d048611
1.38151e-26	0.397852	0.536	0.061	6.41434e-22	C7	Zm00001d039052
8.03952e-15	0.684762	0.75	0.237	3.73275e-10	C7	Zm00001d044985
4.12017e-27	0.333923	0.429	0.039	1.913e-22	C7	Zm00001d033528
1.61899e-24	0.324672	0.393	0.036	7.51695e-20	C7	Zm00001d016891
2.90787e-28	0.822425	0.786	0.136	1.35013e-23	C7	Zm00001d043742
9.93613e-29	1.19446	0.929	0.204	4.61335e-24	C7	Zm00001d039674
1.06073e-08	0.414502	0.429	0.11	0.000492499	C7	Zm00001d032480
1.50074e-30	0.629751	0.571	0.063	6.96791e-26	C7	Zm00001d015292
1.471e-07	0.953492	0.464	0.147	0.00682986	C7	Zm00001d035753
8.1652e-19	1.42042	0.857	0.288	3.7911e-14	C7	Zm00001d038883
1.53666e-22	1.43338	0.929	0.274	7.13471e-18	C7	Zm00001d043025
2.43134e-17	0.321383	0.393	0.051	1.12887e-12	C7	Zm00001d046718
4.352e-15	0.356592	0.429	0.069	2.02064e-10	C7	Zm00001d034015
2.74853e-23	0.779587	0.75	0.145	1.27614e-18	C7	Zm00001d043382
8.01972e-13	1.06002	0.893	0.426	3.72356e-08	C7	Zm00001d028307
1.2943e-58	0.792269	0.857	0.077	6.00942e-54	C7	Zm00001d011459
8.50452e-09	0.293479	0.5	0.154	0.000394865	C7	Zm00001d053308
2.07221e-17	0.557284	0.714	0.178	9.62129e-13	C7	Zm00001d052354
2.50487e-10	0.266062	0.464	0.112	1.16301e-05	C7	Zm00001d021659
4.51922e-22	0.459495	0.393	0.04	2.09827e-17	C7	Zm00001d032027
7.04916e-12	0.605331	0.714	0.263	3.27293e-07	C7	Zm00001d028987
3.46668e-13	0.750362	0.821	0.339	1.60958e-08	C7	Zm00001d033718
3.18115e-14	0.518399	0.393	0.061	1.47701e-09	C7	Zm00001d009908
2.96661e-08	0.784433	0.536	0.179	0.0013774	C7	Zm00001d019726
3.18525e-15	0.588841	0.5	0.095	1.47891e-10	C7	Zm00001d022154
1.64327e-18	0.298218	0.5	0.075	7.6297e-14	C7	Zm00001d044443
5.98262e-10	0.639007	0.964	0.583	2.77773e-05	C7	Zm00001d035616
2.31543e-08	0.923328	0.893	0.589	0.00107505	C7	Zm00001d019725
5.49754e-10	0.373373	0.607	0.191	2.55251e-05	C7	Zm00001d011625
3.07174e-07	1.26832	0.571	0.239	0.0142621	C7	Zm00001d037693
2.85414e-14	1.78175	0.964	0.538	1.32518e-09	C7	Zm00001d017699
7.85791e-14	0.477796	0.357	0.053	3.64843e-09	C7	Zm00001d039370
1.39666e-09	0.381458	0.393	0.09	6.48468e-05	C7	Zm00001d014562
9.73519e-07	0.548883	0.821	0.503	0.0452005	C7	Zm00001d016586
2.46438e-08	0.584413	0.821	0.517	0.00114421	C7	Zm00001d031090
3.52461e-10	1.30119	0.679	0.287	1.63648e-05	C7	Zm00001d051251
3.31096e-28	2.48177	0.964	0.265	1.53728e-23	C7	Zm00001d022569
1.02413e-15	2.12985	0.964	0.534	4.75503e-11	C7	Zm00001d002847
1.65841e-18	1.28975	0.821	0.268	7.69998e-14	C7	Zm00001d013098
1.77321e-16	2.4301	1	0.595	8.23303e-12	C7	Zm00001d012607
4.08222e-09	0.874475	0.893	0.519	0.000189537	C7	Zm00001d048191
4.84609e-16	0.824695	0.821	0.27	2.25004e-11	C7	Zm00001d040667
6.66858e-07	0.588051	0.821	0.509	0.0309622	C7	Zm00001d021250
1.10603e-17	1.64294	0.964	0.569	5.13529e-13	C7	Zm00001d043075
0.00224444	-0.26286	0.214	0.534	1	C7	Zm00001d011638
3.26889e-08	0.448083	0.714	0.323	0.00151775	C7	Zm00001d038675
9.14317e-07	0.794196	0.643	0.294	0.0424517	C7	Zm00001d043652
1.30641e-10	1.05423	0.571	0.172	6.06568e-06	C7	Zm00001d051254
2.52152e-16	0.314725	0.464	0.076	1.17074e-11	C7	Zm00001d037035
3.24977e-07	0.459189	0.643	0.324	0.0150887	C7	Zm00001d005164
3.76346e-08	0.459446	0.643	0.265	0.00174738	C7	Zm00001d039416
3.45487e-06	0.507335	0.571	0.259	0.16041	C7	Zm00001d042443
1.7188e-07	0.68437	0.75	0.447	0.00798037	C7	Zm00001d040067
5.79918e-28	0.508985	0.571	0.066	2.69256e-23	C7	Zm00001d053562
2.24555e-10	0.606636	0.75	0.331	1.04261e-05	C7	Zm00001d047917
1.41251e-10	0.481073	0.5	0.131	6.55828e-06	C7	Zm00001d005944
3.88903e-09	0.637908	1	0.56	0.000180568	C7	Zm00001d033090
3.14559e-08	0.445648	0.75	0.372	0.0014605	C7	Zm00001d015293
4.82157e-15	0.317486	0.464	0.081	2.23866e-10	C7	Zm00001d042968
4.62231e-12	0.851517	0.464	0.1	2.14614e-07	C7	Zm00001d039615
7.65384e-12	0.286869	0.429	0.084	3.55368e-07	C7	Zm00001d011075
1.97574e-22	0.906041	0.75	0.152	9.17337e-18	C7	Zm00001d006034
1.51734e-15	2.15602	0.893	0.452	7.045e-11	C7	Zm00001d027949
5.94722e-18	1.24976	0.75	0.198	2.76129e-13	C7	Zm00001d011656
2.90962e-11	0.9404	0.821	0.461	1.35094e-06	C7	Zm00001d031554
5.72188e-16	1.13279	1	0.606	2.65667e-11	C7	Zm00001d027480
4.56312e-17	0.251999	0.464	0.072	2.11866e-12	C7	Zm00001d022417
4.52048e-07	0.855862	0.821	0.502	0.0209886	C7	Zm00001d039283
4.84741e-20	0.518649	0.714	0.155	2.25065e-15	C7	Zm00001d051461
3.1387e-10	0.314043	0.5	0.13	1.4573e-05	C7	Zm00001d024225
7.38438e-06	0.563604	0.786	0.461	0.342857	C7	Zm00001d000526
7.35664e-07	0.525583	0.464	0.163	0.0341569	C7	Zm00001d048969
2.58219e-10	1.8206	0.786	0.392	1.19891e-05	C7	Zm00001d049381
4.47221e-13	0.763608	0.786	0.325	2.07645e-08	C7	ZeamMr004
1.51256e-06	0.482322	0.75	0.433	0.0702281	C7	Zm00001d034859
2.03021e-21	2.03266	1	0.463	9.42626e-17	C7	Zm00001d017186
4.62236e-20	1.46292	0.857	0.268	2.14616e-15	C7	Zm00001d050893
3.19353e-07	0.50143	0.607	0.259	0.0148275	C7	Zm00001d003657
3.61835e-07	0.627105	0.964	0.537	0.0168	C7	Zm00001d008181
2.342e-08	0.491166	0.643	0.276	0.00108739	C7	Zm00001d010967
6.7423e-60	1.43418	0.964	0.097	3.13045e-55	C7	Zm00001d013390
3.97503e-12	0.377699	0.536	0.125	1.8456e-07	C7	Zm00001d030858
4.73873e-21	0.98187	0.929	0.289	2.20019e-16	C7	Zm00001d017072
8.36523e-08	0.406357	0.679	0.318	0.00388397	C7	Zm00001d052725
3.93074e-16	1.06287	1	0.577	1.82504e-11	C7	Zm00001d018454
1.74949e-10	0.912177	0.536	0.148	8.12289e-06	C7	Zm00001d002592
1.43103e-14	0.614551	0.929	0.422	6.64425e-10	C7	Zm00001d045305
1.20226e-15	0.898949	0.821	0.264	5.58211e-11	C7	Zm00001d028565
3.44376e-14	0.915234	0.964	0.52	1.59894e-09	C7	Zm00001d001883
1.34198e-07	0.571632	0.714	0.371	0.00623083	C7	Zm00001d015201
5.02751e-23	0.559268	0.714	0.132	2.33427e-18	C7	Zm00001d016477
2.93074e-07	0.396903	0.75	0.386	0.0136074	C7	Zm00001d051504
4.48017e-11	0.786721	0.929	0.52	2.08014e-06	C7	Zm00001d040561
6.58071e-08	0.348287	0.5	0.163	0.00305542	C7	Zm00001d043156
1.23933e-08	0.342015	0.429	0.117	0.00057542	C7	Zm00001d005539
3.17885e-14	1.03407	0.929	0.395	1.47594e-09	C7	Zm00001d016306
2.65143e-08	0.638685	0.893	0.563	0.00123106	C7	Zm00001d038791
2.33639e-13	0.498863	0.607	0.158	1.08478e-08	C7	Zm00001d044162
4.19652e-16	1.67222	0.893	0.426	1.94844e-11	C7	Zm00001d038451
4.045e-17	2.1614	0.75	0.221	1.87809e-12	C7	Zm00001d042022
5.81394e-07	0.679062	0.857	0.535	0.0269941	C7	Zm00001d020714
1.38356e-11	0.388443	0.5	0.12	6.42386e-07	C7	Zm00001d017145
6.83182e-12	0.427932	0.5	0.12	3.17202e-07	C7	Zm00001d012674
1.49323e-07	0.329179	0.464	0.142	0.00693307	C7	Zm00001d028075
9.30402e-07	0.460643	0.679	0.341	0.0431986	C7	Zm00001d053778
0.00059294	-0.396583	0.071	0.398	1	C7	Zm00001d049073
1.43356e-11	0.770156	0.75	0.305	6.65604e-07	C7	Zm00001d017457
1.61352e-13	1.18051	0.893	0.412	7.49156e-09	C7	Zm00001d007977
5.95191e-18	1.07683	0.929	0.38	2.76347e-13	C7	Zm00001d032408
8.318e-23	1.22728	0.857	0.222	3.86205e-18	C7	Zm00001d043845
1.0606e-15	1.41527	1	0.613	4.92438e-11	C7	Zm00001d047951
1.87738e-11	0.946877	1	0.623	8.71669e-07	C7	Zm00001d017119
6.99452e-16	0.45786	0.607	0.134	3.24756e-11	C7	Zm00001d015521
1.07852e-12	0.459563	0.607	0.167	5.00756e-08	C7	Zm00001d016768
1.25621e-09	0.61419	0.964	0.596	5.83258e-05	C7	Zm00001d021574
8.89983e-08	0.254363	0.429	0.123	0.00413219	C7	Zm00001d014157
4.57135e-07	0.718834	0.643	0.32	0.0212248	C7	Zm00001d047104
1.16245e-11	0.732607	0.857	0.456	5.39727e-07	C7	Zm00001d017096
8.05445e-13	0.462069	0.75	0.278	3.73968e-08	C7	Zm00001d021913
2.76436e-08	0.677636	0.929	0.612	0.00128349	C7	Zm00001d013825
3.33239e-25	1.19175	0.857	0.196	1.54723e-20	C7	Zm00001d020780
1.53835e-09	0.523472	0.714	0.326	7.14254e-05	C7	Zm00001d036402
3.47133e-07	0.347593	0.643	0.28	0.0161174	C7	Zm00001d038408
2.20022e-17	1.86959	0.964	0.599	1.02156e-12	C7	Zm00001d003533
7.02319e-36	1.00837	0.75	0.098	3.26087e-31	C7	Zm00001d044291
1.06127e-07	0.362003	0.571	0.22	0.00492749	C7	Zm00001d042598
4.97491e-22	1.03042	0.929	0.294	2.30985e-17	C7	Zm00001d038905
7.00886e-20	1.00679	0.893	0.29	3.25422e-15	C7	Zm00001d040562
3.97233e-06	0.432231	0.714	0.372	0.184435	C7	Zm00001d007068
3.71194e-15	0.638682	0.643	0.164	1.72345e-10	C7	Zm00001d018103
7.91354e-07	0.422278	0.643	0.312	0.0367425	C7	Zm00001d039916
5.64411e-17	0.565994	0.571	0.114	2.62056e-12	C7	Zm00001d018257
5.2595e-08	0.597125	0.75	0.366	0.00244199	C7	Zm00001d022044
4.38102e-10	0.642943	0.786	0.351	2.03411e-05	C7	Zm00001d051980
2.24812e-13	1.07823	0.964	0.591	1.0438e-08	C7	Zm00001d034109
2.70031e-09	0.33643	0.393	0.092	0.000125375	C7	Zm00001d049479
4.29981e-14	0.781709	0.821	0.316	1.9964e-09	C7	Zm00001d040190
1.45371e-13	0.465827	0.5	0.103	6.74956e-09	C7	Zm00001d013296
3.66668e-14	0.701946	0.929	0.441	1.70244e-09	C7	Zm00001d015121
1.5906e-12	0.537676	0.679	0.223	7.38517e-08	C7	Zm00001d027731
1.68042e-15	0.460463	0.571	0.119	7.8022e-11	C7	Zm00001d042811
5.40072e-10	0.795464	0.429	0.103	2.50756e-05	C7	Zm00001d032810
2.43532e-08	0.548868	0.75	0.389	0.00113072	C7	Zm00001d024778
3.85895e-11	0.596055	0.964	0.603	1.79171e-06	C7	Zm00001d014124
4.40975e-15	0.762843	0.679	0.195	2.04745e-10	C7	Zm00001d022239
2.04248e-08	0.616703	0.821	0.465	0.000948325	C7	Zm00001d013445
2.93527e-08	0.340876	0.464	0.138	0.00136284	C7	Zm00001d049155
1.79716e-08	0.521674	0.679	0.326	0.000834422	C7	Zm00001d015364
1.32761e-07	0.486009	0.5	0.172	0.00616409	C7	Zm00001d029408
8.43602e-10	0.652007	0.786	0.4	3.91684e-05	C7	Zm00001d052008
1.19787e-10	1.11406	0.821	0.513	5.5617e-06	C7	Zm00001d031833
1.21779e-11	0.648413	0.786	0.37	5.65418e-07	C7	Zm00001d016928
1.12244e-08	0.891164	0.893	0.525	0.000521147	C7	Zm00001d029583
1.01644e-18	0.553904	0.714	0.164	4.71932e-14	C7	Zm00001d030266
2.40122e-10	0.664967	0.893	0.539	1.11489e-05	C7	Zm00001d027443
4.71092e-12	0.286425	0.536	0.129	2.18728e-07	C7	Zm00001d047881
2.49624e-21	1.16951	0.893	0.281	1.15901e-16	C7	Zm00001d021948
5.54555e-16	0.418504	0.571	0.109	2.5748e-11	C7	Zm00001d011393
7.98331e-14	0.601814	0.821	0.329	3.70665e-09	C7	Zm00001d039285
6.29137e-23	2.1959	1	0.406	2.92108e-18	C7	Zm00001d038327
1.45798e-10	0.260892	0.429	0.098	6.76938e-06	C7	Zm00001d027240
1.64868e-08	0.618078	0.75	0.387	0.000765482	C7	Zm00001d004768
2.96677e-15	0.730565	0.857	0.347	1.37747e-10	C7	Zm00001d010227
5.79817e-11	1.02725	1	0.656	2.69209e-06	C7	Zm00001d011066
3.55807e-16	0.603063	0.786	0.236	1.65201e-11	C7	Zm00001d021301
1.39181e-14	0.517569	0.679	0.193	6.46217e-10	C7	Zm00001d021846
2.36528e-06	0.549094	0.536	0.217	0.10982	C7	Zm00001d048683
6.0382e-07	0.940108	0.464	0.161	0.0280353	C7	Zm00001d017762
1.08482e-13	1.60377	0.857	0.493	5.03684e-09	C7	Zm00001d025011
4.796e-12	0.798915	0.893	0.472	2.22678e-07	C7	Zm00001d051056
1.32302e-08	0.513493	0.786	0.405	0.000614279	C7	Zm00001d016483
2.43407e-39	1.50748	0.857	0.118	1.13014e-34	C7	Zm00001d042148
2.26618e-13	0.991643	0.893	0.504	1.05219e-08	C7	Zm00001d016783
9.57496e-11	0.366949	0.786	0.314	4.44565e-06	C7	Zm00001d049076
8.43372e-16	0.88609	0.929	0.488	3.91578e-11	C7	Zm00001d035770
4.60715e-09	0.553448	0.536	0.17	0.00021391	C7	Zm00001d012052
1.58771e-08	0.427197	0.75	0.384	0.000737176	C7	Zm00001d039439
2.58391e-11	0.272126	0.5	0.121	1.19971e-06	C7	Zm00001d042761
2.4078e-07	0.436139	0.821	0.469	0.0111794	C7	Zm00001d052147
4.75968e-07	0.845926	0.75	0.443	0.0220992	C7	Zm00001d017649
1.10762e-11	0.333561	0.464	0.104	5.14268e-07	C7	Zm00001d038792
1.10902e-06	0.369348	0.679	0.335	0.0514916	C7	Zm00001d029426
3.49499e-15	0.80859	0.964	0.537	1.62273e-10	C7	Zm00001d009749
4.3237e-10	1.10757	0.786	0.388	2.00749e-05	C7	Zm00001d003064
8.75793e-07	0.363752	0.714	0.392	0.040663	C7	Zm00001d028339
8.02711e-10	0.584104	0.75	0.375	3.72699e-05	C7	Zm00001d018872
7.39366e-14	0.433114	0.679	0.195	3.43288e-09	C7	Zm00001d019881
2.01296e-30	0.635719	0.893	0.152	9.34615e-26	C7	Zm00001d042551
4.23903e-07	0.58167	0.679	0.34	0.0196818	C7	Zm00001d033805
8.80263e-07	0.941499	0.643	0.293	0.0408706	C7	Zm00001d008794
1.80136e-13	1.04419	0.893	0.411	8.36369e-09	C7	Zm00001d026334
3.78937e-07	0.488712	0.607	0.271	0.017594	C7	Zm00001d043519
6.90805e-08	0.748208	0.679	0.355	0.00320741	C7	Zm00001d011779
7.12903e-13	0.643448	0.786	0.323	3.31001e-08	C7	Zm00001d012728
1.14981e-08	0.407811	0.786	0.385	0.000533856	C7	Zm00001d025865
2.89387e-10	0.624824	0.857	0.479	1.34363e-05	C7	Zm00001d032310
2.54993e-13	0.872739	0.857	0.448	1.18393e-08	C7	Zm00001d042416
2.11677e-19	0.527429	0.643	0.126	9.82814e-15	C7	Zm00001d035440
1.58801e-16	0.588824	0.714	0.189	7.37314e-12	C7	Zm00001d033503
1.92992e-07	0.278795	0.429	0.128	0.0089606	C7	Zm00001d014732
2.53504e-18	1.1296	1	0.547	1.17702e-13	C7	Zm00001d039535
2.61163e-11	0.356142	0.536	0.146	1.21258e-06	C7	Zm00001d042215
1.95377e-17	0.88596	0.821	0.259	9.07135e-13	C7	Zm00001d009365
6.08178e-22	1.21881	0.929	0.287	2.82377e-17	C7	Zm00001d022062
6.45323e-11	0.990788	0.821	0.452	2.99624e-06	C7	Zm00001d026047
1.60807e-27	1.06432	0.857	0.176	7.46628e-23	C7	Zm00001d008268
4.87476e-16	0.437098	0.75	0.221	2.26335e-11	C7	Zm00001d039904
4.25181e-14	0.690831	0.75	0.261	1.97412e-09	C7	Zm00001d043469
7.48028e-12	0.925028	0.607	0.185	3.47309e-07	C7	Zm00001d021995
2.24171e-06	0.404119	0.536	0.228	0.104082	C7	Zm00001d017983
6.63836e-07	0.402351	0.75	0.42	0.0308219	C7	Zm00001d045309
4.71713e-18	1.57589	0.893	0.324	2.19016e-13	C7	Zm00001d045298
2.03465e-16	1.16232	1	0.446	9.44687e-12	C7	Zm00001d016588
9.72026e-09	0.395753	0.607	0.232	0.000451312	C7	Zm00001d017324
2.8117e-07	0.275381	0.536	0.196	0.0130547	C7	Zm00001d002489
1.35798e-06	0.335745	0.643	0.34	0.0630509	C7	Zm00001d033378
2.29785e-07	0.27298	0.571	0.225	0.0106689	C7	Zm00001d011831
2.91745e-11	0.627082	0.643	0.218	1.35457e-06	C7	Zm00001d032591
1.28021e-15	1.84539	0.964	0.578	5.94402e-11	C7	Zm00001d027947
2.47966e-09	0.483137	0.714	0.329	0.00011513	C7	Zm00001d028262
4.12147e-23	1.80113	1	0.39	1.9136e-18	C7	Zm00001d039893
7.00617e-09	0.623664	0.821	0.397	0.000325297	C7	Zm00001d033271
1.01766e-08	0.434323	0.679	0.286	0.000472498	C7	Zm00001d021956
8.84123e-08	0.541125	0.679	0.331	0.00410498	C7	Zm00001d033467
2.22608e-12	0.630456	0.821	0.397	1.03357e-07	C7	Zm00001d026312
4.78835e-09	0.494065	0.893	0.492	0.000222323	C7	Zm00001d039524
1.9933e-10	0.680575	0.893	0.547	9.25488e-06	C7	Zm00001d037056
5.81416e-07	0.383259	0.786	0.412	0.0269951	C7	Zm00001d016299
1.50691e-12	0.432607	0.643	0.183	6.99659e-08	C7	Zm00001d006001
6.15588e-10	0.447318	0.607	0.204	2.85818e-05	C7	Zm00001d018204
3.13298e-10	0.750655	0.714	0.315	1.45464e-05	C7	Zm00001d038862
9.50333e-10	0.273518	0.536	0.164	4.4124e-05	C7	Zm00001d007121
3.59599e-12	1.20964	0.964	0.566	1.66962e-07	C7	Zm00001d013568
1.10715e-08	0.576364	0.75	0.401	0.000514052	C7	Zm00001d008333
1.20292e-09	0.330057	0.714	0.284	5.58517e-05	C7	Zm00001d007692
4.64665e-08	0.392805	0.571	0.229	0.00215744	C7	Zm00001d043239
4.18724e-12	0.594159	0.786	0.304	1.94414e-07	C7	Zm00001d012559
1.36214e-11	0.513075	0.571	0.162	6.32441e-07	C7	Zm00001d013325
1.75874e-07	0.900624	0.643	0.296	0.00816585	C7	Zm00001d043740
1.10799e-09	0.371115	0.714	0.321	5.1444e-05	C7	Zm00001d010055
3.56334e-07	0.38907	0.679	0.331	0.0165446	C7	Zm00001d028654
1.47194e-09	0.856714	0.75	0.371	6.83421e-05	C7	Zm00001d017761
2.57801e-08	0.550519	0.75	0.382	0.00119697	C7	Zm00001d011697
1.90361e-10	0.355813	0.643	0.212	8.83848e-06	C7	Zm00001d047875
3.97879e-09	0.810622	0.607	0.218	0.000184735	C7	Zm00001d047732
7.17759e-11	0.628541	0.893	0.523	3.33255e-06	C7	Zm00001d038225
5.55969e-06	0.875538	0.5	0.183	0.258136	C7	Zm00001d031794
1.79739e-09	0.444376	0.571	0.189	8.34529e-05	C7	Zm00001d012277
7.55381e-07	0.911653	0.607	0.284	0.0350723	C7	Zm00001d029468
1.58494e-07	0.355724	0.679	0.306	0.00735888	C7	Zm00001d020175
7.88491e-09	0.469782	0.857	0.535	0.000366096	C7	Zm00001d011180
1.2513e-09	0.515142	0.643	0.249	5.8098e-05	C7	Zm00001d026584
1.32708e-06	0.27185	0.571	0.249	0.0616162	C7	Zm00001d010197
8.63084e-08	0.463731	0.786	0.462	0.0040073	C7	Zm00001d009978
2.81161e-08	0.390977	0.607	0.227	0.00130543	C7	Zm00001d047020
2.02221e-14	1.19701	0.929	0.431	9.38914e-10	C7	Zm00001d042851
2.43905e-08	0.699875	0.714	0.322	0.00113245	C7	Zm00001d000675
2.68103e-11	0.474559	0.821	0.381	1.2448e-06	C7	Zm00001d021070
5.48015e-15	1.58723	0.929	0.559	2.54444e-10	C7	Zm00001d047757
1.32879e-06	0.431293	0.679	0.332	0.0616955	C7	Zm00001d036550
9.0186e-11	0.361232	0.643	0.216	4.18734e-06	C7	Zm00001d021000
1.88024e-07	0.363523	0.571	0.229	0.00872995	C7	Zm00001d031014
3.31136e-21	1.93743	0.893	0.259	1.53746e-16	C7	Zm00001d015459
7.64582e-08	0.457118	0.571	0.226	0.00354996	C7	Zm00001d017042
5.09158e-11	1.20838	0.821	0.363	2.36402e-06	C7	Zm00001d045651
2.74376e-07	0.347658	0.679	0.313	0.0127393	C7	Zm00001d045387
7.16053e-09	0.769097	0.679	0.299	0.000332463	C7	Zm00001d008546
1.04658e-08	0.428173	0.75	0.347	0.000485927	C7	Zm00001d042938
3.31147e-25	1.20163	0.929	0.254	1.53751e-20	C7	Zm00001d034388
2.42967e-09	0.591689	0.821	0.415	0.00011281	C7	Zm00001d021160
2.22797e-10	1.04624	0.857	0.37	1.03445e-05	C7	Zm00001d039859
