# Supplementary material for: Single-Cell Transcriptome and Network Analyses Unveil Key Transcription Factors Regulating Mesophyll Cell Development in Maize
Source: Genes (Basel). 2022 Feb 20;13(2):374. doi: 10.3390/genes13020374 (PMC8872562; doi:10.3390/genes13020374)
Supplement: Supplementary file 1 [file genes-13-00374-s001.zip › Supplementary Table S3.xlsx]

## Sheet: Sheet1
Supplementary Table S3. Pseudo-time expression trend of maize genes, whose orthologous genes in Arabidopsis function in the leaf development.
Expression Levels (nascent to mature)	Gene Group	Arabidopsis GeneID	Arabidopsis Gene name	Orthlogous in Zea mays Gene ID	Expression Levels from low to high pseudo time	Consistant of expression trend
Decreasing	A1CON	AT2G39990	eIF3F	Zm00001d035752	Decreasing	Yes
Decreasing	A1CON	AT1G27400	AT1G27400	Zm00001d031611	Decreasing	Yes
Decreasing	A1CON	AT1G27400	AT1G27400	Zm00001d049815	Decreasing	Yes
Decreasing	A1CON	AT1G27400	AT1G27400	Zm00001d037732	Decreasing	Yes
Decreasing	A1CON	AT2G20450	AT2G20450	Zm00001d025857	Decreasing	Yes
Decreasing	A1CON	AT2G20450	AT2G20450	Zm00001d021445	Decreasing	Yes
Decreasing	A1CON	AT2G20450	AT2G20450	Zm00001d006287	Decreasing	Yes
Decreasing	A1CON	AT2G28840	XBAT31	Zm00001d047806	Decreasing	Yes
Decreasing	A1CON	AT2G28840	XBAT31	Zm00001d035657	InCreasing	No
Decreasing	A1CON	AT2G28840	XBAT31	Zm00001d028616	InCreasing	No
Decreasing	A1CON	AT3G15020	mMDH2	Zm00001d039089	Decreasing	Yes
Decreasing	A1CON	AT3G27060	TSO2	Zm00001d037337	Decreasing	Yes
Decreasing	A1CON	AT4G31120	SKB1	Zm00001d054001	Decreasing	Yes
Decreasing	A1CON	AT5G09590	MTHSC70-2	Zm00001d006036	Decreasing	Yes
Decreasing	A1CON	AT5G09900	RPN5A	Zm00001d012844	Decreasing	Yes
Decreasing	A1CON	AT5G09900	RPN5A	Zm00001d018523	Decreasing	Yes
Decreasing	A1CON	AT5G18110	NCBP	Zm00001d028515	Decreasing	Yes
Decreasing	A1DIV	AT2G42310	AT2G42310	Zm00001d031431	Decreasing	Yes
Decreasing	A1DIV	AT2G42310	AT2G42310	Zm00001d020930	InCreasing	No
Decreasing	A1DIV	AT2G47650	UXS4	Zm00001d037934	Decreasing	Yes
Decreasing	A1DIV	AT2G47650	UXS4	Zm00001d040667	Decreasing	Yes
Decreasing	A1DIV	AT3G10020	AT3G10020	Zm00001d023387	Decreasing	Yes
Decreasing	A1DIV	AT3G17820	GLN1;3	Zm00001d017958	Decreasing	Yes
Decreasing	A1DIV	AT3G17820	GLN1;3	Zm00001d033747	Decreasing	Yes
Decreasing	A1DIV	AT3G17820	GLN1;3	Zm00001d051804	Decreasing	Yes
Decreasing	A1DIV	AT3G30775	PRODH	Zm00001d029853	InCreasing	No
Decreasing	A1DIV	AT3G63250	HMT2	Zm00001d041455	Decreasing	Yes
Decreasing	A1DIV	AT5G10860	CBSX3	Zm00001d033925	InCreasing	No
Decreasing	A1DIV	AT5G67300	MYBR1	Zm00001d046632	Decreasing	Yes
Increasing	A5CON	AT1G02910	LPA1	Zm00001d040804	InCreasing	Yes
Increasing	A5CON	AT1G04680	AT1G04680	Zm00001d004448	InCreasing	Yes
Increasing	A5CON	AT1G11860	AT1G11860	Zm00001d002258	InCreasing	Yes
Increasing	A5CON	AT1G15820	LHCB6	Zm00001d026599	InCreasing	Yes
Increasing	A5CON	AT1G15820	LHCB6	Zm00001d001857	InCreasing	Yes
Increasing	A5CON	AT2G18710	SCY1	Zm00001d000349	InCreasing	Yes
Increasing	A5CON	AT1G43560	ty2	Zm00001d042017	InCreasing	Yes
Increasing	A5CON	AT1G56190	AT1G56190	Zm00001d010672	InCreasing	Yes
Increasing	A5CON	AT1G56190	AT1G56190	Zm00001d038579	InCreasing	Yes
Increasing	A5CON	AT1G62380	ATACO2	Zm00001d018211	Decreasing	No
Increasing	A5CON	AT1G62780	AT1G62780	Zm00001d018838	InCreasing	Yes
Increasing	A5CON	AT2G40400	AT2G40400	Zm00001d010606	InCreasing	Yes
Increasing	A5CON	AT2G40400	AT2G40400	Zm00001d043023	InCreasing	Yes
Increasing	A5CON	AT2G26740	SEH	Zm00001d013934	Decreasing	No
Increasing	A5CON	AT2G28800	ALB3	Zm00001d008625	InCreasing	Yes
Increasing	A5CON	AT2G28800	ALB3	Zm00001d039852	InCreasing	Yes
Increasing	A5CON	AT3G17930	DAC	Zm00001d043168	InCreasing	Yes
Increasing	A5CON	AT3G01480	CYP38	Zm00001d032331	InCreasing	Yes
Increasing	A5CON	AT3G63140	CSP41A	Zm00001d019177	InCreasing	Yes
Increasing	A5CON	AT4G09650	PDE332	Zm00001d018069	InCreasing	Yes
Increasing	A5CON	AT4G09650	PDE332	Zm00001d052242	InCreasing	Yes
Increasing	A5CON	AT5G06290	2CPB	Zm00001d016736	InCreasing	Yes
Increasing	A5CON	AT5G06290	2CPB	Zm00001d050666	InCreasing	Yes
Increasing	A5CON	AT5G08370	AtAGAL2	Zm00001d032605	InCreasing	Yes
Increasing	A5CON	AT5G42650	DDE2	Zm00001d013185	Decreasing	No
Increasing	A5CON	AT5G59750	RIBA3	Zm00001d010535	InCreasing	Yes
Increasing	A5CON	AT5G60600	ISPG	Zm00001d017139	Decreasing	No
Increasing	A5CON	AT5G64410	OPT4	Zm00001d017698	Decreasing	No
Increasing	A5CON	AT1G23310	GGT1	Zm00001d007937	InCreasing	Yes
Increasing	A5DIV	AT1G32900	GBSS1	Zm00001d019479	InCreasing	Yes
Increasing	A6CON	AT1G04250	IAA17	Zm00001d041416	InCreasing	Yes
Increasing	A6CON	AT1G32540	LOL1	Zm00001d049525	InCreasing	Yes
Increasing	A6CON	AT1G66200	GSR2	Zm00001d028260	Decreasing	No
Increasing	A6CON	AT3G14770	SWEET2	Zm00001d043735	InCreasing	Yes
Increasing	A6CON	AT2G38170	RCI4	Zm00001d044533	InCreasing	Yes
Increasing	A6CON	AT2G38170	RCI4	Zm00001d009763	InCreasing	Yes
Increasing	A5DIV	AT2G41940	ZFP8	Zm00001d052118	InCreasing	Yes
Increasing	A5DIV	AT2G41940	ZFP8	Zm00001d018247	InCreasing	Yes
