# Supplementary material for: Single-Cell Transcriptome and Network Analyses Unveil Key Transcription Factors Regulating Mesophyll Cell Development in Maize
Source: Genes (Basel). 2022 Feb 20;13(2):374. doi: 10.3390/genes13020374 (PMC8872562; doi:10.3390/genes13020374)
Supplement: Supplementary file 1 [file genes-13-00374-s001.zip › Supplementary Table S4.xlsx]

## Sheet: Pooled M samples
Supplementary Table S4. Summary of sequencing information for 22 sub-clusters of M cells.
M sample Index	Reads Number	Cell number	Average pseudo time	Mean Reads per cell
M0	5283786	246	1.32643	21478.8
M1	7571962	308	2.24794	24584.3
M2	8575047	479	5.23911	17902
M3	8475402	372	7.17357	22783.3
M4	7848016	481	7.25791	16316
M5	3689986	190	15.988	19421
M6	8104055	356	16.9294	22764.2
M7	8021431	461	19.5541	17400.1
M8	6104060	339	22.0878	18006.1
M9	7367513	398	26.8251	18511.3
M10	5249254	238	29.6568	22055.7
M11	8236932	346	29.7916	23806.2
M12	9832041	398	31.1163	24703.6
M13	7271444	282	38.7037	25785.3
M14	4572007	207	41.3777	22087
M15	8587515	333	42.0449	25788.3
M16	12708621	448	42.361	28367.5
M17	9926103	397	42.9717	25002.8
M18	8481426	322	49.3503	26339.8
M19	5565279	228	49.5376	24409.1
M20	6369216	258	50.6899	24686.9
M21	3995508	167	51.3378	23925.2
