# Supplementary material for: Single-Cell Transcriptome and Network Analyses Unveil Key Transcription Factors Regulating Mesophyll Cell Development in Maize
Source: Genes (Basel). 2022 Feb 20;13(2):374. doi: 10.3390/genes13020374 (PMC8872562; doi:10.3390/genes13020374)
Supplement: Supplementary file 1 [file genes-13-00374-s001.zip › Supplementary Table S5.xlsx]

## Sheet: Sheet1
Supplementary Table S5. Edges of WGCNA network generated from 22 pooled M cell samples. (Weight > 0.2).
fromNode	toNode	weight
Zm00001d027259	Zm00001d027550	0.217836
Zm00001d027259	Zm00001d027557	0.207801
Zm00001d027259	Zm00001d028075	0.246703
Zm00001d027259	Zm00001d028214	0.216301
Zm00001d027259	Zm00001d028443	0.283521
Zm00001d027259	Zm00001d028903	0.269404
Zm00001d027259	Zm00001d028987	0.319527
Zm00001d027259	Zm00001d028989	0.243154
Zm00001d027259	Zm00001d029087	0.212164
Zm00001d027259	Zm00001d029408	0.234954
Zm00001d027259	Zm00001d029468	0.217054
Zm00001d027259	Zm00001d029587	0.219724
Zm00001d027259	Zm00001d030220	0.211615
Zm00001d027259	Zm00001d030942	0.246543
Zm00001d027259	Zm00001d031100	0.280271
Zm00001d027259	Zm00001d031158	0.226844
Zm00001d027259	Zm00001d031179	0.316768
Zm00001d027259	Zm00001d031223	0.275081
Zm00001d027259	Zm00001d031227	0.204594
Zm00001d027259	Zm00001d031257	0.26458
Zm00001d027259	Zm00001d032481	0.249179
Zm00001d027259	Zm00001d032618	0.204594
Zm00001d027259	Zm00001d032947	0.20858
Zm00001d027259	Zm00001d032992	0.293411
Zm00001d027259	Zm00001d033090	0.296097
Zm00001d027259	Zm00001d033389	0.220444
Zm00001d027259	Zm00001d033503	0.210679
Zm00001d027259	Zm00001d033567	0.201404
Zm00001d027259	Zm00001d033835	0.209357
Zm00001d027259	Zm00001d033840	0.259318
Zm00001d027259	Zm00001d033909	0.259633
Zm00001d027259	Zm00001d034011	0.241706
Zm00001d027259	Zm00001d034482	0.271397
Zm00001d027259	Zm00001d034497	0.246562
Zm00001d027259	Zm00001d034782	0.278241
Zm00001d027259	Zm00001d023922	0.296322
Zm00001d027259	Zm00001d024839	0.254636
Zm00001d027259	Zm00001d025431	0.207606
Zm00001d027259	Zm00001d025437	0.301504
Zm00001d027259	Zm00001d025460	0.252554
Zm00001d027259	Zm00001d026311	0.227105
Zm00001d027259	Zm00001d002006	0.245149
Zm00001d027259	Zm00001d002014	0.209829
Zm00001d027259	Zm00001d002415	0.231293
Zm00001d027259	Zm00001d003084	0.295381
Zm00001d027259	Zm00001d003190	0.213584
Zm00001d027259	Zm00001d004169	0.214761
Zm00001d027259	Zm00001d004731	0.212343
Zm00001d027259	Zm00001d004768	0.201315
Zm00001d027259	Zm00001d004821	0.206139
Zm00001d027259	Zm00001d005188	0.254542
Zm00001d027259	Zm00001d007077	0.205101
Zm00001d027259	Zm00001d007186	0.232759
Zm00001d027259	Zm00001d007753	0.209043
Zm00001d027259	Zm00001d007977	0.289333
Zm00001d027259	Zm00001d039535	0.226484
Zm00001d027259	Zm00001d040008	0.346802
Zm00001d027259	Zm00001d040010	0.227453
Zm00001d027259	Zm00001d040029	0.238637
Zm00001d027259	Zm00001d040178	0.225415
Zm00001d027259	Zm00001d040281	0.31009
Zm00001d027259	Zm00001d040621	0.253937
Zm00001d027259	Zm00001d040667	0.262592
Zm00001d027259	Zm00001d041216	0.224888
Zm00001d027259	Zm00001d041220	0.263039
Zm00001d027259	Zm00001d041221	0.226784
Zm00001d027259	Zm00001d041548	0.314512
Zm00001d027259	Zm00001d041716	0.297236
Zm00001d027259	Zm00001d042104	0.237862
Zm00001d027259	Zm00001d042185	0.216394
Zm00001d027259	Zm00001d042213	0.221878
Zm00001d027259	Zm00001d042395	0.310717
Zm00001d027259	Zm00001d042572	0.2004
Zm00001d027259	Zm00001d042600	0.29752
Zm00001d027259	Zm00001d042934	0.255963
Zm00001d027259	Zm00001d043462	0.244126
Zm00001d027259	Zm00001d043762	0.343623
Zm00001d027259	Zm00001d043800	0.319597
Zm00001d027259	Zm00001d044095	0.203879
Zm00001d027259	Zm00001d044162	0.222642
Zm00001d027259	Zm00001d044451	0.274309
Zm00001d027259	Zm00001d048949	0.245545
Zm00001d027259	Zm00001d049073	0.230887
Zm00001d027259	Zm00001d049260	0.20987
Zm00001d027259	Zm00001d049381	0.202856
Zm00001d027259	Zm00001d049954	0.227224
Zm00001d027259	Zm00001d050051	0.213237
Zm00001d027259	Zm00001d050164	0.207817
Zm00001d027259	Zm00001d051055	0.312355
Zm00001d027259	Zm00001d051251	0.206395
Zm00001d027259	Zm00001d051504	0.238535
Zm00001d027259	Zm00001d051702	0.331736
Zm00001d027259	Zm00001d051980	0.313328
Zm00001d027259	Zm00001d052008	0.212441
Zm00001d027259	Zm00001d052390	0.337284
Zm00001d027259	Zm00001d053648	0.258745
Zm00001d027259	Zm00001d053778	0.250246
Zm00001d027259	Zm00001d012810	0.200303
Zm00001d027259	Zm00001d012850	0.223141
Zm00001d027259	Zm00001d012972	0.261438
Zm00001d027259	Zm00001d013113	0.244655
Zm00001d027259	Zm00001d013271	0.230405
Zm00001d027259	Zm00001d013568	0.247837
Zm00001d027259	Zm00001d013862	0.240769
Zm00001d027259	Zm00001d014325	0.331839
Zm00001d027259	Zm00001d014525	0.264143
Zm00001d027259	Zm00001d014789	0.220666
Zm00001d027259	Zm00001d015121	0.308222
Zm00001d027259	Zm00001d015201	0.309385
Zm00001d027259	Zm00001d015364	0.256237
Zm00001d027259	Zm00001d015459	0.20036
Zm00001d027259	Zm00001d015473	0.214373
Zm00001d027259	Zm00001d015638	0.226114
Zm00001d027259	Zm00001d015905	0.216296
Zm00001d027259	Zm00001d016103	0.233819
Zm00001d027259	Zm00001d016483	0.221577
Zm00001d027259	Zm00001d016553	0.29245
Zm00001d027259	Zm00001d016585	0.347733
Zm00001d027259	Zm00001d016696	0.210873
Zm00001d027259	Zm00001d017096	0.218798
Zm00001d027259	Zm00001d017152	0.227581
Zm00001d027259	Zm00001d017186	0.273523
Zm00001d027259	Zm00001d017240	0.204272
Zm00001d027259	Zm00001d017425	0.302008
Zm00001d027259	Zm00001d017574	0.281651
Zm00001d027259	Zm00001d017717	0.22256
Zm00001d027259	Zm00001d017905	0.333716
Zm00001d027259	Zm00001d017912	0.262124
Zm00001d027259	Zm00001d017991	0.288925
Zm00001d027259	Zm00001d018454	0.200854
Zm00001d027259	Zm00001d018499	0.319499
Zm00001d027259	Zm00001d035701	0.231247
Zm00001d027259	Zm00001d035753	0.211244
Zm00001d027259	Zm00001d035770	0.246053
Zm00001d027259	Zm00001d036018	0.212463
Zm00001d027259	Zm00001d036602	0.301446
Zm00001d027259	Zm00001d036668	0.228219
Zm00001d027259	Zm00001d036708	0.202851
Zm00001d027259	Zm00001d037163	0.244521
Zm00001d027259	Zm00001d037849	0.238654
Zm00001d027259	Zm00001d038142	0.217304
Zm00001d027259	Zm00001d038221	0.338957
Zm00001d027259	Zm00001d038873	0.278267
Zm00001d027259	Zm00001d038905	0.23883
Zm00001d027259	Zm00001d018825	0.239718
Zm00001d027259	Zm00001d019263	0.274445
Zm00001d027259	Zm00001d020175	0.26404
Zm00001d027259	Zm00001d020652	0.281204
Zm00001d027259	Zm00001d020714	0.260051
Zm00001d027259	Zm00001d020780	0.238751
Zm00001d027259	Zm00001d021299	0.261645
Zm00001d027259	Zm00001d021392	0.244985
Zm00001d027259	Zm00001d021582	0.218772
Zm00001d027259	Zm00001d021647	0.203093
Zm00001d027259	Zm00001d021726	0.227377
Zm00001d027259	Zm00001d008282	0.235262
Zm00001d027259	Zm00001d009112	0.260037
Zm00001d027259	Zm00001d009666	0.247819
Zm00001d027259	Zm00001d010425	0.253266
Zm00001d027259	Zm00001d010698	0.226981
Zm00001d027259	Zm00001d010870	0.262919
Zm00001d027259	Zm00001d010945	0.257954
Zm00001d027259	Zm00001d010974	0.215092
Zm00001d027259	Zm00001d011119	0.207498
Zm00001d027259	Zm00001d011315	0.243867
Zm00001d027259	Zm00001d011831	0.213393
Zm00001d027259	Zm00001d012052	0.221431
Zm00001d027259	Zm00001d045043	0.286593
Zm00001d027259	Zm00001d045359	0.239094
Zm00001d027259	Zm00001d045884	0.278446
Zm00001d027259	Zm00001d046004	0.21762
Zm00001d027259	Zm00001d046263	0.281621
Zm00001d027259	Zm00001d046318	0.253451
Zm00001d027259	Zm00001d046805	0.210231
Zm00001d027259	Zm00001d046828	0.232644
Zm00001d027259	Zm00001d046953	0.220432
Zm00001d027259	Zm00001d047240	0.20546
Zm00001d027259	Zm00001d047535	0.216753
Zm00001d027259	Zm00001d047757	0.215586
Zm00001d027259	Zm00001d047908	0.240527
Zm00001d027288	Zm00001d027557	0.272846
Zm00001d027288	Zm00001d027947	0.205259
Zm00001d027288	Zm00001d028075	0.22128
Zm00001d027288	Zm00001d028201	0.228312
Zm00001d027288	Zm00001d028214	0.248132
Zm00001d027288	Zm00001d028443	0.266044
Zm00001d027288	Zm00001d028721	0.212267
Zm00001d027288	Zm00001d028903	0.202334
Zm00001d027288	Zm00001d028987	0.32226
Zm00001d027288	Zm00001d028989	0.264525
Zm00001d027288	Zm00001d029583	0.228121
Zm00001d027288	Zm00001d029699	0.202319
Zm00001d027288	Zm00001d030220	0.226877
Zm00001d027288	Zm00001d030942	0.264322
Zm00001d027288	Zm00001d031100	0.339755
Zm00001d027288	Zm00001d031179	0.30608
Zm00001d027288	Zm00001d031227	0.220506
Zm00001d027288	Zm00001d031257	0.239304
Zm00001d027288	Zm00001d031666	0.21174
Zm00001d027288	Zm00001d031802	0.200803
Zm00001d027288	Zm00001d032481	0.205373
Zm00001d027288	Zm00001d032582	0.205023
Zm00001d027288	Zm00001d032616	0.210599
Zm00001d027288	Zm00001d032992	0.341473
Zm00001d027288	Zm00001d033090	0.280496
Zm00001d027288	Zm00001d033275	0.224616
Zm00001d027288	Zm00001d033503	0.272865
Zm00001d027288	Zm00001d033596	0.201473
Zm00001d027288	Zm00001d033623	0.201829
Zm00001d027288	Zm00001d033651	0.202395
Zm00001d027288	Zm00001d033652	0.262246
Zm00001d027288	Zm00001d033707	0.206499
Zm00001d027288	Zm00001d033835	0.238426
Zm00001d027288	Zm00001d033840	0.285414
Zm00001d027288	Zm00001d034011	0.284417
Zm00001d027288	Zm00001d034387	0.20852
Zm00001d027288	Zm00001d034482	0.205052
Zm00001d027288	Zm00001d034497	0.275704
Zm00001d027288	Zm00001d034782	0.243207
Zm00001d027288	Zm00001d034885	0.217343
Zm00001d027288	Zm00001d023379	0.216992
Zm00001d027288	Zm00001d023720	0.237995
Zm00001d027288	Zm00001d023922	0.288145
Zm00001d027288	Zm00001d024839	0.206405
Zm00001d027288	Zm00001d025431	0.236118
Zm00001d027288	Zm00001d025437	0.326101
Zm00001d027288	Zm00001d025460	0.263331
Zm00001d027288	Zm00001d025903	0.221798
Zm00001d027288	Zm00001d025905	0.216427
Zm00001d027288	Zm00001d026026	0.206823
Zm00001d027288	Zm00001d026306	0.233977
Zm00001d027288	Zm00001d026311	0.243709
Zm00001d027288	Zm00001d002006	0.284237
Zm00001d027288	Zm00001d002415	0.27564
Zm00001d027288	Zm00001d002941	0.241376
Zm00001d027288	Zm00001d003084	0.258986
Zm00001d027288	Zm00001d004022	0.236406
Zm00001d027288	Zm00001d004731	0.238888
Zm00001d027288	Zm00001d004768	0.246414
Zm00001d027288	Zm00001d004821	0.225084
Zm00001d027288	Zm00001d005188	0.262947
Zm00001d027288	Zm00001d005392	0.215808
Zm00001d027288	Zm00001d005932	0.202974
Zm00001d027288	Zm00001d007186	0.261616
Zm00001d027288	Zm00001d007753	0.243084
Zm00001d027288	Zm00001d007839	0.228182
Zm00001d027288	Zm00001d007977	0.213649
Zm00001d027288	Zm00001d039535	0.232858
Zm00001d027288	Zm00001d039893	0.225467
Zm00001d027288	Zm00001d040008	0.307397
Zm00001d027288	Zm00001d040010	0.223517
Zm00001d027288	Zm00001d040066	0.202386
Zm00001d027288	Zm00001d040178	0.264405
Zm00001d027288	Zm00001d040281	0.286822
Zm00001d027288	Zm00001d040621	0.224057
Zm00001d027288	Zm00001d040667	0.322911
Zm00001d027288	Zm00001d041216	0.286283
Zm00001d027288	Zm00001d041220	0.304402
Zm00001d027288	Zm00001d041221	0.245367
Zm00001d027288	Zm00001d041267	0.203819
Zm00001d027288	Zm00001d041343	0.209871
Zm00001d027288	Zm00001d041363	0.208417
Zm00001d027288	Zm00001d041548	0.276166
Zm00001d027288	Zm00001d041716	0.215467
Zm00001d027288	Zm00001d041882	0.200216
Zm00001d027288	Zm00001d042025	0.207052
Zm00001d027288	Zm00001d042104	0.231921
Zm00001d027288	Zm00001d042143	0.229467
Zm00001d027288	Zm00001d042185	0.257251
Zm00001d027288	Zm00001d042213	0.259376
Zm00001d027288	Zm00001d042395	0.345318
Zm00001d027288	Zm00001d042600	0.269122
Zm00001d027288	Zm00001d042718	0.212382
Zm00001d027288	Zm00001d042929	0.259521
Zm00001d027288	Zm00001d043462	0.277753
Zm00001d027288	Zm00001d043762	0.295182
Zm00001d027288	Zm00001d043800	0.309665
Zm00001d027288	Zm00001d044162	0.252958
Zm00001d027288	Zm00001d049073	0.252795
Zm00001d027288	Zm00001d049954	0.277167
Zm00001d027288	Zm00001d050051	0.239569
Zm00001d027288	Zm00001d051055	0.289033
Zm00001d027288	Zm00001d051251	0.210785
Zm00001d027288	Zm00001d051504	0.253091
Zm00001d027288	Zm00001d051702	0.306272
Zm00001d027288	Zm00001d051980	0.284289
Zm00001d027288	Zm00001d052008	0.263748
Zm00001d027288	Zm00001d052390	0.36525
Zm00001d027288	Zm00001d052621	0.205184
Zm00001d027288	Zm00001d053648	0.311165
Zm00001d027288	Zm00001d053778	0.25705
Zm00001d027288	Zm00001d053897	0.207162
Zm00001d027288	Zm00001d012810	0.227203
Zm00001d027288	Zm00001d012850	0.289845
Zm00001d027288	Zm00001d012852	0.224143
Zm00001d027288	Zm00001d012909	0.225381
Zm00001d027288	Zm00001d012972	0.275058
Zm00001d027288	Zm00001d013066	0.243377
Zm00001d027288	Zm00001d013067	0.235116
Zm00001d027288	Zm00001d013080	0.20438
Zm00001d027288	Zm00001d013113	0.254081
Zm00001d027288	Zm00001d013271	0.232698
Zm00001d027288	Zm00001d013568	0.27107
Zm00001d027288	Zm00001d013862	0.27402
Zm00001d027288	Zm00001d014325	0.277328
Zm00001d027288	Zm00001d014525	0.290721
Zm00001d027288	Zm00001d014789	0.232938
Zm00001d027288	Zm00001d014853	0.238577
Zm00001d027288	Zm00001d015121	0.326373
Zm00001d027288	Zm00001d015201	0.321227
Zm00001d027288	Zm00001d015364	0.214015
Zm00001d027288	Zm00001d015473	0.257058
Zm00001d027288	Zm00001d015638	0.265099
Zm00001d027288	Zm00001d016103	0.251022
Zm00001d027288	Zm00001d016483	0.211006
Zm00001d027288	Zm00001d016553	0.293919
Zm00001d027288	Zm00001d016585	0.292262
Zm00001d027288	Zm00001d016768	0.210096
Zm00001d027288	Zm00001d017096	0.230358
Zm00001d027288	Zm00001d017152	0.215855
Zm00001d027288	Zm00001d017186	0.227211
Zm00001d027288	Zm00001d017240	0.229358
Zm00001d027288	Zm00001d017381	0.22492
Zm00001d027288	Zm00001d017425	0.241115
Zm00001d027288	Zm00001d017574	0.282491
Zm00001d027288	Zm00001d017717	0.257698
Zm00001d027288	Zm00001d017905	0.320324
Zm00001d027288	Zm00001d017991	0.244666
Zm00001d027288	Zm00001d018454	0.239878
Zm00001d027288	Zm00001d018499	0.267975
Zm00001d027288	Zm00001d035701	0.254759
Zm00001d027288	Zm00001d035770	0.256369
Zm00001d027288	Zm00001d036035	0.214382
Zm00001d027288	Zm00001d036036	0.214406
Zm00001d027288	Zm00001d036293	0.233618
Zm00001d027288	Zm00001d036416	0.204341
Zm00001d027288	Zm00001d036602	0.266415
Zm00001d027288	Zm00001d036708	0.20956
Zm00001d027288	Zm00001d037163	0.22815
Zm00001d027288	Zm00001d037453	0.205701
Zm00001d027288	Zm00001d037693	0.212507
Zm00001d027288	Zm00001d037797	0.205125
Zm00001d027288	Zm00001d037849	0.221761
Zm00001d027288	Zm00001d037926	0.213503
Zm00001d027288	Zm00001d037934	0.201327
Zm00001d027288	Zm00001d038142	0.295647
Zm00001d027288	Zm00001d038151	0.214051
Zm00001d027288	Zm00001d038221	0.341985
Zm00001d027288	Zm00001d038873	0.32397
Zm00001d027288	Zm00001d038905	0.239741
Zm00001d027288	Zm00001d018613	0.242464
Zm00001d027288	Zm00001d018981	0.240493
Zm00001d027288	Zm00001d019263	0.325061
Zm00001d027288	Zm00001d020134	0.205354
Zm00001d027288	Zm00001d020175	0.286024
Zm00001d027288	Zm00001d020652	0.30804
Zm00001d027288	Zm00001d020714	0.226997
Zm00001d027288	Zm00001d021168	0.206945
Zm00001d027288	Zm00001d021299	0.207859
Zm00001d027288	Zm00001d021392	0.314641
Zm00001d027288	Zm00001d021551	0.218592
Zm00001d027288	Zm00001d021582	0.271375
Zm00001d027288	Zm00001d021726	0.204807
Zm00001d027288	Zm00001d021956	0.225395
Zm00001d027288	Zm00001d022009	0.212116
Zm00001d027288	Zm00001d008282	0.256139
Zm00001d027288	Zm00001d008976	0.22842
Zm00001d027288	Zm00001d008992	0.201592
Zm00001d027288	Zm00001d009112	0.322166
Zm00001d027288	Zm00001d009666	0.283088
Zm00001d027288	Zm00001d009776	0.205042
Zm00001d027288	Zm00001d009858	0.211084
Zm00001d027288	Zm00001d010698	0.251419
Zm00001d027288	Zm00001d010870	0.202964
Zm00001d027288	Zm00001d010945	0.229082
Zm00001d027288	Zm00001d010974	0.226717
Zm00001d027288	Zm00001d011119	0.221211
Zm00001d027288	Zm00001d011315	0.275858
Zm00001d027288	Zm00001d011831	0.288473
Zm00001d027288	Zm00001d012052	0.264682
Zm00001d027288	Zm00001d012448	0.215835
Zm00001d027288	Zm00001d045043	0.279371
Zm00001d027288	Zm00001d045571	0.20525
Zm00001d027288	Zm00001d045884	0.219758
Zm00001d027288	Zm00001d046004	0.21633
Zm00001d027288	Zm00001d046263	0.291225
Zm00001d027288	Zm00001d046828	0.267163
Zm00001d027288	Zm00001d046831	0.259357
Zm00001d027288	Zm00001d046953	0.254837
Zm00001d027288	Zm00001d047757	0.206468
Zm00001d027288	Zm00001d047908	0.246754
Zm00001d027291	Zm00001d027421	0.305202
Zm00001d027291	Zm00001d027442	0.23091
Zm00001d027291	Zm00001d028153	0.227915
Zm00001d027291	Zm00001d028542	0.231633
Zm00001d027291	Zm00001d029074	0.211907
Zm00001d027291	Zm00001d030638	0.259011
Zm00001d027291	Zm00001d034192	0.31154
Zm00001d027291	Zm00001d034665	0.205712
Zm00001d027291	Zm00001d034724	0.255986
Zm00001d027291	Zm00001d023340	0.221403
Zm00001d027291	Zm00001d025616	0.250616
Zm00001d027291	Zm00001d002873	0.217796
Zm00001d027291	Zm00001d003411	0.269621
Zm00001d027291	Zm00001d041701	0.226199
Zm00001d027291	Zm00001d043170	0.295986
Zm00001d027291	Zm00001d044267	0.218274
Zm00001d027291	Zm00001d052216	0.224161
Zm00001d027291	Zm00001d053953	0.208441
Zm00001d027291	Zm00001d012998	0.282139
Zm00001d027291	Zm00001d014488	0.260192
Zm00001d027291	Zm00001d015095	0.200931
Zm00001d027291	Zm00001d015204	0.310011
Zm00001d027291	Zm00001d015366	0.228527
Zm00001d027291	Zm00001d015484	0.226473
Zm00001d027291	Zm00001d016736	0.223332
Zm00001d027291	Zm00001d036642	0.20957
Zm00001d027291	Zm00001d008228	0.255743
Zm00001d027291	Zm00001d010336	0.233852
Zm00001d027291	Zm00001d011513	0.261857
Zm00001d027291	Zm00001d011993	0.247031
Zm00001d027291	Zm00001d046555	0.223168
Zm00001d027291	Zm00001d047760	0.21479
Zm00001d027298	Zm00001d027557	0.253034
Zm00001d027298	Zm00001d028201	0.218522
Zm00001d027298	Zm00001d028303	0.222194
Zm00001d027298	Zm00001d028987	0.214822
Zm00001d027298	Zm00001d028989	0.231389
Zm00001d027298	Zm00001d030942	0.202806
Zm00001d027298	Zm00001d031100	0.239743
Zm00001d027298	Zm00001d031179	0.203813
Zm00001d027298	Zm00001d031227	0.204519
Zm00001d027298	Zm00001d032310	0.231993
Zm00001d027298	Zm00001d032582	0.214271
Zm00001d027298	Zm00001d032992	0.215732
Zm00001d027298	Zm00001d033275	0.220164
Zm00001d027298	Zm00001d033835	0.214574
Zm00001d027298	Zm00001d033840	0.206079
Zm00001d027298	Zm00001d033931	0.224708
Zm00001d027298	Zm00001d034011	0.228198
Zm00001d027298	Zm00001d034387	0.238613
Zm00001d027298	Zm00001d034497	0.251875
Zm00001d027298	Zm00001d025431	0.208227
Zm00001d027298	Zm00001d025437	0.230589
Zm00001d027298	Zm00001d025903	0.216187
Zm00001d027298	Zm00001d026311	0.208006
Zm00001d027298	Zm00001d002941	0.238185
Zm00001d027298	Zm00001d004022	0.238749
Zm00001d027298	Zm00001d004768	0.252221
Zm00001d027298	Zm00001d005164	0.206001
Zm00001d027298	Zm00001d007186	0.218478
Zm00001d027298	Zm00001d007839	0.221087
Zm00001d027298	Zm00001d040621	0.202181
Zm00001d027298	Zm00001d040667	0.212832
Zm00001d027298	Zm00001d041220	0.240647
Zm00001d027298	Zm00001d041267	0.223388
Zm00001d027298	Zm00001d041882	0.204289
Zm00001d027298	Zm00001d042185	0.210028
Zm00001d027298	Zm00001d042213	0.234798
Zm00001d027298	Zm00001d042395	0.2182
Zm00001d027298	Zm00001d043462	0.228737
Zm00001d027298	Zm00001d043512	0.207345
Zm00001d027298	Zm00001d043795	0.212491
Zm00001d027298	Zm00001d049073	0.203464
Zm00001d027298	Zm00001d049954	0.26329
Zm00001d027298	Zm00001d052008	0.253415
Zm00001d027298	Zm00001d053648	0.264634
Zm00001d027298	Zm00001d012850	0.232489
Zm00001d027298	Zm00001d013113	0.225139
Zm00001d027298	Zm00001d013271	0.215491
Zm00001d027298	Zm00001d013927	0.202405
Zm00001d027298	Zm00001d014789	0.20631
Zm00001d027298	Zm00001d015121	0.20379
Zm00001d027298	Zm00001d015201	0.216922
Zm00001d027298	Zm00001d015293	0.227542
Zm00001d027298	Zm00001d015473	0.201402
Zm00001d027298	Zm00001d016928	0.217399
Zm00001d027298	Zm00001d017096	0.217038
Zm00001d027298	Zm00001d017152	0.235096
Zm00001d027298	Zm00001d017381	0.252743
Zm00001d027298	Zm00001d018454	0.234325
Zm00001d027298	Zm00001d018487	0.221638
Zm00001d027298	Zm00001d035701	0.20998
Zm00001d027298	Zm00001d035770	0.248538
Zm00001d027298	Zm00001d036402	0.230016
Zm00001d027298	Zm00001d038218	0.230879
Zm00001d027298	Zm00001d038873	0.221745
Zm00001d027298	Zm00001d018613	0.217203
Zm00001d027298	Zm00001d019263	0.211753
Zm00001d027298	Zm00001d020175	0.236937
Zm00001d027298	Zm00001d020652	0.229865
Zm00001d027298	Zm00001d021168	0.204491
Zm00001d027298	Zm00001d021392	0.222534
Zm00001d027298	Zm00001d021551	0.228588
Zm00001d027298	Zm00001d021582	0.227074
Zm00001d027298	Zm00001d021956	0.201735
Zm00001d027298	Zm00001d008282	0.220952
Zm00001d027298	Zm00001d009112	0.204896
Zm00001d027298	Zm00001d011697	0.202672
Zm00001d027298	Zm00001d012295	0.215532
Zm00001d027298	Zm00001d046828	0.209674
Zm00001d027298	Zm00001d047908	0.224939
Zm00001d027298	Zm00001d047981	0.218181
Zm00001d027321	Zm00001d027557	0.256939
Zm00001d027321	Zm00001d027947	0.200453
Zm00001d027321	Zm00001d028201	0.234495
Zm00001d027321	Zm00001d028531	0.202367
Zm00001d027321	Zm00001d028987	0.251602
Zm00001d027321	Zm00001d028989	0.264937
Zm00001d027321	Zm00001d030220	0.218689
Zm00001d027321	Zm00001d030942	0.215485
Zm00001d027321	Zm00001d031100	0.256905
Zm00001d027321	Zm00001d031179	0.249589
Zm00001d027321	Zm00001d031227	0.224389
Zm00001d027321	Zm00001d031666	0.203679
Zm00001d027321	Zm00001d031979	0.202232
Zm00001d027321	Zm00001d032310	0.235504
Zm00001d027321	Zm00001d032582	0.228222
Zm00001d027321	Zm00001d032992	0.252222
Zm00001d027321	Zm00001d033275	0.235339
Zm00001d027321	Zm00001d033567	0.200278
Zm00001d027321	Zm00001d033652	0.219782
Zm00001d027321	Zm00001d033835	0.242031
Zm00001d027321	Zm00001d033840	0.226557
Zm00001d027321	Zm00001d033931	0.208321
Zm00001d027321	Zm00001d034011	0.243402
Zm00001d027321	Zm00001d034387	0.224815
Zm00001d027321	Zm00001d034497	0.265034
Zm00001d027321	Zm00001d023379	0.227764
Zm00001d027321	Zm00001d023738	0.205848
Zm00001d027321	Zm00001d023922	0.211299
Zm00001d027321	Zm00001d024319	0.205704
Zm00001d027321	Zm00001d024835	0.203788
Zm00001d027321	Zm00001d025339	0.224339
Zm00001d027321	Zm00001d025431	0.229392
Zm00001d027321	Zm00001d025437	0.24567
Zm00001d027321	Zm00001d025903	0.230344
Zm00001d027321	Zm00001d025905	0.230232
Zm00001d027321	Zm00001d026026	0.20362
Zm00001d027321	Zm00001d026311	0.247405
Zm00001d027321	Zm00001d001857	0.210235
Zm00001d027321	Zm00001d002941	0.232554
Zm00001d027321	Zm00001d004022	0.247219
Zm00001d027321	Zm00001d004731	0.209449
Zm00001d027321	Zm00001d004768	0.25525
Zm00001d027321	Zm00001d004821	0.201765
Zm00001d027321	Zm00001d005164	0.201292
Zm00001d027321	Zm00001d005188	0.207346
Zm00001d027321	Zm00001d005392	0.204124
Zm00001d027321	Zm00001d007186	0.257584
Zm00001d027321	Zm00001d007839	0.244815
Zm00001d027321	Zm00001d040621	0.215515
Zm00001d027321	Zm00001d040667	0.24175
Zm00001d027321	Zm00001d041216	0.20296
Zm00001d027321	Zm00001d041220	0.264105
Zm00001d027321	Zm00001d041221	0.212436
Zm00001d027321	Zm00001d041267	0.236323
Zm00001d027321	Zm00001d041548	0.200259
Zm00001d027321	Zm00001d041882	0.224974
Zm00001d027321	Zm00001d042185	0.222133
Zm00001d027321	Zm00001d042213	0.257038
Zm00001d027321	Zm00001d042285	0.200594
Zm00001d027321	Zm00001d042395	0.266115
Zm00001d027321	Zm00001d042929	0.227704
Zm00001d027321	Zm00001d043462	0.246506
Zm00001d027321	Zm00001d043512	0.208711
Zm00001d027321	Zm00001d043795	0.222788
Zm00001d027321	Zm00001d044310	0.207991
Zm00001d027321	Zm00001d049073	0.208605
Zm00001d027321	Zm00001d049502	0.20676
Zm00001d027321	Zm00001d049954	0.289492
Zm00001d027321	Zm00001d050051	0.214964
Zm00001d027321	Zm00001d050074	0.208695
Zm00001d027321	Zm00001d051055	0.220827
Zm00001d027321	Zm00001d051504	0.205293
Zm00001d027321	Zm00001d051702	0.222711
Zm00001d027321	Zm00001d051980	0.229093
Zm00001d027321	Zm00001d052008	0.261165
Zm00001d027321	Zm00001d052390	0.241353
Zm00001d027321	Zm00001d053648	0.277789
Zm00001d027321	Zm00001d054067	0.204169
Zm00001d027321	Zm00001d012810	0.217922
Zm00001d027321	Zm00001d012850	0.25475
Zm00001d027321	Zm00001d012972	0.204446
Zm00001d027321	Zm00001d013113	0.226289
Zm00001d027321	Zm00001d013271	0.216539
Zm00001d027321	Zm00001d014753	0.200243
Zm00001d027321	Zm00001d014789	0.226372
Zm00001d027321	Zm00001d015121	0.25573
Zm00001d027321	Zm00001d015201	0.249135
Zm00001d027321	Zm00001d015293	0.231676
Zm00001d027321	Zm00001d015473	0.209353
Zm00001d027321	Zm00001d016103	0.215066
Zm00001d027321	Zm00001d016553	0.225214
Zm00001d027321	Zm00001d016585	0.211705
Zm00001d027321	Zm00001d016928	0.230428
Zm00001d027321	Zm00001d017096	0.227437
Zm00001d027321	Zm00001d017152	0.232346
Zm00001d027321	Zm00001d017381	0.252136
Zm00001d027321	Zm00001d017905	0.22196
Zm00001d027321	Zm00001d017991	0.219556
Zm00001d027321	Zm00001d018454	0.248534
Zm00001d027321	Zm00001d018487	0.202943
Zm00001d027321	Zm00001d018499	0.203091
Zm00001d027321	Zm00001d035029	0.20247
Zm00001d027321	Zm00001d035701	0.231785
Zm00001d027321	Zm00001d035736	0.205798
Zm00001d027321	Zm00001d035770	0.265525
Zm00001d027321	Zm00001d036402	0.216606
Zm00001d027321	Zm00001d038218	0.23541
Zm00001d027321	Zm00001d038221	0.226999
Zm00001d027321	Zm00001d038873	0.244659
Zm00001d027321	Zm00001d038885	0.201058
Zm00001d027321	Zm00001d018613	0.220209
Zm00001d027321	Zm00001d019263	0.255578
Zm00001d027321	Zm00001d020175	0.263733
Zm00001d027321	Zm00001d020297	0.200809
Zm00001d027321	Zm00001d020652	0.25058
Zm00001d027321	Zm00001d021168	0.22299
Zm00001d027321	Zm00001d021392	0.2462
Zm00001d027321	Zm00001d021551	0.244393
Zm00001d027321	Zm00001d021582	0.246299
Zm00001d027321	Zm00001d021956	0.213299
Zm00001d027321	Zm00001d008282	0.251911
Zm00001d027321	Zm00001d008992	0.202866
Zm00001d027321	Zm00001d009112	0.224378
Zm00001d027321	Zm00001d009666	0.224771
Zm00001d027321	Zm00001d009746	0.208338
Zm00001d027321	Zm00001d011697	0.207431
Zm00001d027321	Zm00001d011831	0.215618
Zm00001d027321	Zm00001d012052	0.200637
Zm00001d027321	Zm00001d012295	0.229757
Zm00001d027321	Zm00001d012647	0.212869
Zm00001d027321	Zm00001d045043	0.221787
Zm00001d027321	Zm00001d046828	0.211879
Zm00001d027321	Zm00001d046855	0.200322
Zm00001d027321	Zm00001d047908	0.250602
Zm00001d027321	Zm00001d047981	0.209004
Zm00001d027321	Zm00001d048131	0.205493
Zm00001d027323	Zm00001d027557	0.217492
Zm00001d027323	Zm00001d028201	0.216046
Zm00001d027323	Zm00001d028987	0.27618
Zm00001d027323	Zm00001d028989	0.267699
Zm00001d027323	Zm00001d030220	0.227766
Zm00001d027323	Zm00001d030942	0.218939
Zm00001d027323	Zm00001d031100	0.247697
Zm00001d027323	Zm00001d031179	0.281437
Zm00001d027323	Zm00001d031227	0.216199
Zm00001d027323	Zm00001d031257	0.203456
Zm00001d027323	Zm00001d032310	0.214646
Zm00001d027323	Zm00001d032582	0.206968
Zm00001d027323	Zm00001d032992	0.238851
Zm00001d027323	Zm00001d033090	0.229611
Zm00001d027323	Zm00001d033567	0.208975
Zm00001d027323	Zm00001d033579	0.208519
Zm00001d027323	Zm00001d033835	0.217318
Zm00001d027323	Zm00001d033840	0.231407
Zm00001d027323	Zm00001d034011	0.234419
Zm00001d027323	Zm00001d034482	0.237816
Zm00001d027323	Zm00001d034497	0.268461
Zm00001d027323	Zm00001d023379	0.217696
Zm00001d027323	Zm00001d023922	0.24718
Zm00001d027323	Zm00001d025339	0.223803
Zm00001d027323	Zm00001d025431	0.220978
Zm00001d027323	Zm00001d025437	0.256341
Zm00001d027323	Zm00001d025460	0.234847
Zm00001d027323	Zm00001d026311	0.250898
Zm00001d027323	Zm00001d003084	0.266601
Zm00001d027323	Zm00001d004022	0.215411
Zm00001d027323	Zm00001d004169	0.209557
Zm00001d027323	Zm00001d004731	0.20738
Zm00001d027323	Zm00001d004768	0.216739
Zm00001d027323	Zm00001d004821	0.213887
Zm00001d027323	Zm00001d005188	0.228872
Zm00001d027323	Zm00001d007077	0.201028
Zm00001d027323	Zm00001d007186	0.234104
Zm00001d027323	Zm00001d007839	0.206207
Zm00001d027323	Zm00001d040008	0.258496
Zm00001d027323	Zm00001d040010	0.220072
Zm00001d027323	Zm00001d040281	0.238762
Zm00001d027323	Zm00001d040621	0.260428
Zm00001d027323	Zm00001d040667	0.249425
Zm00001d027323	Zm00001d041220	0.263869
Zm00001d027323	Zm00001d041221	0.201072
Zm00001d027323	Zm00001d041548	0.262619
Zm00001d027323	Zm00001d041716	0.209288
Zm00001d027323	Zm00001d041882	0.208185
Zm00001d027323	Zm00001d042104	0.214222
Zm00001d027323	Zm00001d042185	0.229238
Zm00001d027323	Zm00001d042213	0.23836
Zm00001d027323	Zm00001d042395	0.26758
Zm00001d027323	Zm00001d042600	0.240253
Zm00001d027323	Zm00001d042929	0.205126
Zm00001d027323	Zm00001d043462	0.251094
Zm00001d027323	Zm00001d043512	0.216062
Zm00001d027323	Zm00001d043762	0.25284
Zm00001d027323	Zm00001d043800	0.245771
Zm00001d027323	Zm00001d044451	0.201916
Zm00001d027323	Zm00001d049073	0.21414
Zm00001d027323	Zm00001d049954	0.245015
Zm00001d027323	Zm00001d050051	0.21928
Zm00001d027323	Zm00001d051055	0.263182
Zm00001d027323	Zm00001d051504	0.225086
Zm00001d027323	Zm00001d051702	0.261274
Zm00001d027323	Zm00001d051980	0.272114
Zm00001d027323	Zm00001d052008	0.218858
Zm00001d027323	Zm00001d052390	0.26892
Zm00001d027323	Zm00001d053648	0.274289
Zm00001d027323	Zm00001d012810	0.219818
Zm00001d027323	Zm00001d012850	0.210977
Zm00001d027323	Zm00001d012972	0.224778
Zm00001d027323	Zm00001d013113	0.23655
Zm00001d027323	Zm00001d013271	0.230456
Zm00001d027323	Zm00001d014325	0.232235
Zm00001d027323	Zm00001d014789	0.241438
Zm00001d027323	Zm00001d015121	0.279001
Zm00001d027323	Zm00001d015201	0.269039
Zm00001d027323	Zm00001d015293	0.210845
Zm00001d027323	Zm00001d015364	0.232568
Zm00001d027323	Zm00001d016103	0.208848
Zm00001d027323	Zm00001d016553	0.232899
Zm00001d027323	Zm00001d016585	0.271132
Zm00001d027323	Zm00001d016928	0.212192
Zm00001d027323	Zm00001d017096	0.24826
Zm00001d027323	Zm00001d017152	0.238873
Zm00001d027323	Zm00001d017186	0.207534
Zm00001d027323	Zm00001d017381	0.215514
Zm00001d027323	Zm00001d017425	0.26111
Zm00001d027323	Zm00001d017717	0.202411
Zm00001d027323	Zm00001d017905	0.271498
Zm00001d027323	Zm00001d017991	0.264776
Zm00001d027323	Zm00001d018454	0.218006
Zm00001d027323	Zm00001d018487	0.202164
Zm00001d027323	Zm00001d018499	0.266635
Zm00001d027323	Zm00001d035701	0.236359
Zm00001d027323	Zm00001d035770	0.275844
Zm00001d027323	Zm00001d036416	0.203305
Zm00001d027323	Zm00001d036602	0.241297
Zm00001d027323	Zm00001d037096	0.210149
Zm00001d027323	Zm00001d037163	0.208317
Zm00001d027323	Zm00001d038221	0.258074
Zm00001d027323	Zm00001d038327	0.202368
Zm00001d027323	Zm00001d038873	0.247801
Zm00001d027323	Zm00001d018825	0.224816
Zm00001d027323	Zm00001d019263	0.262772
Zm00001d027323	Zm00001d020175	0.26622
Zm00001d027323	Zm00001d020652	0.257345
Zm00001d027323	Zm00001d020714	0.250082
Zm00001d027323	Zm00001d021392	0.230019
Zm00001d027323	Zm00001d021551	0.205537
Zm00001d027323	Zm00001d021582	0.228307
Zm00001d027323	Zm00001d021726	0.21801
Zm00001d027323	Zm00001d008282	0.240255
Zm00001d027323	Zm00001d009112	0.225558
Zm00001d027323	Zm00001d009666	0.233168
Zm00001d027323	Zm00001d010974	0.207463
Zm00001d027323	Zm00001d011756	0.209954
Zm00001d027323	Zm00001d011831	0.202031
Zm00001d027323	Zm00001d012295	0.222434
Zm00001d027323	Zm00001d045043	0.23649
Zm00001d027323	Zm00001d047908	0.246176
Zm00001d027325	Zm00001d027557	0.268025
Zm00001d027325	Zm00001d028171	0.216927
Zm00001d027325	Zm00001d028201	0.268742
Zm00001d027325	Zm00001d028303	0.220654
Zm00001d027325	Zm00001d028531	0.204802
Zm00001d027325	Zm00001d028955	0.202669
Zm00001d027325	Zm00001d028987	0.226341
Zm00001d027325	Zm00001d028989	0.271912
Zm00001d027325	Zm00001d029227	0.216653
Zm00001d027325	Zm00001d029785	0.209133
Zm00001d027325	Zm00001d030220	0.235704
Zm00001d027325	Zm00001d030939	0.213611
Zm00001d027325	Zm00001d030942	0.203977
Zm00001d027325	Zm00001d031100	0.235554
Zm00001d027325	Zm00001d031179	0.234072
Zm00001d027325	Zm00001d031227	0.226358
Zm00001d027325	Zm00001d031580	0.203747
Zm00001d027325	Zm00001d031688	0.208079
Zm00001d027325	Zm00001d032231	0.204763
Zm00001d027325	Zm00001d032310	0.261659
Zm00001d027325	Zm00001d032582	0.222345
Zm00001d027325	Zm00001d032838	0.206944
Zm00001d027325	Zm00001d032992	0.21681
Zm00001d027325	Zm00001d033004	0.208954
Zm00001d027325	Zm00001d033128	0.201051
Zm00001d027325	Zm00001d033149	0.215348
Zm00001d027325	Zm00001d033174	0.219733
Zm00001d027325	Zm00001d033210	0.209705
Zm00001d027325	Zm00001d033275	0.257136
Zm00001d027325	Zm00001d033472	0.205701
Zm00001d027325	Zm00001d033567	0.203682
Zm00001d027325	Zm00001d033579	0.204621
Zm00001d027325	Zm00001d033596	0.201684
Zm00001d027325	Zm00001d033652	0.215686
Zm00001d027325	Zm00001d033835	0.235869
Zm00001d027325	Zm00001d033840	0.202384
Zm00001d027325	Zm00001d033847	0.200299
Zm00001d027325	Zm00001d033878	0.202608
Zm00001d027325	Zm00001d033931	0.242199
Zm00001d027325	Zm00001d034011	0.217547
Zm00001d027325	Zm00001d034358	0.203872
Zm00001d027325	Zm00001d034387	0.235699
Zm00001d027325	Zm00001d034404	0.222409
Zm00001d027325	Zm00001d034497	0.278878
Zm00001d027325	Zm00001d034525	0.214426
Zm00001d027325	Zm00001d034779	0.208094
Zm00001d027325	Zm00001d023379	0.236646
Zm00001d027325	Zm00001d023885	0.218221
Zm00001d027325	Zm00001d025339	0.250198
Zm00001d027325	Zm00001d025431	0.246399
Zm00001d027325	Zm00001d025437	0.220129
Zm00001d027325	Zm00001d025614	0.211968
Zm00001d027325	Zm00001d025903	0.263862
Zm00001d027325	Zm00001d025905	0.232457
Zm00001d027325	Zm00001d026189	0.201159
Zm00001d027325	Zm00001d026212	0.217369
Zm00001d027325	Zm00001d026311	0.24552
Zm00001d027325	Zm00001d026363	0.20398
Zm00001d027325	Zm00001d001857	0.228559
Zm00001d027325	Zm00001d001983	0.217797
Zm00001d027325	Zm00001d002148	0.20343
Zm00001d027325	Zm00001d002316	0.209603
Zm00001d027325	Zm00001d002402	0.211947
Zm00001d027325	Zm00001d002456	0.206526
Zm00001d027325	Zm00001d002478	0.202833
Zm00001d027325	Zm00001d002632	0.200794
Zm00001d027325	Zm00001d002810	0.209642
Zm00001d027325	Zm00001d002941	0.25134
Zm00001d027325	Zm00001d003923	0.204549
Zm00001d027325	Zm00001d004022	0.257895
Zm00001d027325	Zm00001d000909	0.203648
Zm00001d027325	Zm00001d004731	0.222307
Zm00001d027325	Zm00001d004751	0.20517
Zm00001d027325	Zm00001d004768	0.2586
Zm00001d027325	Zm00001d005164	0.209992
Zm00001d027325	Zm00001d005392	0.228472
Zm00001d027325	Zm00001d005459	0.224417
Zm00001d027325	Zm00001d006041	0.218537
Zm00001d027325	Zm00001d006096	0.208245
Zm00001d027325	Zm00001d006578	0.203849
Zm00001d027325	Zm00001d006614	0.214615
Zm00001d027325	Zm00001d006759	0.207212
Zm00001d027325	Zm00001d007186	0.242765
Zm00001d027325	Zm00001d007228	0.200372
Zm00001d027325	Zm00001d007839	0.267115
Zm00001d027325	Zm00001d039245	0.20177
Zm00001d027325	Zm00001d039278	0.204078
Zm00001d027325	Zm00001d039401	0.218305
Zm00001d027325	Zm00001d039471	0.213476
Zm00001d027325	Zm00001d039575	0.21784
Zm00001d027325	Zm00001d039687	0.213921
Zm00001d027325	Zm00001d039799	0.208426
Zm00001d027325	Zm00001d040059	0.206797
Zm00001d027325	Zm00001d040278	0.200535
Zm00001d027325	Zm00001d040286	0.202318
Zm00001d027325	Zm00001d040477	0.207911
Zm00001d027325	Zm00001d040621	0.20362
Zm00001d027325	Zm00001d040667	0.237763
Zm00001d027325	Zm00001d041072	0.207256
Zm00001d027325	Zm00001d041220	0.262917
Zm00001d027325	Zm00001d041267	0.249122
Zm00001d027325	Zm00001d041882	0.248193
Zm00001d027325	Zm00001d042184	0.218407
Zm00001d027325	Zm00001d042185	0.242872
Zm00001d027325	Zm00001d042213	0.278812
Zm00001d027325	Zm00001d042285	0.234203
Zm00001d027325	Zm00001d042302	0.210682
Zm00001d027325	Zm00001d042395	0.236412
Zm00001d027325	Zm00001d042620	0.213204
Zm00001d027325	Zm00001d042929	0.239538
Zm00001d027325	Zm00001d043462	0.251322
Zm00001d027325	Zm00001d043491	0.215834
Zm00001d027325	Zm00001d043512	0.223475
Zm00001d027325	Zm00001d043551	0.202452
Zm00001d027325	Zm00001d043563	0.20456
Zm00001d027325	Zm00001d043700	0.214948
Zm00001d027325	Zm00001d043795	0.245119
Zm00001d027325	Zm00001d043950	0.218924
Zm00001d027325	Zm00001d044054	0.211489
Zm00001d027325	Zm00001d044442	0.234435
Zm00001d027325	Zm00001d044475	0.216008
Zm00001d027325	Zm00001d049073	0.203487
Zm00001d027325	Zm00001d049712	0.212566
Zm00001d027325	Zm00001d049798	0.2032
Zm00001d027325	Zm00001d049954	0.293279
Zm00001d027325	Zm00001d050051	0.213612
Zm00001d027325	Zm00001d050455	0.214812
Zm00001d027325	Zm00001d051431	0.200445
Zm00001d027325	Zm00001d051504	0.211008
Zm00001d027325	Zm00001d051658	0.215406
Zm00001d027325	Zm00001d051785	0.201774
Zm00001d027325	Zm00001d052008	0.25719
Zm00001d027325	Zm00001d052108	0.211791
Zm00001d027325	Zm00001d052390	0.207514
Zm00001d027325	Zm00001d052444	0.232626
Zm00001d027325	Zm00001d052756	0.210339
Zm00001d027325	Zm00001d053648	0.287965
Zm00001d027325	Zm00001d012810	0.217152
Zm00001d027325	Zm00001d012850	0.242281
Zm00001d027325	Zm00001d012909	0.202949
Zm00001d027325	Zm00001d013039	0.214477
Zm00001d027325	Zm00001d013445	0.221016
Zm00001d027325	Zm00001d013927	0.215861
Zm00001d027325	Zm00001d014124	0.200826
Zm00001d027325	Zm00001d014753	0.231439
Zm00001d027325	Zm00001d014789	0.251856
Zm00001d027325	Zm00001d014848	0.207807
Zm00001d027325	Zm00001d015012	0.203008
Zm00001d027325	Zm00001d015121	0.232685
Zm00001d027325	Zm00001d015201	0.211537
Zm00001d027325	Zm00001d015249	0.209901
Zm00001d027325	Zm00001d015251	0.207712
Zm00001d027325	Zm00001d015293	0.236102
Zm00001d027325	Zm00001d015385	0.230322
Zm00001d027325	Zm00001d016783	0.211994
Zm00001d027325	Zm00001d016845	0.202099
Zm00001d027325	Zm00001d016928	0.25661
Zm00001d027325	Zm00001d017096	0.247388
Zm00001d027325	Zm00001d017152	0.224672
Zm00001d027325	Zm00001d017252	0.240348
Zm00001d027325	Zm00001d017324	0.208165
Zm00001d027325	Zm00001d017381	0.281045
Zm00001d027325	Zm00001d017682	0.211033
Zm00001d027325	Zm00001d017851	0.204342
Zm00001d027325	Zm00001d017966	0.228835
Zm00001d027325	Zm00001d018069	0.211789
Zm00001d027325	Zm00001d018099	0.204206
Zm00001d027325	Zm00001d018359	0.211947
Zm00001d027325	Zm00001d018454	0.260554
Zm00001d027325	Zm00001d018487	0.213436
Zm00001d027325	Zm00001d035135	0.216829
Zm00001d027325	Zm00001d035309	0.227439
Zm00001d027325	Zm00001d035701	0.215363
Zm00001d027325	Zm00001d035736	0.200471
Zm00001d027325	Zm00001d035762	0.21565
Zm00001d027325	Zm00001d035770	0.269856
Zm00001d027325	Zm00001d035926	0.212903
Zm00001d027325	Zm00001d036036	0.207211
Zm00001d027325	Zm00001d036300	0.20141
Zm00001d027325	Zm00001d036402	0.246118
Zm00001d027325	Zm00001d036403	0.2125
Zm00001d027325	Zm00001d036406	0.219802
Zm00001d027325	Zm00001d036416	0.211771
Zm00001d027325	Zm00001d037056	0.200453
Zm00001d027325	Zm00001d037096	0.214917
Zm00001d027325	Zm00001d037624	0.224662
Zm00001d027325	Zm00001d037927	0.205922
Zm00001d027325	Zm00001d037934	0.2002
Zm00001d027325	Zm00001d038218	0.287227
Zm00001d027325	Zm00001d038542	0.200708
Zm00001d027325	Zm00001d038791	0.222417
Zm00001d027325	Zm00001d038873	0.21947
Zm00001d027325	Zm00001d038885	0.20862
Zm00001d027325	Zm00001d039040	0.200129
Zm00001d027325	Zm00001d018613	0.236335
Zm00001d027325	Zm00001d019263	0.240711
Zm00001d027325	Zm00001d019550	0.203557
Zm00001d027325	Zm00001d019579	0.211272
Zm00001d027325	Zm00001d020175	0.26369
Zm00001d027325	Zm00001d020454	0.203602
Zm00001d027325	Zm00001d020510	0.206615
Zm00001d027325	Zm00001d020652	0.22956
Zm00001d027325	Zm00001d021070	0.220288
Zm00001d027325	Zm00001d021168	0.261753
Zm00001d027325	Zm00001d021392	0.230126
Zm00001d027325	Zm00001d021551	0.256212
Zm00001d027325	Zm00001d021582	0.246911
Zm00001d027325	Zm00001d021668	0.206314
Zm00001d027325	Zm00001d021956	0.233964
Zm00001d027325	Zm00001d008282	0.230944
Zm00001d027325	Zm00001d008731	0.202088
Zm00001d027325	Zm00001d009112	0.216084
Zm00001d027325	Zm00001d009163	0.206816
Zm00001d027325	Zm00001d009532	0.20172
Zm00001d027325	Zm00001d009666	0.217471
Zm00001d027325	Zm00001d009746	0.202896
Zm00001d027325	Zm00001d009849	0.204062
Zm00001d027325	Zm00001d009858	0.200675
Zm00001d027325	Zm00001d010159	0.203593
Zm00001d027325	Zm00001d010197	0.216223
Zm00001d027325	Zm00001d010236	0.208845
Zm00001d027325	Zm00001d010244	0.201433
Zm00001d027325	Zm00001d010401	0.206456
Zm00001d027325	Zm00001d011179	0.204296
Zm00001d027325	Zm00001d011426	0.201796
Zm00001d027325	Zm00001d011697	0.245208
Zm00001d027325	Zm00001d011756	0.202552
Zm00001d027325	Zm00001d011831	0.212982
Zm00001d027325	Zm00001d012173	0.220314
Zm00001d027325	Zm00001d012295	0.263073
Zm00001d027325	Zm00001d012618	0.211152
Zm00001d027325	Zm00001d012633	0.231063
Zm00001d027325	Zm00001d012647	0.227492
Zm00001d027325	Zm00001d012675	0.204105
Zm00001d027325	Zm00001d012728	0.212726
Zm00001d027325	Zm00001d045155	0.208072
Zm00001d027325	Zm00001d045632	0.217666
Zm00001d027325	Zm00001d045763	0.203519
Zm00001d027325	Zm00001d046005	0.217561
Zm00001d027325	Zm00001d046602	0.200795
Zm00001d027325	Zm00001d047030	0.20832
Zm00001d027325	Zm00001d047104	0.208271
Zm00001d027325	Zm00001d047349	0.208032
Zm00001d027325	Zm00001d047663	0.218503
Zm00001d027325	Zm00001d047794	0.218484
Zm00001d027325	Zm00001d047888	0.20538
Zm00001d027325	Zm00001d047908	0.235558
Zm00001d027325	Zm00001d047981	0.237149
Zm00001d027325	Zm00001d048131	0.213159
Zm00001d027325	Zm00001d048314	0.213009
Zm00001d027325	Zm00001d000116	0.211873
Zm00001d027338	Zm00001d038471	0.208874
Zm00001d027339	Zm00001d027443	0.21095
Zm00001d027339	Zm00001d028201	0.212295
Zm00001d027339	Zm00001d028989	0.228856
Zm00001d027339	Zm00001d030220	0.210524
Zm00001d027339	Zm00001d030939	0.209477
Zm00001d027339	Zm00001d033210	0.207572
Zm00001d027339	Zm00001d033579	0.216977
Zm00001d027339	Zm00001d034497	0.209502
Zm00001d027339	Zm00001d025339	0.217532
Zm00001d027339	Zm00001d025431	0.213394
Zm00001d027339	Zm00001d005392	0.209851
Zm00001d027339	Zm00001d042213	0.228971
Zm00001d027339	Zm00001d044442	0.206495
Zm00001d027339	Zm00001d049100	0.205683
Zm00001d027339	Zm00001d051504	0.20644
Zm00001d027339	Zm00001d014789	0.227182
Zm00001d027339	Zm00001d016783	0.228593
Zm00001d027339	Zm00001d016928	0.225627
Zm00001d027339	Zm00001d017096	0.203479
Zm00001d027339	Zm00001d036416	0.205682
Zm00001d027339	Zm00001d038218	0.214409
Zm00001d027339	Zm00001d019034	0.217943
Zm00001d027339	Zm00001d020714	0.202134
Zm00001d027339	Zm00001d021168	0.231897
Zm00001d027339	Zm00001d010236	0.22829
Zm00001d027339	Zm00001d045475	0.217556
Zm00001d027361	Zm00001d027929	0.221371
Zm00001d027361	Zm00001d053746	0.226517
Zm00001d027361	Zm00001d016698	0.209992
Zm00001d027361	Zm00001d020137	0.22195
Zm00001d027361	Zm00001d020968	0.217957
Zm00001d027361	Zm00001d021208	0.251942
Zm00001d027361	Zm00001d046574	0.213967
Zm00001d027361	Zm00001d000339	0.203572
Zm00001d027369	Zm00001d019648	0.205718
Zm00001d027394	Zm00001d032070	0.232738
Zm00001d027394	Zm00001d034479	0.201854
Zm00001d027394	Zm00001d025406	0.207839
Zm00001d027394	Zm00001d039733	0.221259
Zm00001d027394	Zm00001d039821	0.217243
Zm00001d027394	Zm00001d042730	0.212026
Zm00001d027394	Zm00001d044246	0.241853
Zm00001d027394	Zm00001d044247	0.283983
Zm00001d027394	Zm00001d012837	0.268877
Zm00001d027394	Zm00001d020580	0.278544
Zm00001d027394	Zm00001d021422	0.206665
Zm00001d027394	Zm00001d021706	0.213358
Zm00001d027394	Zm00001d012423	0.233579
Zm00001d027421	Zm00001d027442	0.23903
Zm00001d027421	Zm00001d027451	0.31993
Zm00001d027421	Zm00001d027542	0.325682
Zm00001d027421	Zm00001d027581	0.236606
Zm00001d027421	Zm00001d028153	0.308539
Zm00001d027421	Zm00001d028338	0.283985
Zm00001d027421	Zm00001d028392	0.30557
Zm00001d027421	Zm00001d028414	0.251642
Zm00001d027421	Zm00001d028542	0.264344
Zm00001d027421	Zm00001d028787	0.263539
Zm00001d027421	Zm00001d028950	0.221549
Zm00001d027421	Zm00001d029027	0.268303
Zm00001d027421	Zm00001d029074	0.302263
Zm00001d027421	Zm00001d029201	0.273854
Zm00001d027421	Zm00001d029997	0.21201
Zm00001d027421	Zm00001d030109	0.207383
Zm00001d027421	Zm00001d030149	0.31168
Zm00001d027421	Zm00001d030638	0.353704
Zm00001d027421	Zm00001d031259	0.212365
Zm00001d027421	Zm00001d031738	0.22815
Zm00001d027421	Zm00001d031934	0.321722
Zm00001d027421	Zm00001d032830	0.316653
Zm00001d027421	Zm00001d032896	0.210493
Zm00001d027421	Zm00001d033317	0.247888
Zm00001d027421	Zm00001d033558	0.269626
Zm00001d027421	Zm00001d033665	0.273545
Zm00001d027421	Zm00001d033873	0.279945
Zm00001d027421	Zm00001d034020	0.209172
Zm00001d027421	Zm00001d034192	0.396108
Zm00001d027421	Zm00001d034248	0.279907
Zm00001d027421	Zm00001d034561	0.210267
Zm00001d027421	Zm00001d034665	0.281342
Zm00001d027421	Zm00001d034724	0.340223
Zm00001d027421	Zm00001d023340	0.309062
Zm00001d027421	Zm00001d023423	0.217244
Zm00001d027421	Zm00001d023833	0.225062
Zm00001d027421	Zm00001d024241	0.283593
Zm00001d027421	Zm00001d024281	0.294112
Zm00001d027421	Zm00001d025435	0.275495
Zm00001d027421	Zm00001d025616	0.320054
Zm00001d027421	Zm00001d026160	0.295933
Zm00001d027421	Zm00001d026243	0.209685
Zm00001d027421	Zm00001d026436	0.241387
Zm00001d027421	Zm00001d001820	0.244618
Zm00001d027421	Zm00001d002122	0.250278
Zm00001d027421	Zm00001d002258	0.233276
Zm00001d027421	Zm00001d002873	0.338017
Zm00001d027421	Zm00001d003411	0.345663
Zm00001d027421	Zm00001d004125	0.241302
Zm00001d027421	Zm00001d004342	0.304678
Zm00001d027421	Zm00001d004400	0.316229
Zm00001d027421	Zm00001d004837	0.268677
Zm00001d027421	Zm00001d005675	0.257292
Zm00001d027421	Zm00001d005812	0.298428
Zm00001d027421	Zm00001d005814	0.311621
Zm00001d027421	Zm00001d006126	0.207783
Zm00001d027421	Zm00001d006377	0.206525
Zm00001d027421	Zm00001d007012	0.258356
Zm00001d027421	Zm00001d040467	0.266572
Zm00001d027421	Zm00001d040670	0.244405
Zm00001d027421	Zm00001d041455	0.222413
Zm00001d027421	Zm00001d041701	0.34307
Zm00001d027421	Zm00001d042017	0.236348
Zm00001d027421	Zm00001d042454	0.313269
Zm00001d027421	Zm00001d043009	0.280394
Zm00001d027421	Zm00001d043170	0.333208
Zm00001d027421	Zm00001d043201	0.21082
Zm00001d027421	Zm00001d043465	0.24635
Zm00001d027421	Zm00001d043508	0.258929
Zm00001d027421	Zm00001d043970	0.212585
Zm00001d027421	Zm00001d043972	0.204317
Zm00001d027421	Zm00001d044267	0.300143
Zm00001d027421	Zm00001d048599	0.257843
Zm00001d027421	Zm00001d049267	0.21775
Zm00001d027421	Zm00001d049560	0.246984
Zm00001d027421	Zm00001d049743	0.247451
Zm00001d027421	Zm00001d050666	0.258562
Zm00001d027421	Zm00001d051203	0.247026
Zm00001d027421	Zm00001d052002	0.247512
Zm00001d027421	Zm00001d052216	0.318002
Zm00001d027421	Zm00001d052329	0.285386
Zm00001d027421	Zm00001d052493	0.211283
Zm00001d027421	Zm00001d052797	0.229097
Zm00001d027421	Zm00001d053103	0.33974
Zm00001d027421	Zm00001d053377	0.318318
Zm00001d027421	Zm00001d053652	0.308804
Zm00001d027421	Zm00001d053713	0.227044
Zm00001d027421	Zm00001d053953	0.312888
Zm00001d027421	Zm00001d012998	0.332224
Zm00001d027421	Zm00001d013015	0.262909
Zm00001d027421	Zm00001d013240	0.31177
Zm00001d027421	Zm00001d013425	0.223363
Zm00001d027421	Zm00001d013656	0.245849
Zm00001d027421	Zm00001d014488	0.308601
Zm00001d027421	Zm00001d014659	0.283096
Zm00001d027421	Zm00001d014715	0.298288
Zm00001d027421	Zm00001d015095	0.292905
Zm00001d027421	Zm00001d015204	0.350379
Zm00001d027421	Zm00001d015366	0.333771
Zm00001d027421	Zm00001d015484	0.26717
Zm00001d027421	Zm00001d015519	0.220959
Zm00001d027421	Zm00001d015613	0.274734
Zm00001d027421	Zm00001d016072	0.220385
Zm00001d027421	Zm00001d016542	0.238906
Zm00001d027421	Zm00001d016714	0.255674
Zm00001d027421	Zm00001d016736	0.327097
Zm00001d027421	Zm00001d017097	0.275845
Zm00001d027421	Zm00001d017937	0.300336
Zm00001d027421	Zm00001d035321	0.214535
Zm00001d027421	Zm00001d035937	0.206205
Zm00001d027421	Zm00001d036642	0.332076
Zm00001d027421	Zm00001d037513	0.259574
Zm00001d027421	Zm00001d037775	0.319731
Zm00001d027421	Zm00001d038047	0.221912
Zm00001d027421	Zm00001d038547	0.203322
Zm00001d027421	Zm00001d039029	0.322274
Zm00001d027421	Zm00001d018838	0.287424
Zm00001d027421	Zm00001d019040	0.29769
Zm00001d027421	Zm00001d019898	0.258465
Zm00001d027421	Zm00001d019956	0.244792
Zm00001d027421	Zm00001d021518	0.270886
Zm00001d027421	Zm00001d021626	0.230679
Zm00001d027421	Zm00001d022188	0.206242
Zm00001d027421	Zm00001d022241	0.220053
Zm00001d027421	Zm00001d022337	0.253973
Zm00001d027421	Zm00001d022371	0.26846
Zm00001d027421	Zm00001d022615	0.245706
Zm00001d027421	Zm00001d022630	0.25025
Zm00001d027421	Zm00001d008203	0.235804
Zm00001d027421	Zm00001d008209	0.312982
Zm00001d027421	Zm00001d008228	0.282199
Zm00001d027421	Zm00001d008376	0.212828
Zm00001d027421	Zm00001d009315	0.298423
Zm00001d027421	Zm00001d009339	0.226973
Zm00001d027421	Zm00001d009596	0.248713
Zm00001d027421	Zm00001d010336	0.298257
Zm00001d027421	Zm00001d010618	0.221117
Zm00001d027421	Zm00001d011362	0.231186
Zm00001d027421	Zm00001d011513	0.289322
Zm00001d027421	Zm00001d011680	0.334777
Zm00001d027421	Zm00001d011993	0.288925
Zm00001d027421	Zm00001d012353	0.218948
Zm00001d027421	Zm00001d012395	0.23492
Zm00001d027421	Zm00001d045430	0.262726
Zm00001d027421	Zm00001d045556	0.290295
Zm00001d027421	Zm00001d046555	0.332983
Zm00001d027421	Zm00001d047067	0.288748
Zm00001d027421	Zm00001d047760	0.315379
Zm00001d027421	Zm00001d047920	0.253728
Zm00001d027421	Zm00001d048116	0.231772
Zm00001d027421	Zm00001d048181	0.242472
Zm00001d027421	Zm00001d048479	0.236431
Zm00001d027421	Zm00001d000222	0.329189
Zm00001d027421	Zm00001d000399	0.216182
Zm00001d027421	Zm00001d000227	0.207025
Zm00001d027421	ZeamMp129	0.225516
Zm00001d027421	ZemaCp046	0.249692
Zm00001d027421	ZemaCp047	0.200417
Zm00001d027421	ZemaCp060	0.217908
Zm00001d027434	Zm00001d027557	0.261949
Zm00001d027434	Zm00001d027863	0.226501
Zm00001d027434	Zm00001d028201	0.265394
Zm00001d027434	Zm00001d028303	0.250107
Zm00001d027434	Zm00001d028328	0.2011
Zm00001d027434	Zm00001d028590	0.205975
Zm00001d027434	Zm00001d028987	0.245828
Zm00001d027434	Zm00001d028989	0.235169
Zm00001d027434	Zm00001d029965	0.20345
Zm00001d027434	Zm00001d030032	0.221068
Zm00001d027434	Zm00001d030939	0.20884
Zm00001d027434	Zm00001d030942	0.223015
Zm00001d027434	Zm00001d031100	0.243546
Zm00001d027434	Zm00001d031179	0.219153
Zm00001d027434	Zm00001d031227	0.200311
Zm00001d027434	Zm00001d031315	0.201933
Zm00001d027434	Zm00001d031536	0.211444
Zm00001d027434	Zm00001d031554	0.235886
Zm00001d027434	Zm00001d032310	0.222802
Zm00001d027434	Zm00001d032582	0.218334
Zm00001d027434	Zm00001d032992	0.207873
Zm00001d027434	Zm00001d033090	0.200372
Zm00001d027434	Zm00001d033275	0.225175
Zm00001d027434	Zm00001d033402	0.201257
Zm00001d027434	Zm00001d033718	0.218512
Zm00001d027434	Zm00001d033840	0.202684
Zm00001d027434	Zm00001d033931	0.217529
Zm00001d027434	Zm00001d034011	0.219943
Zm00001d027434	Zm00001d034387	0.21993
Zm00001d027434	Zm00001d034497	0.281124
Zm00001d027434	Zm00001d034784	0.20083
Zm00001d027434	Zm00001d023885	0.20076
Zm00001d027434	Zm00001d025339	0.214645
Zm00001d027434	Zm00001d025431	0.231563
Zm00001d027434	Zm00001d025437	0.249203
Zm00001d027434	Zm00001d025614	0.274149
Zm00001d027434	Zm00001d025799	0.224714
Zm00001d027434	Zm00001d025865	0.205298
Zm00001d027434	Zm00001d025903	0.217481
Zm00001d027434	Zm00001d026311	0.231505
Zm00001d027434	Zm00001d026586	0.200059
Zm00001d027434	Zm00001d002941	0.229904
Zm00001d027434	Zm00001d004022	0.225522
Zm00001d027434	Zm00001d004731	0.217983
Zm00001d027434	Zm00001d004768	0.234018
Zm00001d027434	Zm00001d005361	0.209205
Zm00001d027434	Zm00001d007186	0.210863
Zm00001d027434	Zm00001d007274	0.203447
Zm00001d027434	Zm00001d007434	0.204588
Zm00001d027434	Zm00001d007839	0.214224
Zm00001d027434	Zm00001d039374	0.233749
Zm00001d027434	Zm00001d040303	0.210937
Zm00001d027434	Zm00001d040561	0.207986
Zm00001d027434	Zm00001d000526	0.203148
Zm00001d027434	Zm00001d040621	0.219285
Zm00001d027434	Zm00001d040667	0.233723
Zm00001d027434	Zm00001d040804	0.2052
Zm00001d027434	Zm00001d041220	0.25452
Zm00001d027434	Zm00001d041267	0.204867
Zm00001d027434	Zm00001d041882	0.214499
Zm00001d027434	Zm00001d042185	0.282798
Zm00001d027434	Zm00001d042213	0.250845
Zm00001d027434	Zm00001d042395	0.214134
Zm00001d027434	Zm00001d042718	0.227945
Zm00001d027434	Zm00001d043238	0.237959
Zm00001d027434	Zm00001d043462	0.265666
Zm00001d027434	Zm00001d043512	0.270336
Zm00001d027434	Zm00001d043613	0.212846
Zm00001d027434	Zm00001d043800	0.200943
Zm00001d027434	Zm00001d043950	0.229158
Zm00001d027434	Zm00001d044442	0.251977
Zm00001d027434	Zm00001d049073	0.221922
Zm00001d027434	Zm00001d049954	0.256726
Zm00001d027434	Zm00001d051504	0.20598
Zm00001d027434	Zm00001d051980	0.223758
Zm00001d027434	Zm00001d052008	0.246134
Zm00001d027434	Zm00001d052390	0.200383
Zm00001d027434	Zm00001d053648	0.299866
Zm00001d027434	Zm00001d053834	0.203122
Zm00001d027434	Zm00001d012850	0.217748
Zm00001d027434	Zm00001d012909	0.204338
Zm00001d027434	Zm00001d012972	0.230814
Zm00001d027434	Zm00001d013113	0.236497
Zm00001d027434	Zm00001d013271	0.213139
Zm00001d027434	Zm00001d013709	0.204143
Zm00001d027434	Zm00001d014186	0.210219
Zm00001d027434	Zm00001d014284	0.214377
Zm00001d027434	Zm00001d014347	0.201978
Zm00001d027434	Zm00001d014789	0.261616
Zm00001d027434	Zm00001d015121	0.207337
Zm00001d027434	Zm00001d015152	0.20456
Zm00001d027434	Zm00001d015201	0.20764
Zm00001d027434	Zm00001d015249	0.250048
Zm00001d027434	Zm00001d015293	0.215393
Zm00001d027434	Zm00001d015385	0.218149
Zm00001d027434	Zm00001d016103	0.200041
Zm00001d027434	Zm00001d016928	0.230602
Zm00001d027434	Zm00001d017096	0.292163
Zm00001d027434	Zm00001d017152	0.243698
Zm00001d027434	Zm00001d017252	0.216383
Zm00001d027434	Zm00001d017381	0.237594
Zm00001d027434	Zm00001d017717	0.221056
Zm00001d027434	Zm00001d017905	0.206637
Zm00001d027434	Zm00001d017991	0.202688
Zm00001d027434	Zm00001d018454	0.251651
Zm00001d027434	Zm00001d018487	0.227112
Zm00001d027434	Zm00001d018495	0.214308
Zm00001d027434	Zm00001d035770	0.281218
Zm00001d027434	Zm00001d036036	0.202035
Zm00001d027434	Zm00001d036402	0.26257
Zm00001d027434	Zm00001d036475	0.265186
Zm00001d027434	Zm00001d037096	0.22389
Zm00001d027434	Zm00001d037453	0.239868
Zm00001d027434	Zm00001d037624	0.230982
Zm00001d027434	Zm00001d038218	0.261686
Zm00001d027434	Zm00001d038873	0.208196
Zm00001d027434	Zm00001d018613	0.232509
Zm00001d027434	Zm00001d018799	0.210676
Zm00001d027434	Zm00001d019263	0.209003
Zm00001d027434	Zm00001d020175	0.263467
Zm00001d027434	Zm00001d020454	0.20175
Zm00001d027434	Zm00001d020530	0.210596
Zm00001d027434	Zm00001d020652	0.253758
Zm00001d027434	Zm00001d021168	0.214629
Zm00001d027434	Zm00001d021392	0.215485
Zm00001d027434	Zm00001d021551	0.204983
Zm00001d027434	Zm00001d021582	0.210547
Zm00001d027434	Zm00001d021956	0.235968
Zm00001d027434	Zm00001d008282	0.231726
Zm00001d027434	Zm00001d009112	0.233247
Zm00001d027434	Zm00001d009555	0.204803
Zm00001d027434	Zm00001d009666	0.20466
Zm00001d027434	Zm00001d010343	0.216626
Zm00001d027434	Zm00001d010967	0.202274
Zm00001d027434	Zm00001d010974	0.232184
Zm00001d027434	Zm00001d011697	0.256742
Zm00001d027434	Zm00001d012052	0.201699
Zm00001d027434	Zm00001d012228	0.208514
Zm00001d027434	Zm00001d012269	0.202275
Zm00001d027434	Zm00001d012295	0.270838
Zm00001d027434	Zm00001d012633	0.254318
Zm00001d027434	Zm00001d012647	0.232409
Zm00001d027434	Zm00001d012747	0.252674
Zm00001d027434	Zm00001d044769	0.200569
Zm00001d027434	Zm00001d047367	0.213441
Zm00001d027434	Zm00001d048449	0.205799
Zm00001d027435	Zm00001d034586	0.202388
Zm00001d027435	Zm00001d026360	0.209993
Zm00001d027435	Zm00001d003559	0.209618
Zm00001d027435	Zm00001d003676	0.216469
Zm00001d027435	Zm00001d041374	0.219512
Zm00001d027435	Zm00001d013795	0.206937
Zm00001d027435	Zm00001d035337	0.232967
Zm00001d027435	Zm00001d022200	0.202143
Zm00001d027435	Zm00001d022406	0.237191
Zm00001d027435	Zm00001d010822	0.242014
Zm00001d027442	Zm00001d028240	0.221034
Zm00001d027442	Zm00001d028392	0.216043
Zm00001d027442	Zm00001d028542	0.307612
Zm00001d027442	Zm00001d029074	0.262464
Zm00001d027442	Zm00001d030638	0.239916
Zm00001d027442	Zm00001d031696	0.289275
Zm00001d027442	Zm00001d032420	0.240197
Zm00001d027442	Zm00001d032830	0.21873
Zm00001d027442	Zm00001d032896	0.28888
Zm00001d027442	Zm00001d033338	0.209896
Zm00001d027442	Zm00001d033634	0.290335
Zm00001d027442	Zm00001d033665	0.276095
Zm00001d027442	Zm00001d034192	0.314695
Zm00001d027442	Zm00001d034318	0.248623
Zm00001d027442	Zm00001d034665	0.258887
Zm00001d027442	Zm00001d034724	0.230529
Zm00001d027442	Zm00001d034808	0.224544
Zm00001d027442	Zm00001d034865	0.253241
Zm00001d027442	Zm00001d023340	0.245654
Zm00001d027442	Zm00001d023536	0.230174
Zm00001d027442	Zm00001d024333	0.263668
Zm00001d027442	Zm00001d024966	0.204938
Zm00001d027442	Zm00001d025616	0.253514
Zm00001d027442	Zm00001d002240	0.259501
Zm00001d027442	Zm00001d002258	0.277676
Zm00001d027442	Zm00001d002358	0.246258
Zm00001d027442	Zm00001d003411	0.202721
Zm00001d027442	Zm00001d004348	0.209281
Zm00001d027442	Zm00001d004392	0.22547
Zm00001d027442	Zm00001d004400	0.209679
Zm00001d027442	Zm00001d004478	0.241411
Zm00001d027442	Zm00001d006002	0.232355
Zm00001d027442	Zm00001d006377	0.228298
Zm00001d027442	Zm00001d006678	0.209924
Zm00001d027442	Zm00001d043167	0.223406
Zm00001d027442	Zm00001d043170	0.244195
Zm00001d027442	Zm00001d043201	0.259626
Zm00001d027442	Zm00001d043508	0.287733
Zm00001d027442	Zm00001d043970	0.28522
Zm00001d027442	Zm00001d043972	0.271373
Zm00001d027442	Zm00001d044267	0.232582
Zm00001d027442	Zm00001d048599	0.207575
Zm00001d027442	Zm00001d051203	0.201941
Zm00001d027442	Zm00001d052622	0.209552
Zm00001d027442	Zm00001d053102	0.247996
Zm00001d027442	Zm00001d053713	0.206766
Zm00001d027442	Zm00001d053953	0.214257
Zm00001d027442	Zm00001d012998	0.306255
Zm00001d027442	Zm00001d013240	0.235262
Zm00001d027442	Zm00001d013918	0.237583
Zm00001d027442	Zm00001d014488	0.282629
Zm00001d027442	Zm00001d014715	0.240941
Zm00001d027442	Zm00001d015095	0.215139
Zm00001d027442	Zm00001d015204	0.25021
Zm00001d027442	Zm00001d015366	0.249059
Zm00001d027442	Zm00001d015484	0.247339
Zm00001d027442	Zm00001d015613	0.25755
Zm00001d027442	Zm00001d016072	0.287184
Zm00001d027442	Zm00001d016736	0.213052
Zm00001d027442	Zm00001d017097	0.229671
Zm00001d027442	Zm00001d017449	0.238977
Zm00001d027442	Zm00001d017770	0.222617
Zm00001d027442	Zm00001d017937	0.237705
Zm00001d027442	Zm00001d018197	0.208532
Zm00001d027442	Zm00001d018362	0.205761
Zm00001d027442	Zm00001d038047	0.301126
Zm00001d027442	Zm00001d019040	0.271685
Zm00001d027442	Zm00001d019648	0.247004
Zm00001d027442	Zm00001d019956	0.203231
Zm00001d027442	Zm00001d008228	0.323083
Zm00001d027442	Zm00001d008376	0.277927
Zm00001d027442	Zm00001d008612	0.236628
Zm00001d027442	Zm00001d008816	0.227466
Zm00001d027442	Zm00001d009315	0.20219
Zm00001d027442	Zm00001d009596	0.281284
Zm00001d027442	Zm00001d010336	0.237979
Zm00001d027442	Zm00001d011069	0.240497
Zm00001d027442	Zm00001d011513	0.271902
Zm00001d027442	Zm00001d011596	0.238577
Zm00001d027442	Zm00001d011709	0.231526
Zm00001d027442	Zm00001d011993	0.294817
Zm00001d027442	Zm00001d012353	0.24939
Zm00001d027442	Zm00001d046555	0.210748
Zm00001d027442	Zm00001d046629	0.265688
Zm00001d027442	Zm00001d047207	0.228768
Zm00001d027442	Zm00001d047581	0.261205
Zm00001d027442	Zm00001d047760	0.206538
Zm00001d027442	Zm00001d000227	0.206722
Zm00001d027443	Zm00001d027480	0.200366
Zm00001d027443	Zm00001d027557	0.261057
Zm00001d027443	Zm00001d027731	0.210856
Zm00001d027443	Zm00001d027756	0.220451
Zm00001d027443	Zm00001d028071	0.235739
Zm00001d027443	Zm00001d028120	0.203185
Zm00001d027443	Zm00001d028201	0.261298
Zm00001d027443	Zm00001d028375	0.204746
Zm00001d027443	Zm00001d028612	0.215065
Zm00001d027443	Zm00001d028693	0.212573
Zm00001d027443	Zm00001d028987	0.249719
Zm00001d027443	Zm00001d028989	0.30532
Zm00001d027443	Zm00001d030220	0.280143
Zm00001d027443	Zm00001d030256	0.204359
Zm00001d027443	Zm00001d030939	0.233287
Zm00001d027443	Zm00001d030942	0.223229
Zm00001d027443	Zm00001d031100	0.24117
Zm00001d027443	Zm00001d031132	0.212793
Zm00001d027443	Zm00001d031179	0.290268
Zm00001d027443	Zm00001d031227	0.249038
Zm00001d027443	Zm00001d031449	0.242853
Zm00001d027443	Zm00001d031802	0.202017
Zm00001d027443	Zm00001d032231	0.228478
Zm00001d027443	Zm00001d032268	0.208133
Zm00001d027443	Zm00001d032310	0.243646
Zm00001d027443	Zm00001d032481	0.211705
Zm00001d027443	Zm00001d032616	0.227069
Zm00001d027443	Zm00001d032669	0.237228
Zm00001d027443	Zm00001d032679	0.225417
Zm00001d027443	Zm00001d032992	0.230917
Zm00001d027443	Zm00001d033204	0.22946
Zm00001d027443	Zm00001d033210	0.232392
Zm00001d027443	Zm00001d033275	0.240195
Zm00001d027443	Zm00001d022965	0.217919
Zm00001d027443	Zm00001d033301	0.222086
Zm00001d027443	Zm00001d033389	0.210762
Zm00001d027443	Zm00001d033483	0.22847
Zm00001d027443	Zm00001d033567	0.243736
Zm00001d027443	Zm00001d033579	0.248966
Zm00001d027443	Zm00001d033652	0.207895
Zm00001d027443	Zm00001d033669	0.208058
Zm00001d027443	Zm00001d033835	0.253751
Zm00001d027443	Zm00001d033836	0.241567
Zm00001d027443	Zm00001d033840	0.226177
Zm00001d027443	Zm00001d033847	0.212663
Zm00001d027443	Zm00001d033931	0.207512
Zm00001d027443	Zm00001d034066	0.235811
Zm00001d027443	Zm00001d034270	0.206553
Zm00001d027443	Zm00001d034372	0.221015
Zm00001d027443	Zm00001d034387	0.203894
Zm00001d027443	Zm00001d034497	0.290566
Zm00001d027443	Zm00001d034505	0.206282
Zm00001d027443	Zm00001d034562	0.217474
Zm00001d027443	Zm00001d034782	0.202234
Zm00001d027443	Zm00001d034884	0.223425
Zm00001d027443	Zm00001d023379	0.218465
Zm00001d027443	Zm00001d023587	0.214061
Zm00001d027443	Zm00001d023885	0.247137
Zm00001d027443	Zm00001d023922	0.210724
Zm00001d027443	Zm00001d024661	0.222448
Zm00001d027443	Zm00001d025171	0.2012
Zm00001d027443	Zm00001d025339	0.251792
Zm00001d027443	Zm00001d025431	0.28115
Zm00001d027443	Zm00001d025437	0.236715
Zm00001d027443	Zm00001d025460	0.220049
Zm00001d027443	Zm00001d025614	0.209275
Zm00001d027443	Zm00001d025660	0.241379
Zm00001d027443	Zm00001d025773	0.202037
Zm00001d027443	Zm00001d025903	0.247015
Zm00001d027443	Zm00001d025905	0.225778
Zm00001d027443	Zm00001d026311	0.234417
Zm00001d027443	Zm00001d026490	0.21251
Zm00001d027443	Zm00001d001807	0.21656
Zm00001d027443	Zm00001d001813	0.213159
Zm00001d027443	Zm00001d001814	0.213162
Zm00001d027443	Zm00001d001857	0.214073
Zm00001d027443	Zm00001d002001	0.200001
Zm00001d027443	Zm00001d002020	0.22705
Zm00001d027443	Zm00001d002261	0.211715
Zm00001d027443	Zm00001d002292	0.22017
Zm00001d027443	Zm00001d002402	0.205577
Zm00001d027443	Zm00001d002434	0.206157
Zm00001d027443	Zm00001d002941	0.228466
Zm00001d027443	Zm00001d003084	0.238583
Zm00001d027443	Zm00001d003866	0.209017
Zm00001d027443	Zm00001d004022	0.252186
Zm00001d027443	Zm00001d004524	0.242613
Zm00001d027443	Zm00001d004731	0.263451
Zm00001d027443	Zm00001d004734	0.202399
Zm00001d027443	Zm00001d004751	0.216612
Zm00001d027443	Zm00001d004768	0.238898
Zm00001d027443	Zm00001d005037	0.205167
Zm00001d027443	Zm00001d005188	0.23568
Zm00001d027443	Zm00001d005392	0.265512
Zm00001d027443	Zm00001d005888	0.218901
Zm00001d027443	Zm00001d006329	0.256459
Zm00001d027443	Zm00001d006525	0.203062
Zm00001d027443	Zm00001d006534	0.200196
Zm00001d027443	Zm00001d007077	0.2343
Zm00001d027443	Zm00001d007186	0.246135
Zm00001d027443	Zm00001d007329	0.258303
Zm00001d027443	Zm00001d007605	0.204862
Zm00001d027443	Zm00001d007831	0.200126
Zm00001d027443	Zm00001d007839	0.259468
Zm00001d027443	Zm00001d039520	0.239698
Zm00001d027443	Zm00001d039575	0.201388
Zm00001d027443	Zm00001d039780	0.226728
Zm00001d027443	Zm00001d039879	0.209241
Zm00001d027443	Zm00001d039893	0.211736
Zm00001d027443	Zm00001d039916	0.210287
Zm00001d027443	Zm00001d040008	0.202566
Zm00001d027443	Zm00001d040164	0.233469
Zm00001d027443	Zm00001d040281	0.214532
Zm00001d027443	Zm00001d040291	0.210519
Zm00001d027443	Zm00001d040621	0.21986
Zm00001d027443	Zm00001d040667	0.249045
Zm00001d027443	Zm00001d041216	0.209284
Zm00001d027443	Zm00001d041220	0.284873
Zm00001d027443	Zm00001d041267	0.225304
Zm00001d027443	Zm00001d041343	0.200504
Zm00001d027443	Zm00001d041548	0.22854
Zm00001d027443	Zm00001d041609	0.203747
Zm00001d027443	Zm00001d041882	0.213497
Zm00001d027443	Zm00001d042025	0.206751
Zm00001d027443	Zm00001d042098	0.214935
Zm00001d027443	Zm00001d042148	0.211077
Zm00001d027443	Zm00001d042185	0.249157
Zm00001d027443	Zm00001d042213	0.306297
Zm00001d027443	Zm00001d042285	0.247096
Zm00001d027443	Zm00001d042395	0.264332
Zm00001d027443	Zm00001d042572	0.210501
Zm00001d027443	Zm00001d042600	0.211536
Zm00001d027443	Zm00001d042851	0.201975
Zm00001d027443	Zm00001d042929	0.250564
Zm00001d027443	Zm00001d043175	0.203172
Zm00001d027443	Zm00001d000675	0.23748
Zm00001d027443	Zm00001d043462	0.256047
Zm00001d027443	Zm00001d043512	0.204319
Zm00001d027443	Zm00001d043762	0.206957
Zm00001d027443	Zm00001d043800	0.213395
Zm00001d027443	Zm00001d043845	0.245942
Zm00001d027443	Zm00001d044095	0.216823
Zm00001d027443	Zm00001d044130	0.20818
Zm00001d027443	Zm00001d044389	0.201369
Zm00001d027443	Zm00001d044442	0.250763
Zm00001d027443	Zm00001d044694	0.213062
Zm00001d027443	Zm00001d049100	0.201878
Zm00001d027443	Zm00001d049614	0.201672
Zm00001d027443	Zm00001d049727	0.213919
Zm00001d027443	Zm00001d049860	0.245572
Zm00001d027443	Zm00001d049954	0.279853
Zm00001d027443	Zm00001d050051	0.241447
Zm00001d027443	Zm00001d050430	0.209858
Zm00001d027443	Zm00001d050837	0.252325
Zm00001d027443	Zm00001d051015	0.218094
Zm00001d027443	Zm00001d051055	0.216662
Zm00001d027443	Zm00001d051438	0.226227
Zm00001d027443	Zm00001d051504	0.269068
Zm00001d027443	Zm00001d051552	0.213214
Zm00001d027443	Zm00001d051702	0.220375
Zm00001d027443	Zm00001d051873	0.201692
Zm00001d027443	Zm00001d051980	0.240495
Zm00001d027443	Zm00001d052008	0.248001
Zm00001d027443	Zm00001d052357	0.234394
Zm00001d027443	Zm00001d052390	0.239998
Zm00001d027443	Zm00001d052475	0.23429
Zm00001d027443	Zm00001d052756	0.208308
Zm00001d027443	Zm00001d053560	0.211375
Zm00001d027443	Zm00001d053648	0.278988
Zm00001d027443	Zm00001d012810	0.22127
Zm00001d027443	Zm00001d012816	0.221264
Zm00001d027443	Zm00001d012850	0.234739
Zm00001d027443	Zm00001d013010	0.202091
Zm00001d027443	Zm00001d013445	0.209209
Zm00001d027443	Zm00001d013777	0.201784
Zm00001d027443	Zm00001d014200	0.228184
Zm00001d027443	Zm00001d014587	0.252408
Zm00001d027443	Zm00001d014771	0.204861
Zm00001d027443	Zm00001d014789	0.289783
Zm00001d027443	Zm00001d014919	0.213818
Zm00001d027443	Zm00001d015012	0.222288
Zm00001d027443	Zm00001d015121	0.261086
Zm00001d027443	Zm00001d015152	0.204184
Zm00001d027443	Zm00001d015201	0.220451
Zm00001d027443	Zm00001d015249	0.204209
Zm00001d027443	Zm00001d015364	0.224984
Zm00001d027443	Zm00001d015385	0.217337
Zm00001d027443	Zm00001d015401	0.208203
Zm00001d027443	Zm00001d015856	0.205012
Zm00001d027443	Zm00001d016103	0.23011
Zm00001d027443	Zm00001d016277	0.208739
Zm00001d027443	Zm00001d016278	0.241512
Zm00001d027443	Zm00001d016585	0.207769
Zm00001d027443	Zm00001d016708	0.200343
Zm00001d027443	Zm00001d016783	0.255774
Zm00001d027443	Zm00001d016792	0.243062
Zm00001d027443	Zm00001d016928	0.270093
Zm00001d027443	Zm00001d017096	0.258878
Zm00001d027443	Zm00001d017100	0.222956
Zm00001d027443	Zm00001d017120	0.246236
Zm00001d027443	Zm00001d017152	0.224905
Zm00001d027443	Zm00001d017240	0.220111
Zm00001d027443	Zm00001d017252	0.220126
Zm00001d027443	Zm00001d017380	0.239024
Zm00001d027443	Zm00001d017381	0.268502
Zm00001d027443	Zm00001d017425	0.209222
Zm00001d027443	Zm00001d017470	0.209962
Zm00001d027443	Zm00001d017574	0.205269
Zm00001d027443	Zm00001d017905	0.210893
Zm00001d027443	Zm00001d017912	0.215905
Zm00001d027443	Zm00001d017985	0.230823
Zm00001d027443	Zm00001d018220	0.215606
Zm00001d027443	Zm00001d018454	0.262466
Zm00001d027443	Zm00001d018499	0.233819
Zm00001d027443	Zm00001d035170	0.228663
Zm00001d027443	Zm00001d035616	0.230014
Zm00001d027443	Zm00001d035701	0.204678
Zm00001d027443	Zm00001d035762	0.207447
Zm00001d027443	Zm00001d035770	0.254325
Zm00001d027443	Zm00001d035948	0.236
Zm00001d027443	Zm00001d036018	0.201266
Zm00001d027443	Zm00001d036036	0.23518
Zm00001d027443	Zm00001d036416	0.257452
Zm00001d027443	Zm00001d036602	0.20412
Zm00001d027443	Zm00001d036668	0.20178
Zm00001d027443	Zm00001d036919	0.215847
Zm00001d027443	Zm00001d037096	0.213425
Zm00001d027443	Zm00001d037453	0.20107
Zm00001d027443	Zm00001d037573	0.229419
Zm00001d027443	Zm00001d038218	0.245046
Zm00001d027443	Zm00001d038221	0.230742
Zm00001d027443	Zm00001d038542	0.214379
Zm00001d027443	Zm00001d038791	0.228307
Zm00001d027443	Zm00001d038873	0.226648
Zm00001d027443	Zm00001d038892	0.210374
Zm00001d027443	Zm00001d039091	0.211088
Zm00001d027443	Zm00001d018613	0.228525
Zm00001d027443	Zm00001d018781	0.232689
Zm00001d027443	Zm00001d018825	0.211433
Zm00001d027443	Zm00001d018826	0.218878
Zm00001d027443	Zm00001d019034	0.205783
Zm00001d027443	Zm00001d019059	0.210803
Zm00001d027443	Zm00001d019093	0.205106
Zm00001d027443	Zm00001d019263	0.25813
Zm00001d027443	Zm00001d019550	0.220741
Zm00001d027443	Zm00001d020020	0.222019
Zm00001d027443	Zm00001d020175	0.280418
Zm00001d027443	Zm00001d020652	0.223284
Zm00001d027443	Zm00001d020702	0.205634
Zm00001d027443	Zm00001d020714	0.250762
Zm00001d027443	Zm00001d020955	0.22724
Zm00001d027443	Zm00001d021032	0.212681
Zm00001d027443	Zm00001d021168	0.276433
Zm00001d027443	Zm00001d021392	0.212708
Zm00001d027443	Zm00001d021551	0.209633
Zm00001d027443	Zm00001d021582	0.24213
Zm00001d027443	Zm00001d021703	0.205628
Zm00001d027443	Zm00001d021726	0.202906
Zm00001d027443	Zm00001d021956	0.239267
Zm00001d027443	Zm00001d008244	0.200017
Zm00001d027443	Zm00001d008282	0.209341
Zm00001d027443	Zm00001d008389	0.202306
Zm00001d027443	Zm00001d008808	0.210425
Zm00001d027443	Zm00001d008976	0.200736
Zm00001d027443	Zm00001d009112	0.227946
Zm00001d027443	Zm00001d009532	0.219999
Zm00001d027443	Zm00001d009554	0.217355
Zm00001d027443	Zm00001d009666	0.222991
Zm00001d027443	Zm00001d010227	0.244647
Zm00001d027443	Zm00001d010236	0.225189
Zm00001d027443	Zm00001d010425	0.209613
Zm00001d027443	Zm00001d010800	0.200171
Zm00001d027443	Zm00001d011119	0.207728
Zm00001d027443	Zm00001d011154	0.216915
Zm00001d027443	Zm00001d011179	0.226364
Zm00001d027443	Zm00001d011180	0.205512
Zm00001d027443	Zm00001d011474	0.232558
Zm00001d027443	Zm00001d011527	0.219191
Zm00001d027443	Zm00001d011610	0.215628
Zm00001d027443	Zm00001d011697	0.238669
Zm00001d027443	Zm00001d011756	0.224711
Zm00001d027443	Zm00001d011831	0.232476
Zm00001d027443	Zm00001d012295	0.242258
Zm00001d027443	Zm00001d012380	0.224877
Zm00001d027443	Zm00001d012633	0.205372
Zm00001d027443	Zm00001d045021	0.209824
Zm00001d027443	Zm00001d045475	0.227004
Zm00001d027443	Zm00001d045529	0.229671
Zm00001d027443	Zm00001d045559	0.225972
Zm00001d027443	Zm00001d045632	0.207614
Zm00001d027443	Zm00001d045884	0.212822
Zm00001d027443	Zm00001d046004	0.223331
Zm00001d027443	Zm00001d046767	0.204184
Zm00001d027443	Zm00001d046855	0.212618
Zm00001d027443	Zm00001d047020	0.213951
Zm00001d027443	Zm00001d047104	0.224186
Zm00001d027443	Zm00001d047240	0.204087
Zm00001d027443	Zm00001d047349	0.200785
Zm00001d027443	Zm00001d047456	0.213149
Zm00001d027443	Zm00001d047908	0.257437
Zm00001d027443	Zm00001d048314	0.206011
Zm00001d027443	Zm00001d048334	0.210136
Zm00001d027447	Zm00001d021318	0.202909
Zm00001d027447	Zm00001d009022	0.231845
Zm00001d027451	Zm00001d027542	0.391775
Zm00001d027451	Zm00001d027581	0.223066
Zm00001d027451	Zm00001d028153	0.294814
Zm00001d027451	Zm00001d028338	0.238638
Zm00001d027451	Zm00001d028392	0.202226
Zm00001d027451	Zm00001d028414	0.302345
Zm00001d027451	Zm00001d028787	0.236708
Zm00001d027451	Zm00001d029027	0.361562
Zm00001d027451	Zm00001d029074	0.316524
Zm00001d027451	Zm00001d029201	0.309267
Zm00001d027451	Zm00001d030109	0.237706
Zm00001d027451	Zm00001d030149	0.366657
Zm00001d027451	Zm00001d030638	0.375109
Zm00001d027451	Zm00001d031934	0.264096
Zm00001d027451	Zm00001d033098	0.213035
Zm00001d027451	Zm00001d033317	0.278219
Zm00001d027451	Zm00001d033558	0.226623
Zm00001d027451	Zm00001d033873	0.248068
Zm00001d027451	Zm00001d034192	0.365016
Zm00001d027451	Zm00001d034248	0.2654
Zm00001d027451	Zm00001d034561	0.228082
Zm00001d027451	Zm00001d034724	0.243804
Zm00001d027451	Zm00001d023340	0.327821
Zm00001d027451	Zm00001d023833	0.249745
Zm00001d027451	Zm00001d024241	0.221262
Zm00001d027451	Zm00001d024281	0.292979
Zm00001d027451	Zm00001d024830	0.211721
Zm00001d027451	Zm00001d025435	0.336728
Zm00001d027451	Zm00001d026160	0.24122
Zm00001d027451	Zm00001d026243	0.270724
Zm00001d027451	Zm00001d026436	0.224476
Zm00001d027451	Zm00001d001820	0.267057
Zm00001d027451	Zm00001d002880	0.202701
Zm00001d027451	Zm00001d003411	0.327626
Zm00001d027451	Zm00001d003894	0.211494
Zm00001d027451	Zm00001d004125	0.220404
Zm00001d027451	Zm00001d004342	0.277372
Zm00001d027451	Zm00001d004400	0.34486
Zm00001d027451	Zm00001d005675	0.262003
Zm00001d027451	Zm00001d005812	0.308316
Zm00001d027451	Zm00001d007012	0.33314
Zm00001d027451	Zm00001d041455	0.265253
Zm00001d027451	Zm00001d041701	0.374527
Zm00001d027451	Zm00001d042454	0.271791
Zm00001d027451	Zm00001d043009	0.299896
Zm00001d027451	Zm00001d043170	0.213045
Zm00001d027451	Zm00001d043465	0.24687
Zm00001d027451	Zm00001d044267	0.234912
Zm00001d027451	Zm00001d050666	0.354553
Zm00001d027451	Zm00001d050916	0.202002
Zm00001d027451	Zm00001d052002	0.241311
Zm00001d027451	Zm00001d052101	0.210763
Zm00001d027451	Zm00001d052216	0.325347
Zm00001d027451	Zm00001d052329	0.317494
Zm00001d027451	Zm00001d052797	0.229494
Zm00001d027451	Zm00001d053103	0.214777
Zm00001d027451	Zm00001d053377	0.398219
Zm00001d027451	Zm00001d053652	0.221699
Zm00001d027451	Zm00001d053953	0.325052
Zm00001d027451	Zm00001d012998	0.287894
Zm00001d027451	Zm00001d013015	0.249194
Zm00001d027451	Zm00001d013240	0.339747
Zm00001d027451	Zm00001d013656	0.229567
Zm00001d027451	Zm00001d014659	0.24359
Zm00001d027451	Zm00001d014715	0.243713
Zm00001d027451	Zm00001d015095	0.271963
Zm00001d027451	Zm00001d015204	0.293114
Zm00001d027451	Zm00001d015366	0.3394
Zm00001d027451	Zm00001d015519	0.223596
Zm00001d027451	Zm00001d016542	0.20725
Zm00001d027451	Zm00001d016714	0.229985
Zm00001d027451	Zm00001d016736	0.319231
Zm00001d027451	Zm00001d017097	0.220963
Zm00001d027451	Zm00001d017937	0.225701
Zm00001d027451	Zm00001d035321	0.214313
Zm00001d027451	Zm00001d035937	0.23701
Zm00001d027451	Zm00001d036642	0.263884
Zm00001d027451	Zm00001d037775	0.294125
Zm00001d027451	Zm00001d038547	0.208206
Zm00001d027451	Zm00001d038805	0.212409
Zm00001d027451	Zm00001d039029	0.396667
Zm00001d027451	Zm00001d018838	0.27186
Zm00001d027451	Zm00001d019898	0.326349
Zm00001d027451	Zm00001d019956	0.255019
Zm00001d027451	Zm00001d021518	0.271866
Zm00001d027451	Zm00001d021626	0.299108
Zm00001d027451	Zm00001d022337	0.297396
Zm00001d027451	Zm00001d022615	0.265667
Zm00001d027451	Zm00001d008203	0.219599
Zm00001d027451	Zm00001d008209	0.246802
Zm00001d027451	Zm00001d008228	0.228388
Zm00001d027451	Zm00001d009315	0.236785
Zm00001d027451	Zm00001d009339	0.249964
Zm00001d027451	Zm00001d011362	0.276505
Zm00001d027451	Zm00001d011680	0.231136
Zm00001d027451	Zm00001d011993	0.239084
Zm00001d027451	Zm00001d045430	0.285898
Zm00001d027451	Zm00001d046555	0.238818
Zm00001d027451	Zm00001d047067	0.319019
Zm00001d027451	Zm00001d047920	0.266741
Zm00001d027451	Zm00001d048181	0.222
Zm00001d027451	Zm00001d048479	0.268806
Zm00001d027451	Zm00001d000222	0.206238
Zm00001d027451	Zm00001d000399	0.247169
Zm00001d027451	ZeamMp129	0.230925
Zm00001d027451	ZemaCp046	0.234272
Zm00001d027451	ZemaCp047	0.233842
Zm00001d027451	ZemaCp054	0.210849
Zm00001d027456	Zm00001d033210	0.204143
Zm00001d027456	Zm00001d025339	0.216057
Zm00001d027456	Zm00001d018069	0.219665
Zm00001d027456	Zm00001d038218	0.201605
Zm00001d027456	Zm00001d010236	0.201271
Zm00001d027461	Zm00001d027557	0.214315
Zm00001d027461	Zm00001d028201	0.204533
Zm00001d027461	Zm00001d028785	0.210977
Zm00001d027461	Zm00001d028987	0.233418
Zm00001d027461	Zm00001d028989	0.211438
Zm00001d027461	Zm00001d031100	0.233794
Zm00001d027461	Zm00001d031179	0.205138
Zm00001d027461	Zm00001d032310	0.224713
Zm00001d027461	Zm00001d032582	0.246803
Zm00001d027461	Zm00001d032992	0.216796
Zm00001d027461	Zm00001d033090	0.200801
Zm00001d027461	Zm00001d033275	0.203899
Zm00001d027461	Zm00001d034011	0.270505
Zm00001d027461	Zm00001d034497	0.230255
Zm00001d027461	Zm00001d023379	0.225038
Zm00001d027461	Zm00001d023922	0.205797
Zm00001d027461	Zm00001d025437	0.225926
Zm00001d027461	Zm00001d026026	0.216114
Zm00001d027461	Zm00001d026311	0.246353
Zm00001d027461	Zm00001d002941	0.207061
Zm00001d027461	Zm00001d004022	0.212443
Zm00001d027461	Zm00001d004768	0.234421
Zm00001d027461	Zm00001d004821	0.2167
Zm00001d027461	Zm00001d005164	0.212341
Zm00001d027461	Zm00001d007186	0.218432
Zm00001d027461	Zm00001d007839	0.202423
Zm00001d027461	Zm00001d040621	0.222941
Zm00001d027461	Zm00001d040667	0.213879
Zm00001d027461	Zm00001d041220	0.221911
Zm00001d027461	Zm00001d041267	0.205076
Zm00001d027461	Zm00001d041882	0.223317
Zm00001d027461	Zm00001d042185	0.202677
Zm00001d027461	Zm00001d042395	0.215794
Zm00001d027461	Zm00001d042718	0.200672
Zm00001d027461	Zm00001d043462	0.232071
Zm00001d027461	Zm00001d043512	0.226879
Zm00001d027461	Zm00001d049073	0.220473
Zm00001d027461	Zm00001d049729	0.212644
Zm00001d027461	Zm00001d049954	0.247085
Zm00001d027461	Zm00001d051702	0.207829
Zm00001d027461	Zm00001d051980	0.200094
Zm00001d027461	Zm00001d052008	0.223485
Zm00001d027461	Zm00001d052390	0.211136
Zm00001d027461	Zm00001d053648	0.262141
Zm00001d027461	Zm00001d012850	0.215941
Zm00001d027461	Zm00001d012972	0.214332
Zm00001d027461	Zm00001d013113	0.245731
Zm00001d027461	Zm00001d013271	0.242486
Zm00001d027461	Zm00001d015121	0.218781
Zm00001d027461	Zm00001d015201	0.242184
Zm00001d027461	Zm00001d015251	0.20647
Zm00001d027461	Zm00001d015293	0.246557
Zm00001d027461	Zm00001d015473	0.234608
Zm00001d027461	Zm00001d016483	0.222514
Zm00001d027461	Zm00001d016553	0.218017
Zm00001d027461	Zm00001d017029	0.201344
Zm00001d027461	Zm00001d017096	0.210923
Zm00001d027461	Zm00001d017152	0.232713
Zm00001d027461	Zm00001d017381	0.218709
Zm00001d027461	Zm00001d017905	0.223004
Zm00001d027461	Zm00001d017991	0.240685
Zm00001d027461	Zm00001d018454	0.208937
Zm00001d027461	Zm00001d018487	0.224541
Zm00001d027461	Zm00001d035701	0.234569
Zm00001d027461	Zm00001d035770	0.272043
Zm00001d027461	Zm00001d036402	0.23546
Zm00001d027461	Zm00001d038151	0.224843
Zm00001d027461	Zm00001d038218	0.214772
Zm00001d027461	Zm00001d038873	0.228875
Zm00001d027461	Zm00001d019263	0.216914
Zm00001d027461	Zm00001d020175	0.226736
Zm00001d027461	Zm00001d020652	0.253771
Zm00001d027461	Zm00001d021392	0.243067
Zm00001d027461	Zm00001d021551	0.245293
Zm00001d027461	Zm00001d021582	0.226625
Zm00001d027461	Zm00001d008282	0.253879
Zm00001d027461	Zm00001d009666	0.217372
Zm00001d027461	Zm00001d010974	0.226043
Zm00001d027461	Zm00001d012052	0.201805
Zm00001d027461	Zm00001d012295	0.228994
Zm00001d027461	Zm00001d012647	0.210788
Zm00001d027461	Zm00001d045043	0.225898
Zm00001d027461	Zm00001d046953	0.20544
Zm00001d027461	Zm00001d047908	0.208941
Zm00001d027478	Zm00001d028950	0.200143
Zm00001d027478	Zm00001d042017	0.221848
Zm00001d027478	Zm00001d048599	0.204992
Zm00001d027478	Zm00001d015484	0.212756
Zm00001d027480	Zm00001d027557	0.305708
Zm00001d027480	Zm00001d028201	0.299958
Zm00001d027480	Zm00001d028303	0.249533
Zm00001d027480	Zm00001d028987	0.244376
Zm00001d027480	Zm00001d028989	0.300167
Zm00001d027480	Zm00001d030220	0.259813
Zm00001d027480	Zm00001d030939	0.244141
Zm00001d027480	Zm00001d030942	0.243225
Zm00001d027480	Zm00001d031100	0.255249
Zm00001d027480	Zm00001d031179	0.26162
Zm00001d027480	Zm00001d031217	0.200427
Zm00001d027480	Zm00001d031227	0.260636
Zm00001d027480	Zm00001d031554	0.236527
Zm00001d027480	Zm00001d031802	0.223146
Zm00001d027480	Zm00001d032268	0.215835
Zm00001d027480	Zm00001d032310	0.254809
Zm00001d027480	Zm00001d032582	0.210179
Zm00001d027480	Zm00001d032616	0.246055
Zm00001d027480	Zm00001d032992	0.226176
Zm00001d027480	Zm00001d033210	0.201443
Zm00001d027480	Zm00001d033275	0.274256
Zm00001d027480	Zm00001d033567	0.235454
Zm00001d027480	Zm00001d033579	0.239158
Zm00001d027480	Zm00001d033652	0.205015
Zm00001d027480	Zm00001d033718	0.211679
Zm00001d027480	Zm00001d033835	0.24065
Zm00001d027480	Zm00001d033840	0.224533
Zm00001d027480	Zm00001d033878	0.202998
Zm00001d027480	Zm00001d033931	0.24194
[truncated: 180,993 more rows]
