# Supplementary material for: Single-Cell Transcriptome and Network Analyses Unveil Key Transcription Factors Regulating Mesophyll Cell Development in Maize
Source: Genes (Basel). 2022 Feb 20;13(2):374. doi: 10.3390/genes13020374 (PMC8872562; doi:10.3390/genes13020374)
Supplement: Supplementary file 1 [file genes-13-00374-s001.zip › Supplementary Table S6.xlsx]

## Sheet: Sheet1
Supplementary Table S6. Pesudo-time trajectory of key transcript factors from the regulatory network in publised data
Gene ID	name	cluster in our data	Publised data
Zm00001d008808	MYB-related24	1	Same trend
Zm00001d046805	WRKY124	1	Same trend
Zm00001d005888	HSF1	3	Same trend
Zm00001d020714	HSF21	3	Not presented
Zm00001d028930	MYB75	3	Not presented
Zm00001d028962	WRKY32	3	Same trend
Zm00001d034433	HSF11	3	Same trend
Zm00001d038221	NAC20	3	Same trend
Zm00001d038320	AP2-EREBP133	3	Same trend
Zm00001d049860	NAC75	3	Same trend
Zm00001d052357	WRKY16	3	Same trend
Zm00001d053195	AP2-EREBP111	3	Same trend
Zm00001d013443	C2C2-CO-like8	4	Same trend
Zm00001d017176	C2C2-CO-like3	4	Same trend
Zm00001d020137	WRKY79	4	Same trend
Zm00001d021208	AP2-EREBP115	4	Same trend
Zm00001d024522	Bhlh116	4	Not same
Zm00001d025770	C2C2-CO-like7	4	Same trend
Zm00001d027929	AP2-EREBP182	4	Same trend
Zm00001d029601	LBD38	4	Not same
Zm00001d030891	G2-like9	4	Same trend
Zm00001d032024	myb38	4	Same trend
Zm00001d033347	LBD11	4	Same trend
Zm00001d044785	G2-like1	4	Same trend
Zm00001d051018	Orphan179	4	Same trend
