# Supplementary material for: Single-Cell Transcriptome and Network Analyses Unveil Key Transcription Factors Regulating Mesophyll Cell Development in Maize
Source: Genes (Basel). 2022 Feb 20;13(2):374. doi: 10.3390/genes13020374 (PMC8872562; doi:10.3390/genes13020374)
Supplement: Supplementary file 1 [file genes-13-00374-s001.zip › Supplementary Table S7.xlsx]

## Sheet: Sheet1
Supplementary Table S7 . Motif identification for TFs overrepresented in M cells.
Sequence Log	TF faimily	Motif Sequence	p-value	E-value	Sites	Similar Motif in Arabidopsis	Pvalue for Motif comparison	Sequence Log in Arabidopsis
	WRKY	RGTCMA	0.0164	0.0983	247	WRKY_tnt.WRKY20_col_a_m	8.14e-05
	NAC	GTACGTR	1.71e-10	1.02e-09	164	NAC_tnt.ATAF1_colamp_a_d1	0.00149
	MYB	ACCDAMC	2.67e-11	1.6e-10	172	MYB_tnt.MYB10_colamp_a_m	3.38e-05
	MYB	ACCDAAH	0.0685	0.411	281	MYB_tnt.MYB57_colamp_a_d1	0.000273
	MYB	KATTCB	1	6	283	G2like_tnt.At3g24120_col_a_m	4.1e-08
	MYB	RGATAR	0.287	1.72	407	MYBrelated_tnt.At5g08520_colamp_a_m	0.000256
	ERF	CGKCGNC	2.76e-07	1.38e-06	207	AP2EREBP_tnt.ERF1_colamp_a_d1	0.000318
	ERF	CGRCGRCG	1.38e-08	6.89e-08	128	AP2EREBP_tnt.ERF1_colamp_a_d1	2.99e-05
	ERF	HGGCGGCB	0.00042	0.0021	135	AP2EREBP_tnt.ERF1_colamp_a_d1	7.97e-08
	ERF	CRCCGNC	0.0124	0.0622	30	AP2EREBP_tnt.At5g65130_colamp_a_m	1.68e-06
	ERF	GCCGBCS	0.000267	0.00134	183	AP2EREBP_tnt.RAP211_colamp_a_m	9.52e-06
