# Supplementary material for: Single-Cell Transcriptome and Network Analyses Unveil Key Transcription Factors Regulating Mesophyll Cell Development in Maize
Source: Genes (Basel). 2022 Feb 20;13(2):374. doi: 10.3390/genes13020374 (PMC8872562; doi:10.3390/genes13020374)
Supplement: Supplementary file 1 [file genes-13-00374-s001.zip › Supplementary Table S8.xlsx]

## Sheet: Cluster4 (Tip) network node
Gene ID	Type	Description	GO term relate to thylakoid and photosynthesis	GO term
Zm00001d024522	bHLH	Putative HLH DNA-binding domain superfamily protein bhlh116		GO:0046983 GO:0003677
Zm00001d013443	CO-like	GATA-4/5/6 transcription factors CONSTANS-LIKE 8 col8		GO:0006355 GO:0005634 GO:0008270 GO:0005515
Zm00001d025770	CO-like	GATA-4/5/6 transcription factors CONSTANS-LIKE 5 col5		GO:0005634 GO:0008270 GO:0005515 GO:0009909
Zm00001d017176	CO-like	B-box zinc finger (zf-B_box) // CCT motif (CCT) CONSTANS-LIKE 5 CO5		GO:0005634 GO:0008270 GO:0005515 GO:0009909
Zm00001d051018	DBB	B-box zinc finger protein 24 dbb4		GO:0006355 GO:0005634 GO:0008270 GO:0009640
Zm00001d021208	ERF	AP2-EREBP transcription factor ereb115		GO:0003700 GO:0006355 GO:0005634 GO:0003677
Zm00001d027929	ERF	AP2-EREBP transcription factor ereb182		GO:0003700 GO:0006355 GO:0005634 GO:0003677
Zm00001d030891	G2-like	Homeodomain-like superfamily protein glk9		GO:0006355 GO:0005634 GO:0003677
Zm00001d044785	G2-like	G2-like1		GO:0003700 GO:0044212 GO:0005634 GO:0010638 GO:0045893
Zm00001d029601	LBD	LOB domain-containing protein 38		NA
Zm00001d033347	LBD	LOB domain-containing protein 38		NA
Zm00001d020137	WRKY	Probable WRKY transcription factor 30		GO:0003700 GO:0043565 GO:0005634 GO:0006355
Zm00001d032024	MYB	myb transcription factor38 myb38		GO:0043565 GO:0005634 GO:0030154 GO:0006355 GO:0044212
Zm00001d001907	Other Genes	Ethylene-responsive transcription factor 7		GO:0003700 GO:0006355 GO:0005634 GO:0003677
Zm00001d002052	Other Genes	Probable isoaspartyl peptidase/L-asparaginase 2		GO:0005737 GO:0008798 GO:0051604 GO:0016021 GO:0033345 GO:0006508 GO:0004067
Zm00001d002131	Other Genes	2021-09-02		GO:0016021
Zm00001d002158	Other Genes	Wound-responsive family protein		NA
Zm00001d002159	Other Genes	Wound induced protein		NA
Zm00001d002160	Other Genes	Wound-responsive family protein		NA
Zm00001d002350	Other Genes	kaurene synthase2		GO:0016102 GO:0000287 GO:0010333
Zm00001d002351	Other Genes	terpene synthase1		GO:0005737 GO:0016787 GO:0010333 GO:0000287 GO:0006952 GO:0016102
Zm00001d002364	Other Genes	Ethylene-responsive transcription factor 4		GO:0003700 GO:0006355 GO:0005634 GO:0003677
Zm00001d002685	Other Genes	Thioredoxin-like 3-3		GO:0006662 GO:0015035 GO:0045454 GO:0055114 GO:0005623
Zm00001d002993	Other Genes	Oxygen-evolving enhancer protein 3	thylakoid:photosynthesis	GO:0019898 GO:0005509 GO:0009409 GO:0045156 GO:0009767 GO:0009654 GO:0009507
Zm00001d003311	Other Genes	Probable 2-oxoglutarate-dependent dioxygenase AOP1		GO:0051213 GO:0010252 GO:0050302 GO:0009852 GO:0046872 GO:0055114
Zm00001d003559	Other Genes	Ferric reduction oxidase 7 chloroplastic		GO:0016021 GO:0055114 GO:0016491
Zm00001d003767	Other Genes	Photosystem I subunit O	thylakoid:photosynthesis	GO:0016021 GO:0009767 GO:0009522 GO:0009507
Zm00001d003850	Other Genes	Probable BOI-related E3 ubiquitin-protein ligase 2		GO:0004842 GO:0016874 GO:0016567
Zm00001d004380	Other Genes	HXXXD-type acyl-transferase family protein		GO:0016747
Zm00001d004452	Other Genes	OSIGBa0147B06.5 protein		NA
Zm00001d004472	Other Genes	Polyketide cyclase/dehydrase and lipid transport superfamily protein		GO:0005548 GO:0015914 GO:0016021 GO:0008289
Zm00001d005051	Other Genes	Root phototropism protein 2		GO:0009638 GO:0007165 GO:0004871
Zm00001d005324	Other Genes	U-box domain-containing protein 33		GO:0006468 GO:0005524 GO:0004672
Zm00001d005421	Other Genes	Aquaporin PIP2-2		GO:0005773 GO:0016021 GO:0015250 GO:0006833 GO:0009414 GO:0005886 GO:0055085 GO:0009506
Zm00001d005892	Other Genes	Ethylene-responsive transcription factor ERF109		GO:0003700 GO:0006355 GO:0005634 GO:0003677
Zm00001d005978	Other Genes	RING-H2 finger protein		GO:0016021 GO:0008270
Zm00001d005996	Other Genes	Photosystem I reaction center subunit V PSI-G	thylakoid:photosynthesis	GO:0009522 GO:0016021 GO:0016168 GO:0015979
Zm00001d006016	Other Genes	Multiple stress-responsive zinc-finger protein ISAP1		GO:0008270 GO:0003677
Zm00001d006059	Other Genes	MTD1		NA
Zm00001d006170	Other Genes	SbCBF6		GO:0003700 GO:0006355 GO:0005634 GO:0003677
Zm00001d006467	Other Genes	adenosine 5'-phosphosulfate reductase-like2		GO:0004604 GO:0045454 GO:0019344 GO:0019419 GO:0005623
Zm00001d006521	Other Genes	NA		GO:0016021
Zm00001d006540	Other Genes	Oxygen-evolving enhancer protein 3-1	thylakoid:photosynthesis	GO:0019898 GO:0005509 GO:0045156 GO:0009507 GO:0009654 GO:0009767
Zm00001d006587	Other Genes	Chlorophyll a-b binding protein CP29.1 chloroplastic	thylakoid:photosynthesis	GO:0009535 GO:0009941 GO:0016168 GO:0009522 GO:0009523 GO:0016021 GO:0018298 GO:0009768 GO:0009416 GO:0010287
Zm00001d007175	Other Genes	Expressed protein%3B protein		NA
Zm00001d007267	Other Genes	light harvesting chlorophyll a/b binding protein5 lhcb5	thylakoid:photosynthesis	GO:0009535 GO:0016168 GO:0009522 GO:0009523 GO:0016021 GO:0018298 GO:0009768 GO:0009416 GO:0010287
Zm00001d008222	Other Genes	NA		GO:0006355 GO:0007623
Zm00001d009022	Other Genes	NmrA-like negative transcriptional regulator family protein		NA
Zm00001d009028	Other Genes	Triose phosphate/phosphate translocator%252C chloroplastic		GO:0005794 GO:0016021 GO:0015297 GO:0055085
Zm00001d009481	Other Genes	NA		GO:0010099
Zm00001d009487	Other Genes	DUF4228 domain protein		NA
Zm00001d009589	Other Genes	Chlorophyll a-b binding protein M9%252C chloroplastic lhcb3	thylakoid:photosynthesis	GO:0009535 GO:0009941 GO:0016168 GO:0009522 GO:0009523 GO:0016021 GO:0018298 GO:0009768 GO:0009416 GO:0010287
Zm00001d009985	Other Genes	Polcalcin Jun o 2		GO:0005509
Zm00001d010007	Other Genes	Lachrymatory factor synthase		NA
Zm00001d010079	Other Genes	HXXXD-type acyl-transferase family protein		GO:0016747
Zm00001d010652	Other Genes	EID1-like F-box protein 3		GO:0005515
Zm00001d010715	Other Genes	Photosystem II reaction center W protein chloroplastic cl5838_2	thylakoid:photosynthesis	GO:0009535 GO:0016021 GO:0042549 GO:0009523
Zm00001d010751	Other Genes	Seed specific protein Bn15D17A		NA
Zm00001d010798	Other Genes	oxidative stress 3		NA
Zm00001d010822	Other Genes	Acid phosphatase/vanadium-dependent haloperoxidase-related protein		GO:0098869 GO:0004601
Zm00001d010871	Other Genes	Thioredoxin F2 chloroplastic		GO:0006662 GO:0015035 GO:0045454 GO:0055114 GO:0005623
Zm00001d011001	Other Genes	Protein ALUMINUM SENSITIVE 3		GO:0005887 GO:0010044
Zm00001d011655	Other Genes	MAP kinase kinase kinase18		GO:0005737 GO:0016021 GO:0031098 GO:0032147 GO:0004674 GO:0005524 GO:0023014
Zm00001d011656	Other Genes	Putative MAPKKK family protein kinase		GO:0004674 GO:0006468 GO:0005524
Zm00001d011826	Other Genes	NAD(P)H-quinone oxidoreductase subunit O chloroplastic	thylakoid	GO:0009535 GO:0016655 GO:0010258 GO:0055114 GO:0005886
Zm00001d011901	Other Genes	photosystem II subunit28 psb28	thylakoid:photosynthesis	GO:0009654 GO:0015979 GO:0005515 GO:0009451
Zm00001d012047	Other Genes	Wiscott-Aldrich syndrome		NA
Zm00001d013133	Other Genes	Verprolin		NA
Zm00001d013261	Other Genes	Cysteine protease 1		GO:0005764 GO:0051603 GO:0004197 GO:0005615
Zm00001d013795	Other Genes	Peroxisomal membrane 22 kDa (Mpv17/PMP22) family protein		GO:0005737 GO:0016021
Zm00001d014341	Other Genes	Peroxidase 53		GO:0020037 GO:0004601 GO:0098869 GO:0042744 GO:0046872 GO:0006979 GO:0055114 GO:0005576
Zm00001d014507	Other Genes	Auxin response factor 16		GO:0006355 GO:0005634 GO:0009734 GO:0005515 GO:0003677
Zm00001d014778	Other Genes	NA		GO:0015986 GO:0046933
Zm00001d014781	Other Genes	NA	thylakoid	GO:0009535 GO:0016021
Zm00001d014863	Other Genes	Protein REVEILLE 7		GO:0006355 GO:0005634 GO:0003677
Zm00001d015025	Other Genes	AMP binding protein		GO:0003824 GO:0008152
Zm00001d015126	Other Genes	response to low sulfur 3		GO:0098869
Zm00001d015434	Other Genes	B-box zinc finger family protein		GO:0008270 GO:0005622
Zm00001d015468	Other Genes	Zinc finger protein CONSTANS-LIKE 5		GO:0005634 GO:0008270 GO:0005515 GO:0009909
Zm00001d015618	Other Genes	Probable cinnamyl alcohol dehydrogenase		GO:0045551 GO:0009809 GO:0008270 GO:0055114 GO:0052747
Zm00001d015743	Other Genes	NA		GO:0010099 GO:0043565 GO:0003700 GO:0005634 GO:0010218 GO:0006355 GO:0010017 GO:0010114
Zm00001d016698	Other Genes	gene_id=Zm00001d016698		GO:0009785
Zm00001d017085	Other Genes	beta-14-N-acetylglucosaminyltransferase family protein		GO:0016021 GO:0006044 GO:0003830 GO:0006487
Zm00001d017364	Other Genes	Ferredoxin-thioredoxin reductase%252C variable chain	photosynthesis	GO:0016491 GO:0051539 GO:0016992 GO:0009107 GO:0015979 GO:0055114 GO:0009507
Zm00001d017418	Other Genes	Aldehyde dehydrogenase		GO:0004030 GO:0004028 GO:0006081 GO:0055114
Zm00001d017457	Other Genes	Phospholipase A1-Ibeta2 chloroplastic		GO:0004620 GO:0006629
Zm00001d017622	Other Genes	OSJNBa0088A01.13 protein%3B protein		NA
Zm00001d017706	Other Genes	Pentatricopeptide repeat-containing protein		GO:0008270 GO:0005515 GO:0009451
Zm00001d018034	Other Genes	geranylgeranyl hydrogenase1 ggh1	thylakoid:photosynthesis	GO:0009535 GO:0009941 GO:0015995 GO:0016628 GO:0045550 GO:0071949 GO:0015979 GO:0055114
Zm00001d018106	Other Genes	Protein EXORDIUM		NA
Zm00001d018326	Other Genes	MAP kinase kinase4		GO:0004674 GO:0006468 GO:0005524
Zm00001d018394	Other Genes	Probable protein phosphatase 2C 22		GO:0006470 GO:0004724 GO:0003677
Zm00001d018629	Other Genes	Dirigent-like protein pDIR3		GO:0048046 GO:0016853
Zm00001d018779	Other Genes	photosystem II oxygen evolving polypeptide2 pspb2	thylakoid:photosynthesis	GO:0009654 GO:0015979 GO:0005509 GO:0019898
Zm00001d018797	Other Genes	photosystem I reaction center6 psa6	thylakoid:photosynthesis	GO:0009535 GO:0016168 GO:0009522 GO:0015979
Zm00001d018810	Other Genes	glycolate oxidase1		GO:0008891 GO:0005777 GO:0055114 GO:0010181
Zm00001d018846	Other Genes	3-oxo-5-alpha-steroid 4-dehydrogenase 2		GO:0005737 GO:0016627 GO:0016021 GO:0006629 GO:0055114
Zm00001d018973	Other Genes	IAA24-auxin-responsive Aux/IAA family member		GO:0006355 GO:0005634 GO:0005515 GO:0009734
Zm00001d019057	Other Genes	gene_id=Zm00001d019057		NA
Zm00001d019207	Other Genes	NAC domain-containing protein 2		GO:0006355 GO:0005634 GO:0003677
Zm00001d020170	Other Genes	Sulfite exporter TauE/SafE family protein		GO:0016567 GO:0016021 GO:0031464
Zm00001d020264	Other Genes	NA		NA
Zm00001d020409	Other Genes	Protein TIFY 6B		GO:2000022 GO:0005634 GO:0009611 GO:0031347
Zm00001d020595	Other Genes	Ethylene response factor		GO:0003700 GO:0006355 GO:0005634 GO:0003677
Zm00001d020717	Other Genes	abscisic acid 8'-hydroxylase4		GO:0020037 GO:0005506 GO:0010295 GO:0016125 GO:0055114
Zm00001d020852	Other Genes	Cellulose synthase-like protein E1		GO:0009833 GO:0016021 GO:0005802 GO:0030244 GO:0071555 GO:0016760 GO:0005886
Zm00001d020877	Other Genes	Photosystem I reaction center subunit V chloroplastic PSI-G	thylakoid:photosynthesis	GO:0009522 GO:0016021 GO:0016168 GO:0015979
Zm00001d020967	Other Genes	TMV response-related protein		NA
Zm00001d020968	Other Genes	TMV response-related protein		NA
Zm00001d021006	Other Genes	MTD1		NA
Zm00001d021019	Other Genes	Transcription factor bHLH62		GO:0003700 GO:0043565 GO:0005634 GO:0046983 GO:0006355
Zm00001d021205	Other Genes	Dehydration-responsive element-binding protein 1B		GO:0003700 GO:0006355 GO:0005634 GO:0003677
Zm00001d021207	Other Genes	DRE-binding protein 3		GO:0003700 GO:0006355 GO:0005634 GO:0003677
Zm00001d021318	Other Genes	DNA-(apurinic or apyrimidinic site) lyase 2		GO:0006284 GO:0004528 GO:0005634 GO:0008311 GO:0003906 GO:0090305 GO:0008270 GO:0003677 GO:0006629
Zm00001d021763	Other Genes	photosystem II subunit29 psb29	thylakoid:photosynthesis	GO:0009535 GO:0009941 GO:0016168 GO:0009522 GO:0009523 GO:0016021 GO:0018298 GO:0009768 GO:0009416 GO:0010287
Zm00001d021951	Other Genes	Spotted leaf protein 11		GO:0005737 GO:0005634 GO:0005515
Zm00001d021978	Other Genes	ARM repeat superfamily protein		GO:0005737 GO:0005634 GO:0005515
Zm00001d022060	Other Genes	NAD(P)-binding Rossmann-fold superfamily protein		GO:0050662 GO:0055114 GO:0016616
Zm00001d022234	Other Genes	EF hand family protein		GO:0005509
Zm00001d022274	Other Genes	pyruvate orthophosphate dikinase4		GO:0005759 GO:0004740 GO:0006468 GO:0043086 GO:0005524
Zm00001d022277	Other Genes	tolB protein-related		NA
Zm00001d022395	Other Genes	Rhythmically expressed protein		GO:0016787 GO:0008152
Zm00001d022435	Other Genes	Expressed protein%3B protein		NA
Zm00001d022451	Other Genes	CBL-interacting serine/threonine-protein kinase 11		GO:0004674 GO:0006468 GO:0007165 GO:0005524
Zm00001d023277	Other Genes	Protein DETOXIFICATION 21		GO:0006855 GO:0015297 GO:0016021 GO:0015238
Zm00001d023314	Other Genes	Putative phototropic-resoponsive NPH3 family protein		GO:0009638 GO:0005515 GO:0004871 GO:0007165
Zm00001d023376	Other Genes	aluminum-induced protein homolog1		NA
Zm00001d023411	Other Genes	myb-like transcription factor family protein		GO:0006355 GO:0005634 GO:0003677
Zm00001d023461	Other Genes	Expressed protein%3B protein		NA
Zm00001d023593	Other Genes	Amino acid permease 2		GO:0016021 GO:0015171 GO:0003333 GO:0005886
Zm00001d023707	Other Genes	Thioredoxin M-type%252C chloroplastic		GO:0005737 GO:0047134 GO:0016671 GO:0006662 GO:0015035 GO:0045454 GO:0055114
Zm00001d023713	Other Genes	Photosystem I reaction center subunit N psan2	thylakoid:photosynthesis	GO:0015979 GO:0030093
Zm00001d024324	Other Genes	Putative AP2/EREBP transcription factor superfamily protein		GO:0003700 GO:0006355 GO:0005634 GO:0003677
Zm00001d024499	Other Genes	Nuclear factor 1 A-type isoform 2		GO:0009651 GO:0009737
Zm00001d024531	Other Genes	Putative cellulose synthase-like family protein		GO:0009833 GO:0016021 GO:0005802 GO:0097502 GO:0030244 GO:0071555 GO:0051753 GO:0016760 GO:0005886
Zm00001d024574	Other Genes	Putative cytochrome P450 superfamily protein		GO:0016021 GO:0055114 GO:0005506 GO:0020037 GO:0016709
Zm00001d024676	Other Genes	NA		NA
Zm00001d025011	Other Genes	Polyketide cyclase/dehydrase and lipid transport superfamily protein		GO:0005548 GO:0015914 GO:0016021 GO:0008289
Zm00001d025322	Other Genes	NA		NA
Zm00001d025509	Other Genes	RmlC-like cupins superfamily protein		NA
Zm00001d025707	Other Genes	BTB/POZ and TAZ domain-containing protein 2		GO:0005515 GO:0005634 GO:0004402 GO:0003712 GO:0006355 GO:0008270 GO:0016573
Zm00001d025860	Other Genes	NA		GO:0016021
Zm00001d026012	Other Genes	OSJNBa0088A01.13 protein%3B protein		NA
Zm00001d026248	Other Genes	Putative RING zinc finger domain superfamily protein isoform 1%253B Putative RING zinc finger domain superfamily protein isoform 2		GO:0016567 GO:0061630
Zm00001d026282	Other Genes	Bifunctional inhibitor/lipid-transfer protein/seed storage 2S albumin superfamily protein		NA
Zm00001d026360	Other Genes	Cyclin-dependent protein kinase		GO:0019901 GO:0000079 GO:0016301
Zm00001d026542	Other Genes	Myb family transcription factor PHL5		GO:0006355 GO:0005634 GO:0003677
Zm00001d026603	Other Genes	Magnesium-chelatase subunit ChlH chloroplastic		GO:0015995 GO:0016851 GO:0009507
Zm00001d026632	Other Genes	Stem-specific protein TSJT1		NA
Zm00001d026633	Other Genes	Putative RING zinc finger domain superfamily protein		GO:0016021
Zm00001d026634	Other Genes	Tetraspanin-19		GO:0016021
Zm00001d026662	Other Genes	Harpin inducing protein		GO:0046658 GO:0016021 GO:0009506
Zm00001d027361	Other Genes	F-box protein PP2-A13		GO:0005515
Zm00001d027370	Other Genes	NA		NA
Zm00001d027447	Other Genes	Det1 complexing ubiquitin ligase		GO:0016874 GO:0032434
Zm00001d027511	Other Genes	Catalase isozyme 2		GO:0051289 GO:0009410 GO:0042744 GO:0009416 GO:0009414 GO:0009733 GO:0003735 GO:0009737 GO:0050665 GO:0009617 GO:0005777 GO:0098869 GO:0046686 GO:0046872 GO:1902074 GO:0007623 GO:0020037 GO:0033484 GO:0051290 GO:0017014 GO:0005886 GO:0045454 GO:0055114 GO:0008097 GO:0005840 GO:0042542 GO:0005515 GO:0004096 GO:0006412
Zm00001d027723	Other Genes	ABC-2 type transporter family protein		GO:0042626 GO:0010148 GO:0055085 GO:0009414 GO:0005886 GO:0016021 GO:0005524
Zm00001d027757	Other Genes	Heat stress transcription factor A-6b		GO:0005737 GO:0061408 GO:0019509 GO:0010309 GO:0003700 GO:0005634 GO:0000978 GO:0005506 GO:0055114
Zm00001d027841	Other Genes	Ribulose-phosphate 3-epimerase		GO:0019323 GO:0044262 GO:0005829 GO:0009052 GO:0004750 GO:0046872
Zm00001d028094	Other Genes	Sigma factor sigB regulation protein rsbQ		GO:1901601 GO:0016787 GO:0010223
Zm00001d028273	Other Genes	Mitogen-activated protein kinase kinase 9		GO:0004674 GO:0006468 GO:0005524
Zm00001d028601	Other Genes	Haloacid dehalogenase-like hydrolase (HAD) superfamily protein		GO:0016787 GO:0008152
Zm00001d028745	Other Genes	Rhodanese-like family protein plc2	thylakoid	GO:0009534 GO:0004435 GO:0009941 GO:0016021 GO:0016042 GO:0009409 GO:0035556
Zm00001d028949	Other Genes	CBL-interacting protein kinase%253B CIPK-like protein 1		GO:0004674 GO:0006468 GO:0007165 GO:0005524
Zm00001d029078	Other Genes	DNA binding protein [Source:UniProtKB/TrEMBL%3BAcc:B4FLH1]		GO:0046983
Zm00001d029126	Other Genes	Heavy metal transport/detoxification superfamily protein		GO:0046872 GO:0030001
Zm00001d029290	Other Genes	Cytochrome P450 CYP709H1		GO:0004497 GO:0016705 GO:0005506 GO:0055114 GO:0020037
Zm00001d029371	Other Genes	Probable trehalose-phosphate phosphatase J		GO:0016311 GO:0005992 GO:0004805
Zm00001d029497	Other Genes	Zinc transporter 2		GO:0016021 GO:0071577 GO:0005385
Zm00001d029853	Other Genes	Proline oxidase		GO:0004657 GO:0055114 GO:0010133 GO:0071949 GO:0005739
Zm00001d029932	Other Genes	Protein NRT1/ PTR FAMILY 6.3		GO:0006857 GO:0010167 GO:0015706 GO:0016021 GO:0015112 GO:0055085
Zm00001d029974	Other Genes	FRIGIDA interacting protein 2		GO:0043565 GO:0005634 GO:0003723 GO:0044212
Zm00001d030526	Other Genes	Outer arm dynein light chain 1 protein		GO:0005737 GO:0019901 GO:0005200 GO:0007010
Zm00001d030557	Other Genes	Alanine aminotransferase 2 mitochondrial		GO:0008483 GO:0009058 GO:0030170
Zm00001d031213	Other Genes	LigA		GO:0022857 GO:0016021 GO:0055085 GO:0005886
Zm00001d031290	Other Genes	Probable E3 ubiquitin-protein ligase XERICO		GO:0016021 GO:0016874 GO:0008270
Zm00001d031639	Other Genes	ACR4		NA
Zm00001d031655	Other Genes	NAC domain-containing protein 68		GO:0006355 GO:0005634 GO:0003677
Zm00001d031777	Other Genes	Histone H3 K4-specific methyltransferase SET7/9 family protein		GO:0016310 GO:0016021 GO:0016301 GO:0032259 GO:0008168
Zm00001d032030	Other Genes	Chaperone protein dnaJ 11 chloroplastic		NA
Zm00001d032046	Other Genes	cytokinin oxidase10		GO:0016614 GO:0055114 GO:0009690 GO:0019139 GO:0071949
Zm00001d032102	Other Genes	DUF761 domain protein		NA
Zm00001d032222	Other Genes	UDP-glycosyltransferase 85A7		GO:0016758 GO:0008194 GO:0043231 GO:0008152
Zm00001d032495	Other Genes	Plant invertase/pectin methylesterase inhibitor superfamily protein		GO:0004857 GO:0043086
Zm00001d032694	Other Genes	myb domain protein 15		GO:0043565 GO:0005634 GO:0030154 GO:0044212
Zm00001d032828	Other Genes	Citrate transporter family protein		GO:0016021 GO:0055085
Zm00001d032925	Other Genes	12-dihydroxy-3-keto-5-methylthiopentene dioxygenase 4		GO:0005737 GO:0019509 GO:0010309 GO:0005634 GO:0005506 GO:0055114
Zm00001d032926	Other Genes	chlorophyllase2		GO:0015996 GO:0047746
Zm00001d032955	Other Genes	Whole genome shotgun sequence of line PN40024 scaffold_179.assembly12x (Fragment)		NA
Zm00001d033633	Other Genes	Haloacid dehalogenase-like hydrolase (HAD) superfamily protein		GO:0016787 GO:0008152
Zm00001d033719	Other Genes	Zinc finger protein CONSTANS-LIKE 7		GO:0006355 GO:0005634 GO:0008270 GO:0005515
Zm00001d033855	Other Genes	Sulfite exporter TauE/SafE family protein		GO:0016567 GO:0016021 GO:0031464
Zm00001d034130	Other Genes	NA		NA
Zm00001d034145	Other Genes	Zinc finger protein AZF2		GO:0003676
Zm00001d034298	Other Genes	Transcription factor PIF4		GO:0006355 GO:0046983
Zm00001d034444	Other Genes	Whole genome shotgun sequence of line PN40024 scaffold_179.assembly12x (Fragment)		NA
Zm00001d034453	Other Genes	Tryptophan synthase alpha chain chloroplastic		GO:0000162 GO:0009507 GO:0004834
Zm00001d034461	Other Genes	Tryptophan synthase alpha chain chloroplastic		GO:0000162 GO:0009507 GO:0004834
Zm00001d034642	Other Genes	Zinc finger protein ZAT11		GO:0003676
Zm00001d034705	Other Genes	uncharacterized protein [Source:UniProtKB/TrEMBL%3BAcc:B4FS10]		GO:0009507
Zm00001d034783	Other Genes	Protein SENSITIVE TO PROTON RHIZOTOXICITY 1		GO:0003676
Zm00001d034969	Other Genes	Acyl-CoA N-acyltransferases (NAT) superfamily protein		GO:0030187 GO:0004059 GO:0009507
Zm00001d035003	Other Genes	ferredoxin2 fdx2	photosynthesis	GO:0005515 GO:0051537 GO:0022900 GO:0009416 GO:0009507 GO:0046872 GO:0015979 GO:0009055
Zm00001d035039	Other Genes	Core-2/I-branching beta-16-N-acetylglucosaminyltransferase family protein		GO:0008375 GO:0016021
Zm00001d035135	Other Genes	Photosystem II core complex protein psbY%253B Photosystem II core complex proteins psbY	thylakoid:photosynthesis	GO:0009523 GO:0016021 GO:0045454 GO:0015979 GO:0030145
Zm00001d035337	Other Genes	GDP-L-galactose phosphorylase 1		GO:0005737 GO:0080048 GO:0006006
Zm00001d035455	Other Genes	Zinc finger CCCH domain-containing protein 29		GO:0046872 GO:0005515
Zm00001d036650	Other Genes	NA		NA
Zm00001d036737	Other Genes	NA		NA
Zm00001d036925	Other Genes	Protein kinase Kelch repeat:Kelch		GO:0016310 GO:0016301 GO:0005515
Zm00001d037173	Other Genes	EF hand family protein		GO:0005509
Zm00001d037181	Other Genes	NA		NA
Zm00001d037607	Other Genes	Probable WRKY transcription factor 50		GO:0003700 GO:0043565 GO:0005634 GO:0006355
Zm00001d037680	Other Genes	Vegetative storage protein 2		GO:0016311 GO:0003993
Zm00001d038049	Other Genes	Lichenase-2%253B Putative O-Glycosyl hydrolase superfamily protein		GO:0046658 GO:0005975 GO:0004553
Zm00001d038126	Other Genes	NA		NA
Zm00001d038284	Other Genes	Transcription repressor OFP13		GO:0045892
Zm00001d038348	Other Genes	guanylyl cyclase 1		NA
Zm00001d038471	Other Genes	U-box domain-containing protein 16		GO:0005737 GO:0016567 GO:0005634 GO:0004842 GO:0005515
Zm00001d038476	Other Genes	alpha expansin5		GO:0005618 GO:0009664 GO:0016020 GO:0005576
Zm00001d038563	Other Genes	EID1-like F-box protein 3		GO:0005515
Zm00001d038717	Other Genes	Seed specific protein Bn15D17A		NA
Zm00001d038843	Other Genes	Putative WRKY DNA-binding domain superfamily protein		GO:0003700 GO:0043565 GO:0005634 GO:0006355
Zm00001d039040	Other Genes	Light harvesting complex mesophyll7 lhcb7	thylakoid:photosynthesis	GO:0009535 GO:0009941 GO:0016168 GO:0009522 GO:0009523 GO:0016021 GO:0018298 GO:0009768 GO:0009416 GO:0046872 GO:0010287
Zm00001d039142	Other Genes	Solanesyl diphosphate synthase 2 chloroplastic	photosynthesis	GO:0016765 GO:0008299 GO:0015979
Zm00001d039328	Other Genes	hAT transposon superfamily		GO:0046983 GO:0003677
Zm00001d039338	Other Genes	NA		NA
Zm00001d039468	Other Genes	Grx_A2-glutaredoxin subgroup III		GO:0005623 GO:0022900 GO:0005515 GO:0045454 GO:0015035 GO:0009055
Zm00001d039513	Other Genes	Auxin-responsive protein IAA26		GO:0006355 GO:0005634 GO:0005515 GO:0009734
Zm00001d039524	Other Genes	Transposon protein CACTA%252C En/Spm sub-class		NA
Zm00001d039647	Other Genes	Boron transporter-like protein 2		GO:0051453 GO:0005452 GO:0080139 GO:0005887 GO:0035445
Zm00001d040842	Other Genes	12-oxo-phytodienoic acid reductase6		GO:0016491 GO:0055114 GO:0010181
Zm00001d041381	Other Genes	Transducin/WD40 repeat-like superfamily protein		GO:0005515
Zm00001d041418	Other Genes	Auxin-responsive protein IAA4		GO:0006355 GO:0005634 GO:0005515 GO:0009734
Zm00001d041481	Other Genes	Patatin-like protein 6		GO:0016787 GO:0016042
Zm00001d042102	Other Genes	glutathione transferase28		GO:0005737 GO:0004364 GO:0005515 GO:0006749
Zm00001d042108	Other Genes	Probable calcium-binding protein CML36		GO:0005509
Zm00001d042116	Other Genes	U-box domain-containing protein 44		GO:0005515
Zm00001d042257	Other Genes	Photosynthetic NDH subunit of subcomplex B 5 chloroplastic	thylakoid	GO:0009535 GO:0016021 GO:0006979
Zm00001d042455	Other Genes	RING/U-box superfamily protein		NA
Zm00001d042473	Other Genes	Peptide transporter PTR2		GO:1902600 GO:0016021 GO:0015333 GO:0035673 GO:0035672
Zm00001d042620	Other Genes	NAD(P)H-quinone oxidoreductase subunit N chloroplastic pco146323	thylakoid	GO:0009535 GO:0009941 GO:0010258 GO:0009817 GO:0016655 GO:0055114
Zm00001d042812	Other Genes	Tetratricopeptide repeat (TPR)-like superfamily protein		GO:0005515
Zm00001d043045	Other Genes	NA		GO:0009658 GO:0045893
Zm00001d043047	Other Genes	Expansin-A2		GO:0005618 GO:0009664 GO:0016020 GO:0005576
Zm00001d043125	Other Genes	F-box protein		GO:0005515
Zm00001d043220	Other Genes	NA		NA
Zm00001d043221	Other Genes	NA		NA
Zm00001d043299	Other Genes	Photosystem II reaction center W protein chloroplastic	thylakoid:photosynthesis	GO:0009535 GO:0016021 GO:0042549 GO:0009523
Zm00001d043474	Other Genes	Probable WRKY transcription factor 69		GO:0003700 GO:0043565 GO:0005634 GO:0006355 GO:0044212
Zm00001d043479	Other Genes	Coiled-coil domain-containing protein 25		NA
Zm00001d043573	Other Genes	NA		NA
Zm00001d043706	Other Genes	DNA binding protein		GO:0046983
Zm00001d043740	Other Genes	Mitogen-activated protein kinase kinase kinase YODA		GO:0005737 GO:0031098 GO:0032147 GO:0004674 GO:0005524 GO:0023014
Zm00001d044374	Other Genes	NA		GO:0016021
Zm00001d044387	Other Genes	Transmembrane amino acid transporter family protein		GO:0016021 GO:0015171 GO:0003333 GO:0005886
Zm00001d044409	Other Genes	MYB-related transcription factor		GO:0006355 GO:0005634 GO:0003677
Zm00001d044533	Other Genes	Vacuolar cation/proton exchanger 3		GO:0015369 GO:0006874 GO:0016021 GO:0070588 GO:0009705
Zm00001d044666	Other Genes	SMAD/FHA domain-containing protein fha9		GO:0009535 GO:0009570 GO:0005634 GO:0005515 GO:0003729
Zm00001d044970	Other Genes	Probable tyrosine-protein phosphatase		GO:0005737 GO:0035335 GO:0004725
Zm00001d045051	Other Genes	Zinc finger nuclease2		GO:0016567 GO:0016021 GO:0006511 GO:0061630
Zm00001d045138	Other Genes	Heparanase-like protein 3		GO:0016020 GO:0009505 GO:0004566
Zm00001d045261	Other Genes	Starch synthase I		GO:0004373 GO:0009570 GO:0009960 GO:0009011 GO:0009501 GO:0010021 GO:0019252
Zm00001d045370	Other Genes	NA		GO:0016021
Zm00001d045460	Other Genes	NA		NA
Zm00001d046170	Other Genes	Phosphoenolpyruvate carboxylase 1 PEPC	photosynthesis	GO:0010167 GO:0009735 GO:0060359 GO:0005829 GO:0008964 GO:0048046 GO:0048366 GO:0006099 GO:0015977 GO:0015979 GO:0009507
Zm00001d046354	Other Genes	GATA transcription factor 20	photosynthesis	GO:0003700 GO:0043565 GO:0008270 GO:0006355
Zm00001d046510	Other Genes	NA		GO:0016021
Zm00001d046564	Other Genes	Putative bZIP transcription factor superfamily protein [Source:UniProtKB/TrEMBL%3BAcc:B7ZYA0]		NA
Zm00001d046574	Other Genes	NA		NA
Zm00001d046786	Other Genes	Photosystem I chlorophyll a/b-binding protein 3-1 chloroplastic	thylakoid:photosynthesis	GO:0009535 GO:0016168 GO:0009522 GO:0009523 GO:0016021 GO:0018298 GO:0009768 GO:0009416 GO:0010287
Zm00001d046925	Other Genes	Zinc finger protein CONSTANS-LIKE 5		GO:0005634 GO:0008270 GO:0005515 GO:0009909
Zm00001d046937	Other Genes	Basic leucine zipper 9		GO:0003700 GO:0006355 GO:0003677
Zm00001d047077	Other Genes	Beta-amylase 3 chloroplastic		GO:0016161 GO:0000272
Zm00001d047096	Other Genes	Expansin-B4		GO:0005576 GO:0019953
Zm00001d047290	Other Genes	Ninja-family protein 6		GO:0005634 GO:0045892 GO:0007165
Zm00001d047789	Other Genes	ATP synthase B chain	thylakoid	GO:0009535 GO:0009941 GO:0045263 GO:0015986 GO:0009735 GO:0016021 GO:0019904 GO:0046961 GO:0042742
Zm00001d048135	Other Genes	NA		NA
Zm00001d048234	Other Genes	NA		NA
Zm00001d048634	Other Genes	DIBOA-glucoside dioxygenase BX6		GO:0005737 GO:0016706 GO:0046872 GO:0055114
Zm00001d048711	Other Genes	Hydroquinone glucosyltransferase		GO:0016758 GO:0008194 GO:0043231 GO:0008152
Zm00001d048736	Other Genes	S-alkyl-thiohydroximate lyase SUR1		GO:0009058 GO:0008483 GO:0016829 GO:0006520 GO:0030170
Zm00001d048737	Other Genes	NA		GO:0016021
Zm00001d048826	Other Genes	NA		GO:0006952
Zm00001d048914	Other Genes	NA		NA
Zm00001d048998	Other Genes	light harvesting chlorophyll a/b binding protein11 lhcb11	thylakoid:photosynthesis	GO:0009535 GO:0016168 GO:0009522 GO:0009523 GO:0016021 GO:0018298 GO:0009768 GO:0009416 GO:0010287
Zm00001d049091	Other Genes	NA		NA
Zm00001d049157	Other Genes	octicosapeptide/Phox/Bem1p (PB1) domain-containing protein		GO:0005515
Zm00001d049179	Other Genes	O-methyltransferase ZRP4		GO:0008757 GO:0005829 GO:0008171 GO:0019438 GO:0046983 GO:0032259
Zm00001d049187	Other Genes	phosphogluconate dehydrogenase3		GO:0050661 GO:0009737 GO:0019521 GO:0006098 GO:0004616 GO:0009414 GO:0009409 GO:0009651 GO:0055114
Zm00001d049364	Other Genes	Ethylene-responsive transcription factor 4%253B Putative AP2/EREBP transcription factor superfamily protein		GO:0003700 GO:0006355 GO:0005634 GO:0003677
Zm00001d049554	Other Genes	Putative glycerol-3-phosphate transporter 1		GO:0022857 GO:0016021 GO:0055085
Zm00001d049641	Other Genes	Glyceraldehyde-3-phosphate dehydrogenase 1%252C cytosolic		GO:0043234 GO:0004365 GO:0005829 GO:0050661 GO:0009416 GO:0055114 GO:0070403 GO:0006006 GO:0006096 GO:0042301
Zm00001d049643	Other Genes	zinc finger (C3HC4-type RING finger) family protein		GO:0016021
Zm00001d049995	Other Genes	Nitrate reductase		GO:0043546 GO:0009703 GO:0005829 GO:0030151 GO:0042128 GO:0071949 GO:0006809 GO:0055114
Zm00001d050168	Other Genes	NA		GO:0016021
Zm00001d051529	Other Genes	Putative AMP-dependent synthetase and ligase superfamily protein		GO:0016207 GO:0008152 GO:0010584
Zm00001d051532	Other Genes	Pentatricopeptide repeat-containing protein		GO:0008270 GO:0005515 GO:0009451
Zm00001d051661	Other Genes	MSF1-like family protein		GO:0005758 GO:0015914 GO:1990050
Zm00001d051700	Other Genes	Dof zinc finger protein DOF5.4		GO:0006355 GO:0005634 GO:0016747 GO:0003677
Zm00001d051865	Other Genes	C2H2-type zinc finger family protein		GO:0003676
Zm00001d051872	Other Genes	Aquaporin PIP1-5		GO:0005773 GO:0016021 GO:0015250 GO:0006833 GO:0009414 GO:0005886 GO:0055085 GO:0009506
Zm00001d051908	Other Genes	OSIGBa0147B06.5 protein		NA
Zm00001d052118	Other Genes	Zinc finger protein		GO:0003676
Zm00001d052174	Other Genes	Cyclin-dependent kinase inhibitor 1		GO:0007050 GO:0004861 GO:0005634 GO:0016301 GO:0045736
Zm00001d052316	Other Genes	Ferritin-1%252C chloroplastic fer1	photosynthesis	GO:0005737 GO:0009735 GO:0042542 GO:0004322 GO:0009617 GO:0006880 GO:0008198 GO:0048366 GO:0008199 GO:0006826 GO:0042802 GO:0010039 GO:0009409 GO:0009908 GO:0015979 GO:0055114
Zm00001d052533	Other Genes	Beta-16-galactosyltransferase GALT29A		GO:0005794 GO:0016021 GO:0097503 GO:0006486 GO:0008373
Zm00001d052732	Other Genes	Dehydration-responsive element-binding protein 1B		GO:0003700 GO:0006355 GO:0005634 GO:0003677
Zm00001d052962	Other Genes	Putative RING zinc finger domain superfamily protein		GO:0016567 GO:0006511 GO:0061630
Zm00001d053220	Other Genes	myb transcription factor 42		GO:0043565 GO:0005634 GO:0030154 GO:0044212
Zm00001d053412	Other Genes	RHOMBOID-like protein 9 chloroplastic		GO:0004252 GO:0016021 GO:0006508
Zm00001d053566	Other Genes	Probable protein phosphatase 2C 72		GO:0006470 GO:0004724
Zm00001d053626	Other Genes	SPX domain-containing protein 1		GO:0070417 GO:0005634 GO:0016036
Zm00001d053675	Other Genes	lipoxygenase10		GO:0006633 GO:0031408 GO:0007623 GO:0010597 GO:0009753 GO:0009620 GO:0009737 GO:0009611 GO:0009723 GO:0005515 GO:0009409 GO:0009751 GO:0005506 GO:0016165 GO:0055114 GO:0009507
Zm00001d053715	Other Genes	UDP-glycosyltransferase 84A1		GO:0080043 GO:0008152 GO:0080044 GO:0043231
Zm00001d053746	Other Genes	Probable WRKY transcription factor 40		GO:0003700 GO:0043565 GO:0005634 GO:0006355
Zm00001d053845	Other Genes	NA		NA
Zm00001d053995	Other Genes	NA		NA

## Sheet: Cluster4 (Tip) network edge
Source gene	Target gene	Type
Zm00001d013443	Zm00001d027929	TF to TF (Confirmed by ChIP-seq)
Zm00001d013443	Zm00001d030891	TF to TF (Confirmed by ChIP-seq)
Zm00001d013443	Zm00001d032024	TF to TF
Zm00001d013443	Zm00001d024522	TF to TF (Confirmed by ChIP-seq)
Zm00001d013443	Zm00001d051018	TF to TF (Confirmed by ChIP-seq)
Zm00001d027929	Zm00001d013443	TF to TF
Zm00001d029601	Zm00001d013443	TF to TF
Zm00001d030891	Zm00001d013443	TF to TF
Zm00001d032024	Zm00001d013443	TF to TF
Zm00001d033347	Zm00001d013443	TF to TF
Zm00001d024522	Zm00001d013443	TF to TF
Zm00001d025770	Zm00001d013443	TF to TF
Zm00001d051018	Zm00001d013443	TF to TF
Zm00001d017176	Zm00001d013443	TF to TF
Zm00001d020137	Zm00001d013443	TF to TF
Zm00001d021208	Zm00001d013443	TF to TF
Zm00001d044785	Zm00001d013443	TF to TF
Zm00001d013443	Zm00001d017176	TF to TF (Confirmed by ChIP-seq)
Zm00001d013443	Zm00001d020137	TF to TF (Confirmed by ChIP-seq)
Zm00001d013443	Zm00001d021208	TF to TF (Confirmed by ChIP-seq)
Zm00001d017176	Zm00001d027929	TF to TF (Confirmed by ChIP-seq)
Zm00001d017176	Zm00001d013443	TF to TF
Zm00001d013443	Zm00001d017176	TF to TF (Confirmed by ChIP-seq)
Zm00001d020137	Zm00001d027929	TF to TF
Zm00001d020137	Zm00001d013443	TF to TF
Zm00001d027929	Zm00001d020137	TF to TF
Zm00001d024522	Zm00001d020137	TF to TF
Zm00001d025770	Zm00001d020137	TF to TF (Confirmed by ChIP-seq)
Zm00001d013443	Zm00001d020137	TF to TF (Confirmed by ChIP-seq)
Zm00001d021208	Zm00001d020137	TF to TF
Zm00001d020137	Zm00001d021208	TF to TF
Zm00001d021208	Zm00001d027929	TF to TF
Zm00001d021208	Zm00001d030891	TF to TF
Zm00001d021208	Zm00001d013443	TF to TF
Zm00001d021208	Zm00001d020137	TF to TF
Zm00001d027929	Zm00001d021208	TF to TF
Zm00001d030891	Zm00001d021208	TF to TF (Confirmed by ChIP-seq)
Zm00001d024522	Zm00001d021208	TF to TF
Zm00001d025770	Zm00001d021208	TF to TF (Confirmed by ChIP-seq)
Zm00001d013443	Zm00001d021208	TF to TF (Confirmed by ChIP-seq)
Zm00001d020137	Zm00001d021208	TF to TF
Zm00001d024522	Zm00001d027929	TF to TF
Zm00001d013443	Zm00001d024522	TF to TF (Confirmed by ChIP-seq)
Zm00001d024522	Zm00001d013443	TF to TF
Zm00001d024522	Zm00001d020137	TF to TF
Zm00001d024522	Zm00001d021208	TF to TF
Zm00001d025770	Zm00001d027929	TF to TF (Confirmed by ChIP-seq)
Zm00001d025770	Zm00001d013443	TF to TF
Zm00001d025770	Zm00001d020137	TF to TF (Confirmed by ChIP-seq)
Zm00001d025770	Zm00001d021208	TF to TF (Confirmed by ChIP-seq)
Zm00001d030891	Zm00001d027929	TF to TF (Confirmed by ChIP-seq)
Zm00001d032024	Zm00001d027929	TF to TF (Confirmed by ChIP-seq)
Zm00001d024522	Zm00001d027929	TF to TF
Zm00001d025770	Zm00001d027929	TF to TF (Confirmed by ChIP-seq)
Zm00001d051018	Zm00001d027929	TF to TF
Zm00001d013443	Zm00001d027929	TF to TF (Confirmed by ChIP-seq)
Zm00001d017176	Zm00001d027929	TF to TF (Confirmed by ChIP-seq)
Zm00001d020137	Zm00001d027929	TF to TF
Zm00001d021208	Zm00001d027929	TF to TF
Zm00001d027929	Zm00001d030891	TF to TF
Zm00001d027929	Zm00001d013443	TF to TF
Zm00001d027929	Zm00001d020137	TF to TF
Zm00001d027929	Zm00001d021208	TF to TF
Zm00001d029601	Zm00001d013443	TF to TF
Zm00001d030891	Zm00001d027929	TF to TF (Confirmed by ChIP-seq)
Zm00001d027929	Zm00001d030891	TF to TF
Zm00001d013443	Zm00001d030891	TF to TF (Confirmed by ChIP-seq)
Zm00001d021208	Zm00001d030891	TF to TF
Zm00001d030891	Zm00001d013443	TF to TF
Zm00001d030891	Zm00001d021208	TF to TF (Confirmed by ChIP-seq)
Zm00001d032024	Zm00001d027929	TF to TF (Confirmed by ChIP-seq)
Zm00001d013443	Zm00001d032024	TF to TF
Zm00001d032024	Zm00001d013443	TF to TF
Zm00001d033347	Zm00001d013443	TF to TF
Zm00001d044785	Zm00001d013443	TF to TF
Zm00001d051018	Zm00001d027929	TF to TF
Zm00001d013443	Zm00001d051018	TF to TF (Confirmed by ChIP-seq)
Zm00001d051018	Zm00001d013443	TF to TF
Zm00001d017176	Zm00001d053995	TF to gene
Zm00001d017176	Zm00001d053845	TF to gene
Zm00001d017176	Zm00001d053746	TF to gene
Zm00001d017176	Zm00001d053715	TF to gene
Zm00001d017176	Zm00001d053675	TF to gene
Zm00001d017176	Zm00001d052316	TF to gene
Zm00001d017176	Zm00001d052174	TF to gene
Zm00001d017176	Zm00001d051661	TF to gene
Zm00001d017176	Zm00001d051532	TF to gene
Zm00001d017176	Zm00001d051529	TF to gene
Zm00001d017176	Zm00001d049995	TF to gene
Zm00001d017176	Zm00001d049641	TF to gene
Zm00001d017176	Zm00001d049554	TF to gene
Zm00001d017176	Zm00001d049364	TF to gene
Zm00001d017176	Zm00001d049157	TF to gene
Zm00001d017176	Zm00001d049091	TF to gene
Zm00001d017176	Zm00001d048998	TF to gene
Zm00001d017176	Zm00001d048737	TF to gene
Zm00001d017176	Zm00001d048736	TF to gene
Zm00001d017176	Zm00001d048234	TF to gene
Zm00001d017176	Zm00001d048135	TF to gene
Zm00001d017176	Zm00001d047789	TF to gene
Zm00001d017176	Zm00001d047077	TF to gene
Zm00001d017176	Zm00001d046937	TF to gene
Zm00001d017176	Zm00001d046925	TF to gene
Zm00001d017176	Zm00001d046786	TF to gene
Zm00001d017176	Zm00001d046574	TF to gene
Zm00001d017176	Zm00001d046564	TF to gene
Zm00001d017176	Zm00001d046170	TF to gene
Zm00001d017176	Zm00001d045460	TF to gene
Zm00001d017176	Zm00001d045370	TF to gene
Zm00001d017176	Zm00001d045261	TF to gene
Zm00001d017176	Zm00001d045138	TF to gene
Zm00001d017176	Zm00001d045051	TF to gene
Zm00001d017176	Zm00001d044970	TF to gene
Zm00001d017176	Zm00001d044533	TF to gene
Zm00001d017176	Zm00001d044409	TF to gene
Zm00001d017176	Zm00001d044387	TF to gene
Zm00001d017176	Zm00001d043740	TF to gene
Zm00001d017176	Zm00001d043706	TF to gene
Zm00001d017176	Zm00001d043573	TF to gene
Zm00001d017176	Zm00001d043479	TF to gene
Zm00001d017176	Zm00001d043474	TF to gene
Zm00001d017176	Zm00001d043299	TF to gene
Zm00001d017176	Zm00001d043221	TF to gene
Zm00001d017176	Zm00001d043220	TF to gene
Zm00001d017176	Zm00001d043125	TF to gene
Zm00001d017176	Zm00001d043045	TF to gene
Zm00001d017176	Zm00001d042620	TF to gene
Zm00001d017176	Zm00001d042473	TF to gene
Zm00001d017176	Zm00001d042455	TF to gene
Zm00001d017176	Zm00001d042116	TF to gene
Zm00001d017176	Zm00001d042108	TF to gene
Zm00001d017176	Zm00001d042102	TF to gene
Zm00001d017176	Zm00001d041481	TF to gene
Zm00001d017176	Zm00001d041381	TF to gene
Zm00001d017176	Zm00001d040842	TF to gene
Zm00001d017176	Zm00001d039647	TF to gene
Zm00001d017176	Zm00001d039524	TF to gene
Zm00001d017176	Zm00001d039513	TF to gene
Zm00001d017176	Zm00001d039468	TF to gene
Zm00001d017176	Zm00001d039338	TF to gene
Zm00001d017176	Zm00001d039328	TF to gene
Zm00001d017176	Zm00001d039142	TF to gene
Zm00001d017176	Zm00001d039040	TF to gene
Zm00001d017176	Zm00001d038843	TF to gene
Zm00001d017176	Zm00001d038717	TF to gene
Zm00001d017176	Zm00001d038563	TF to gene
Zm00001d017176	Zm00001d038471	TF to gene
Zm00001d017176	Zm00001d038348	TF to gene
Zm00001d017176	Zm00001d038049	TF to gene
Zm00001d017176	Zm00001d037680	TF to gene
Zm00001d017176	Zm00001d037181	TF to gene
Zm00001d017176	Zm00001d037173	TF to gene
Zm00001d017176	Zm00001d036925	TF to gene
Zm00001d017176	Zm00001d036650	TF to gene
Zm00001d017176	Zm00001d035455	TF to gene
Zm00001d017176	Zm00001d035337	TF to gene
Zm00001d017176	Zm00001d035039	TF to gene
Zm00001d017176	Zm00001d034642	TF to gene
Zm00001d017176	Zm00001d034444	TF to gene
Zm00001d017176	Zm00001d034145	TF to gene
Zm00001d017176	Zm00001d034130	TF to gene
Zm00001d017176	Zm00001d033719	TF to gene
Zm00001d017176	Zm00001d033633	TF to gene
Zm00001d017176	Zm00001d032828	TF to gene
Zm00001d017176	Zm00001d032495	TF to gene
Zm00001d017176	Zm00001d032102	TF to gene
Zm00001d017176	Zm00001d032046	TF to gene
Zm00001d017176	Zm00001d032030	TF to gene
Zm00001d017176	Zm00001d031777	TF to gene
Zm00001d017176	Zm00001d031655	TF to gene
Zm00001d017176	Zm00001d031290	TF to gene
Zm00001d017176	Zm00001d030526	TF to gene
Zm00001d017176	Zm00001d029853	TF to gene
Zm00001d017176	Zm00001d029126	TF to gene
Zm00001d017176	Zm00001d028949	TF to gene
Zm00001d017176	Zm00001d028745	TF to gene
Zm00001d017176	Zm00001d028601	TF to gene
Zm00001d017176	Zm00001d028273	TF to gene
Zm00001d017176	Zm00001d028094	TF to gene
Zm00001d017176	Zm00001d027757	TF to gene
Zm00001d017176	Zm00001d027723	TF to gene
Zm00001d017176	Zm00001d027511	TF to gene
Zm00001d017176	Zm00001d026662	TF to gene
Zm00001d017176	Zm00001d026634	TF to gene
Zm00001d017176	Zm00001d026360	TF to gene
Zm00001d017176	Zm00001d026282	TF to gene
Zm00001d017176	Zm00001d025860	TF to gene
Zm00001d017176	Zm00001d025509	TF to gene
Zm00001d017176	Zm00001d025322	TF to gene
Zm00001d017176	Zm00001d025011	TF to gene
Zm00001d017176	Zm00001d024676	TF to gene
Zm00001d017176	Zm00001d024574	TF to gene
Zm00001d017176	Zm00001d024531	TF to gene
Zm00001d017176	Zm00001d024499	TF to gene
Zm00001d017176	Zm00001d024324	TF to gene
Zm00001d017176	Zm00001d023713	TF to gene
Zm00001d017176	Zm00001d023707	TF to gene
Zm00001d017176	Zm00001d023461	TF to gene
Zm00001d017176	Zm00001d023314	TF to gene
Zm00001d017176	Zm00001d023277	TF to gene
Zm00001d017176	Zm00001d022435	TF to gene
Zm00001d017176	Zm00001d022395	TF to gene
Zm00001d017176	Zm00001d022277	TF to gene
Zm00001d017176	Zm00001d022274	TF to gene
Zm00001d017176	Zm00001d022234	TF to gene
Zm00001d017176	Zm00001d021978	TF to gene
Zm00001d017176	Zm00001d021951	TF to gene
Zm00001d017176	Zm00001d021763	TF to gene
Zm00001d017176	Zm00001d021207	TF to gene
Zm00001d017176	Zm00001d021205	TF to gene
Zm00001d017176	Zm00001d021006	TF to gene
Zm00001d017176	Zm00001d020877	TF to gene
Zm00001d017176	Zm00001d020717	TF to gene
Zm00001d017176	Zm00001d020409	TF to gene
Zm00001d017176	Zm00001d020264	TF to gene
Zm00001d017176	Zm00001d020170	TF to gene
Zm00001d017176	Zm00001d019207	TF to gene
Zm00001d017176	Zm00001d018973	TF to gene
Zm00001d017176	Zm00001d018846	TF to gene
Zm00001d017176	Zm00001d018797	TF to gene
Zm00001d017176	Zm00001d018779	TF to gene
Zm00001d017176	Zm00001d018394	TF to gene
Zm00001d017176	Zm00001d018326	TF to gene
Zm00001d017176	Zm00001d017457	TF to gene
Zm00001d017176	Zm00001d017364	TF to gene
Zm00001d017176	Zm00001d017085	TF to gene
Zm00001d017176	Zm00001d015743	TF to gene
Zm00001d017176	Zm00001d015468	TF to gene
Zm00001d017176	Zm00001d015434	TF to gene
Zm00001d017176	Zm00001d015126	TF to gene
Zm00001d017176	Zm00001d014863	TF to gene
Zm00001d017176	Zm00001d014778	TF to gene
Zm00001d017176	Zm00001d014341	TF to gene
Zm00001d017176	Zm00001d013795	TF to gene
Zm00001d017176	Zm00001d013261	TF to gene
Zm00001d017176	Zm00001d013133	TF to gene
Zm00001d017176	Zm00001d012047	TF to gene
Zm00001d017176	Zm00001d011656	TF to gene
Zm00001d017176	Zm00001d010822	TF to gene
Zm00001d017176	Zm00001d010798	TF to gene
Zm00001d017176	Zm00001d010751	TF to gene
Zm00001d017176	Zm00001d010715	TF to gene
Zm00001d017176	Zm00001d010652	TF to gene
Zm00001d017176	Zm00001d009481	TF to gene
Zm00001d017176	Zm00001d009028	TF to gene
Zm00001d017176	Zm00001d008222	TF to gene
Zm00001d017176	Zm00001d007267	TF to gene
Zm00001d017176	Zm00001d007175	TF to gene
Zm00001d017176	Zm00001d006467	TF to gene
Zm00001d017176	Zm00001d006170	TF to gene
Zm00001d017176	Zm00001d006016	TF to gene
Zm00001d017176	Zm00001d005996	TF to gene
Zm00001d017176	Zm00001d005978	TF to gene
Zm00001d017176	Zm00001d005892	TF to gene
Zm00001d017176	Zm00001d005421	TF to gene
Zm00001d017176	Zm00001d005051	TF to gene
Zm00001d017176	Zm00001d004472	TF to gene
Zm00001d017176	Zm00001d003850	TF to gene
Zm00001d017176	Zm00001d003767	TF to gene
Zm00001d017176	Zm00001d002364	TF to gene
Zm00001d017176	Zm00001d002159	TF to gene
Zm00001d017176	Zm00001d002052	TF to gene
Zm00001d017176	Zm00001d001907	TF to gene
Zm00001d030891	Zm00001d052174	TF to gene
Zm00001d030891	Zm00001d052118	TF to gene
Zm00001d030891	Zm00001d051865	TF to gene
Zm00001d030891	Zm00001d051529	TF to gene
Zm00001d030891	Zm00001d049641	TF to gene
Zm00001d030891	Zm00001d049364	TF to gene
Zm00001d030891	Zm00001d049179	TF to gene
Zm00001d030891	Zm00001d049091	TF to gene
Zm00001d030891	Zm00001d048135	TF to gene
Zm00001d030891	Zm00001d046564	TF to gene
Zm00001d030891	Zm00001d046354	TF to gene
Zm00001d030891	Zm00001d045051	TF to gene
Zm00001d030891	Zm00001d044409	TF to gene
Zm00001d030891	Zm00001d043706	TF to gene
Zm00001d030891	Zm00001d043479	TF to gene
Zm00001d030891	Zm00001d043221	TF to gene
Zm00001d030891	Zm00001d043220	TF to gene
Zm00001d030891	Zm00001d043125	TF to gene
Zm00001d030891	Zm00001d043047	TF to gene
Zm00001d030891	Zm00001d043045	TF to gene
Zm00001d030891	Zm00001d042812	TF to gene
Zm00001d030891	Zm00001d042620	TF to gene
Zm00001d030891	Zm00001d042455	TF to gene
Zm00001d030891	Zm00001d039468	TF to gene
Zm00001d030891	Zm00001d039328	TF to gene
Zm00001d030891	Zm00001d038126	TF to gene
Zm00001d030891	Zm00001d038049	TF to gene
Zm00001d030891	Zm00001d037173	TF to gene
Zm00001d030891	Zm00001d036925	TF to gene
Zm00001d030891	Zm00001d036737	TF to gene
Zm00001d030891	Zm00001d035337	TF to gene
Zm00001d030891	Zm00001d035039	TF to gene
Zm00001d030891	Zm00001d034969	TF to gene
Zm00001d030891	Zm00001d034783	TF to gene
Zm00001d030891	Zm00001d034642	TF to gene
Zm00001d030891	Zm00001d034461	TF to gene
Zm00001d030891	Zm00001d034298	TF to gene
Zm00001d030891	Zm00001d034145	TF to gene
Zm00001d030891	Zm00001d034130	TF to gene
Zm00001d030891	Zm00001d033633	TF to gene
Zm00001d030891	Zm00001d031777	TF to gene
Zm00001d030891	Zm00001d029853	TF to gene
Zm00001d030891	Zm00001d029078	TF to gene
Zm00001d030891	Zm00001d028273	TF to gene
Zm00001d030891	Zm00001d028094	TF to gene
Zm00001d030891	Zm00001d027757	TF to gene
Zm00001d030891	Zm00001d027447	TF to gene
Zm00001d030891	Zm00001d026632	TF to gene
Zm00001d030891	Zm00001d026542	TF to gene
Zm00001d030891	Zm00001d026282	TF to gene
Zm00001d030891	Zm00001d025322	TF to gene
Zm00001d030891	Zm00001d024676	TF to gene
Zm00001d030891	Zm00001d023376	TF to gene
Zm00001d030891	Zm00001d023277	TF to gene
Zm00001d030891	Zm00001d022451	TF to gene
Zm00001d030891	Zm00001d022395	TF to gene
Zm00001d030891	Zm00001d022274	TF to gene
Zm00001d030891	Zm00001d022234	TF to gene
Zm00001d030891	Zm00001d021951	TF to gene
Zm00001d030891	Zm00001d021207	TF to gene
Zm00001d030891	Zm00001d021019	TF to gene
Zm00001d030891	Zm00001d020877	TF to gene
Zm00001d030891	Zm00001d020595	TF to gene
Zm00001d030891	Zm00001d018810	TF to gene
Zm00001d030891	Zm00001d018629	TF to gene
Zm00001d030891	Zm00001d018394	TF to gene
Zm00001d030891	Zm00001d018326	TF to gene
Zm00001d030891	Zm00001d017622	TF to gene
Zm00001d030891	Zm00001d017085	TF to gene
Zm00001d030891	Zm00001d015618	TF to gene
Zm00001d030891	Zm00001d013795	TF to gene
Zm00001d030891	Zm00001d012047	TF to gene
Zm00001d030891	Zm00001d011901	TF to gene
Zm00001d030891	Zm00001d010798	TF to gene
Zm00001d030891	Zm00001d010652	TF to gene
Zm00001d030891	Zm00001d009487	TF to gene
Zm00001d030891	Zm00001d007175	TF to gene
Zm00001d030891	Zm00001d006170	TF to gene
Zm00001d030891	Zm00001d006059	TF to gene
Zm00001d030891	Zm00001d005978	TF to gene
Zm00001d030891	Zm00001d005421	TF to gene
Zm00001d030891	Zm00001d003850	TF to gene
Zm00001d030891	Zm00001d003559	TF to gene
Zm00001d030891	Zm00001d002993	TF to gene
Zm00001d030891	Zm00001d002364	TF to gene
Zm00001d030891	Zm00001d002160	TF to gene
Zm00001d030891	Zm00001d002159	TF to gene
Zm00001d030891	Zm00001d002158	TF to gene
Zm00001d030891	Zm00001d002052	TF to gene
Zm00001d032024	Zm00001d053845	TF to gene
Zm00001d032024	Zm00001d053746	TF to gene
Zm00001d032024	Zm00001d053715	TF to gene
Zm00001d032024	Zm00001d053675	TF to gene
Zm00001d032024	Zm00001d053566	TF to gene
Zm00001d032024	Zm00001d053220	TF to gene
Zm00001d032024	Zm00001d052732	TF to gene
Zm00001d032024	Zm00001d052533	TF to gene
Zm00001d032024	Zm00001d052316	TF to gene
Zm00001d032024	Zm00001d052174	TF to gene
Zm00001d032024	Zm00001d052118	TF to gene
Zm00001d032024	Zm00001d051872	TF to gene
Zm00001d032024	Zm00001d051865	TF to gene
Zm00001d032024	Zm00001d051529	TF to gene
Zm00001d032024	Zm00001d049641	TF to gene
Zm00001d032024	Zm00001d049364	TF to gene
Zm00001d032024	Zm00001d049187	TF to gene
Zm00001d032024	Zm00001d049179	TF to gene
Zm00001d032024	Zm00001d049091	TF to gene
Zm00001d032024	Zm00001d048914	TF to gene
Zm00001d032024	Zm00001d048736	TF to gene
Zm00001d032024	Zm00001d048634	TF to gene
Zm00001d032024	Zm00001d048135	TF to gene
Zm00001d032024	Zm00001d047096	TF to gene
Zm00001d032024	Zm00001d046564	TF to gene
Zm00001d032024	Zm00001d046510	TF to gene
Zm00001d032024	Zm00001d045460	TF to gene
Zm00001d032024	Zm00001d045138	TF to gene
Zm00001d032024	Zm00001d045051	TF to gene
Zm00001d032024	Zm00001d044666	TF to gene
Zm00001d032024	Zm00001d044533	TF to gene
Zm00001d032024	Zm00001d043706	TF to gene
Zm00001d032024	Zm00001d043479	TF to gene
Zm00001d032024	Zm00001d043474	TF to gene
Zm00001d032024	Zm00001d043221	TF to gene
Zm00001d032024	Zm00001d043220	TF to gene
Zm00001d032024	Zm00001d043047	TF to gene
Zm00001d032024	Zm00001d042812	TF to gene
Zm00001d032024	Zm00001d042473	TF to gene
Zm00001d032024	Zm00001d042455	TF to gene
Zm00001d032024	Zm00001d042257	TF to gene
Zm00001d032024	Zm00001d042108	TF to gene
Zm00001d032024	Zm00001d041381	TF to gene
Zm00001d032024	Zm00001d039647	TF to gene
Zm00001d032024	Zm00001d039524	TF to gene
Zm00001d032024	Zm00001d039513	TF to gene
Zm00001d032024	Zm00001d039468	TF to gene
Zm00001d032024	Zm00001d039338	TF to gene
Zm00001d032024	Zm00001d039328	TF to gene
Zm00001d032024	Zm00001d038843	TF to gene
Zm00001d032024	Zm00001d038717	TF to gene
Zm00001d032024	Zm00001d038563	TF to gene
Zm00001d032024	Zm00001d038476	TF to gene
Zm00001d032024	Zm00001d038471	TF to gene
Zm00001d032024	Zm00001d038348	TF to gene
Zm00001d032024	Zm00001d038126	TF to gene
Zm00001d032024	Zm00001d038049	TF to gene
Zm00001d032024	Zm00001d037181	TF to gene
Zm00001d032024	Zm00001d036925	TF to gene
Zm00001d032024	Zm00001d036737	TF to gene
Zm00001d032024	Zm00001d036650	TF to gene
Zm00001d032024	Zm00001d035455	TF to gene
Zm00001d032024	Zm00001d035039	TF to gene
Zm00001d032024	Zm00001d034642	TF to gene
Zm00001d032024	Zm00001d034444	TF to gene
Zm00001d032024	Zm00001d034145	TF to gene
Zm00001d032024	Zm00001d034130	TF to gene
Zm00001d032024	Zm00001d033633	TF to gene
Zm00001d032024	Zm00001d032694	TF to gene
Zm00001d032024	Zm00001d032102	TF to gene
Zm00001d032024	Zm00001d031777	TF to gene
Zm00001d032024	Zm00001d031290	TF to gene
Zm00001d032024	Zm00001d031213	TF to gene
Zm00001d032024	Zm00001d030557	TF to gene
Zm00001d032024	Zm00001d029853	TF to gene
Zm00001d032024	Zm00001d029497	TF to gene
Zm00001d032024	Zm00001d029371	TF to gene
Zm00001d032024	Zm00001d028949	TF to gene
Zm00001d032024	Zm00001d028601	TF to gene
Zm00001d032024	Zm00001d028273	TF to gene
Zm00001d032024	Zm00001d028094	TF to gene
Zm00001d032024	Zm00001d027757	TF to gene
Zm00001d032024	Zm00001d027370	TF to gene
Zm00001d032024	Zm00001d026662	TF to gene
Zm00001d032024	Zm00001d026634	TF to gene
Zm00001d032024	Zm00001d026633	TF to gene
Zm00001d032024	Zm00001d026632	TF to gene
Zm00001d032024	Zm00001d026542	TF to gene
Zm00001d032024	Zm00001d026360	TF to gene
Zm00001d032024	Zm00001d025322	TF to gene
Zm00001d032024	Zm00001d025011	TF to gene
Zm00001d032024	Zm00001d024531	TF to gene
Zm00001d032024	Zm00001d024324	TF to gene
Zm00001d032024	Zm00001d023593	TF to gene
Zm00001d032024	Zm00001d023314	TF to gene
Zm00001d032024	Zm00001d023277	TF to gene
Zm00001d032024	Zm00001d022451	TF to gene
Zm00001d032024	Zm00001d022395	TF to gene
Zm00001d032024	Zm00001d022277	TF to gene
Zm00001d032024	Zm00001d022234	TF to gene
Zm00001d032024	Zm00001d022060	TF to gene
Zm00001d032024	Zm00001d021951	TF to gene
Zm00001d032024	Zm00001d021207	TF to gene
Zm00001d032024	Zm00001d021205	TF to gene
Zm00001d032024	Zm00001d021006	TF to gene
Zm00001d032024	Zm00001d020877	TF to gene
Zm00001d032024	Zm00001d020595	TF to gene
Zm00001d032024	Zm00001d020170	TF to gene
Zm00001d032024	Zm00001d019207	TF to gene
Zm00001d032024	Zm00001d018810	TF to gene
Zm00001d032024	Zm00001d018779	TF to gene
Zm00001d032024	Zm00001d018629	TF to gene
Zm00001d032024	Zm00001d018326	TF to gene
Zm00001d032024	Zm00001d018106	TF to gene
Zm00001d032024	Zm00001d017457	TF to gene
Zm00001d032024	Zm00001d017085	TF to gene
Zm00001d032024	Zm00001d015618	TF to gene
Zm00001d032024	Zm00001d015468	TF to gene
Zm00001d032024	Zm00001d014507	TF to gene
Zm00001d032024	Zm00001d013795	TF to gene
Zm00001d032024	Zm00001d013261	TF to gene
Zm00001d032024	Zm00001d012047	TF to gene
Zm00001d032024	Zm00001d011656	TF to gene
Zm00001d032024	Zm00001d011655	TF to gene
Zm00001d032024	Zm00001d010798	TF to gene
Zm00001d032024	Zm00001d010652	TF to gene
Zm00001d032024	Zm00001d010007	TF to gene
Zm00001d032024	Zm00001d009985	TF to gene
Zm00001d032024	Zm00001d009487	TF to gene
Zm00001d032024	Zm00001d007175	TF to gene
Zm00001d032024	Zm00001d006587	TF to gene
Zm00001d032024	Zm00001d006521	TF to gene
Zm00001d032024	Zm00001d006170	TF to gene
Zm00001d032024	Zm00001d006016	TF to gene
Zm00001d032024	Zm00001d005996	TF to gene
Zm00001d032024	Zm00001d005978	TF to gene
Zm00001d032024	Zm00001d005421	TF to gene
Zm00001d032024	Zm00001d003850	TF to gene
Zm00001d032024	Zm00001d002364	TF to gene
Zm00001d032024	Zm00001d002160	TF to gene
Zm00001d032024	Zm00001d002159	TF to gene
Zm00001d032024	Zm00001d002158	TF to gene
Zm00001d032024	Zm00001d002131	TF to gene
Zm00001d032024	Zm00001d002052	TF to gene
Zm00001d032024	Zm00001d001907	TF to gene
Zm00001d013443	Zm00001d053995	TF to gene
Zm00001d013443	Zm00001d053845	TF to gene
Zm00001d013443	Zm00001d053715	TF to gene
Zm00001d013443	Zm00001d053675	TF to gene
Zm00001d013443	Zm00001d053626	TF to gene
Zm00001d013443	Zm00001d053412	TF to gene
Zm00001d013443	Zm00001d053220	TF to gene
Zm00001d013443	Zm00001d052962	TF to gene
Zm00001d013443	Zm00001d052316	TF to gene
Zm00001d013443	Zm00001d052118	TF to gene
Zm00001d013443	Zm00001d051700	TF to gene
Zm00001d013443	Zm00001d051661	TF to gene
Zm00001d013443	Zm00001d051532	TF to gene
Zm00001d013443	Zm00001d051529	TF to gene
Zm00001d013443	Zm00001d049995	TF to gene
Zm00001d013443	Zm00001d049641	TF to gene
Zm00001d013443	Zm00001d049554	TF to gene
Zm00001d013443	Zm00001d049364	TF to gene
Zm00001d013443	Zm00001d048998	TF to gene
Zm00001d013443	Zm00001d048737	TF to gene
Zm00001d013443	Zm00001d048736	TF to gene
Zm00001d013443	Zm00001d048711	TF to gene
Zm00001d013443	Zm00001d048234	TF to gene
Zm00001d013443	Zm00001d047789	TF to gene
Zm00001d013443	Zm00001d047290	TF to gene
Zm00001d013443	Zm00001d047077	TF to gene
Zm00001d013443	Zm00001d046937	TF to gene
Zm00001d013443	Zm00001d046925	TF to gene
Zm00001d013443	Zm00001d046786	TF to gene
Zm00001d013443	Zm00001d046564	TF to gene
Zm00001d013443	Zm00001d046510	TF to gene
Zm00001d013443	Zm00001d046170	TF to gene
Zm00001d013443	Zm00001d045460	TF to gene
Zm00001d013443	Zm00001d045370	TF to gene
Zm00001d013443	Zm00001d045261	TF to gene
Zm00001d013443	Zm00001d045138	TF to gene
Zm00001d013443	Zm00001d045051	TF to gene
Zm00001d013443	Zm00001d044666	TF to gene
Zm00001d013443	Zm00001d044533	TF to gene
Zm00001d013443	Zm00001d044409	TF to gene
Zm00001d013443	Zm00001d044374	TF to gene
Zm00001d013443	Zm00001d043740	TF to gene
Zm00001d013443	Zm00001d043573	TF to gene
Zm00001d013443	Zm00001d043479	TF to gene
Zm00001d013443	Zm00001d043474	TF to gene
Zm00001d013443	Zm00001d043299	TF to gene
Zm00001d013443	Zm00001d043220	TF to gene
Zm00001d013443	Zm00001d043125	TF to gene
Zm00001d013443	Zm00001d043047	TF to gene
Zm00001d013443	Zm00001d043045	TF to gene
Zm00001d013443	Zm00001d042812	TF to gene
Zm00001d013443	Zm00001d042473	TF to gene
Zm00001d013443	Zm00001d042455	TF to gene
Zm00001d013443	Zm00001d042257	TF to gene
Zm00001d013443	Zm00001d042116	TF to gene
Zm00001d013443	Zm00001d042108	TF to gene
Zm00001d013443	Zm00001d041481	TF to gene
Zm00001d013443	Zm00001d041418	TF to gene
Zm00001d013443	Zm00001d041381	TF to gene
Zm00001d013443	Zm00001d040842	TF to gene
Zm00001d013443	Zm00001d039524	TF to gene
Zm00001d013443	Zm00001d039468	TF to gene
Zm00001d013443	Zm00001d039328	TF to gene
Zm00001d013443	Zm00001d039040	TF to gene
Zm00001d013443	Zm00001d038843	TF to gene
Zm00001d013443	Zm00001d038717	TF to gene
Zm00001d013443	Zm00001d038476	TF to gene
Zm00001d013443	Zm00001d038348	TF to gene
Zm00001d013443	Zm00001d038284	TF to gene
Zm00001d013443	Zm00001d038049	TF to gene
Zm00001d013443	Zm00001d037181	TF to gene
Zm00001d013443	Zm00001d037173	TF to gene
Zm00001d013443	Zm00001d036925	TF to gene
Zm00001d013443	Zm00001d036650	TF to gene
Zm00001d013443	Zm00001d035455	TF to gene
Zm00001d013443	Zm00001d035337	TF to gene
Zm00001d013443	Zm00001d035135	TF to gene
Zm00001d013443	Zm00001d035039	TF to gene
Zm00001d013443	Zm00001d035003	TF to gene
Zm00001d013443	Zm00001d034969	TF to gene
Zm00001d013443	Zm00001d034705	TF to gene
Zm00001d013443	Zm00001d034642	TF to gene
Zm00001d013443	Zm00001d034145	TF to gene
Zm00001d013443	Zm00001d033633	TF to gene
Zm00001d013443	Zm00001d032926	TF to gene
Zm00001d013443	Zm00001d032828	TF to gene
Zm00001d013443	Zm00001d032495	TF to gene
Zm00001d013443	Zm00001d032046	TF to gene
Zm00001d013443	Zm00001d032030	TF to gene
Zm00001d013443	Zm00001d031777	TF to gene
Zm00001d013443	Zm00001d031290	TF to gene
Zm00001d013443	Zm00001d030526	TF to gene
Zm00001d013443	Zm00001d029126	TF to gene
Zm00001d013443	Zm00001d028601	TF to gene
Zm00001d013443	Zm00001d027841	TF to gene
Zm00001d013443	Zm00001d027757	TF to gene
Zm00001d013443	Zm00001d027723	TF to gene
Zm00001d013443	Zm00001d027511	TF to gene
Zm00001d013443	Zm00001d027361	TF to gene
Zm00001d013443	Zm00001d026662	TF to gene
Zm00001d013443	Zm00001d026542	TF to gene
Zm00001d013443	Zm00001d026282	TF to gene
Zm00001d013443	Zm00001d026248	TF to gene
Zm00001d013443	Zm00001d025860	TF to gene
Zm00001d013443	Zm00001d025707	TF to gene
Zm00001d013443	Zm00001d025509	TF to gene
Zm00001d013443	Zm00001d025322	TF to gene
Zm00001d013443	Zm00001d025011	TF to gene
Zm00001d013443	Zm00001d024574	TF to gene
Zm00001d013443	Zm00001d024324	TF to gene
Zm00001d013443	Zm00001d023713	TF to gene
Zm00001d013443	Zm00001d023707	TF to gene
Zm00001d013443	Zm00001d023461	TF to gene
Zm00001d013443	Zm00001d023314	TF to gene
Zm00001d013443	Zm00001d023277	TF to gene
Zm00001d013443	Zm00001d022395	TF to gene
Zm00001d013443	Zm00001d022277	TF to gene
Zm00001d013443	Zm00001d022234	TF to gene
Zm00001d013443	Zm00001d021978	TF to gene
Zm00001d013443	Zm00001d021951	TF to gene
Zm00001d013443	Zm00001d021763	TF to gene
Zm00001d013443	Zm00001d021019	TF to gene
Zm00001d013443	Zm00001d021006	TF to gene
Zm00001d013443	Zm00001d020967	TF to gene
Zm00001d013443	Zm00001d020877	TF to gene
Zm00001d013443	Zm00001d020717	TF to gene
Zm00001d013443	Zm00001d020409	TF to gene
Zm00001d013443	Zm00001d020264	TF to gene
Zm00001d013443	Zm00001d020170	TF to gene
Zm00001d013443	Zm00001d019207	TF to gene
Zm00001d013443	Zm00001d019057	TF to gene
Zm00001d013443	Zm00001d018973	TF to gene
Zm00001d013443	Zm00001d018846	TF to gene
Zm00001d013443	Zm00001d018810	TF to gene
Zm00001d013443	Zm00001d018797	TF to gene
Zm00001d013443	Zm00001d018779	TF to gene
Zm00001d013443	Zm00001d018326	TF to gene
Zm00001d013443	Zm00001d018034	TF to gene
Zm00001d013443	Zm00001d017706	TF to gene
Zm00001d013443	Zm00001d017622	TF to gene
Zm00001d013443	Zm00001d017457	TF to gene
Zm00001d013443	Zm00001d017364	TF to gene
Zm00001d013443	Zm00001d017085	TF to gene
Zm00001d013443	Zm00001d015743	TF to gene
Zm00001d013443	Zm00001d015468	TF to gene
Zm00001d013443	Zm00001d015434	TF to gene
Zm00001d013443	Zm00001d015126	TF to gene
Zm00001d013443	Zm00001d015025	TF to gene
Zm00001d013443	Zm00001d014863	TF to gene
Zm00001d013443	Zm00001d014781	TF to gene
Zm00001d013443	Zm00001d014778	TF to gene
Zm00001d013443	Zm00001d013795	TF to gene
Zm00001d013443	Zm00001d013133	TF to gene
Zm00001d013443	Zm00001d012047	TF to gene
Zm00001d013443	Zm00001d011826	TF to gene
Zm00001d013443	Zm00001d011001	TF to gene
Zm00001d013443	Zm00001d010871	TF to gene
Zm00001d013443	Zm00001d010751	TF to gene
Zm00001d013443	Zm00001d010715	TF to gene
Zm00001d013443	Zm00001d010652	TF to gene
Zm00001d013443	Zm00001d010007	TF to gene
Zm00001d013443	Zm00001d009589	TF to gene
Zm00001d013443	Zm00001d009481	TF to gene
Zm00001d013443	Zm00001d009028	TF to gene
Zm00001d013443	Zm00001d008222	TF to gene
Zm00001d013443	Zm00001d007267	TF to gene
Zm00001d013443	Zm00001d007175	TF to gene
Zm00001d013443	Zm00001d006587	TF to gene
Zm00001d013443	Zm00001d006467	TF to gene
Zm00001d013443	Zm00001d006016	TF to gene
Zm00001d013443	Zm00001d005978	TF to gene
Zm00001d013443	Zm00001d005892	TF to gene
Zm00001d013443	Zm00001d005051	TF to gene
Zm00001d013443	Zm00001d004472	TF to gene
Zm00001d013443	Zm00001d003767	TF to gene
Zm00001d013443	Zm00001d003559	TF to gene
Zm00001d013443	Zm00001d003311	TF to gene
Zm00001d013443	Zm00001d002993	TF to gene
Zm00001d013443	Zm00001d002364	TF to gene
Zm00001d013443	Zm00001d002350	TF to gene
Zm00001d013443	Zm00001d002159	TF to gene
Zm00001d013443	Zm00001d001907	TF to gene
Zm00001d044785	Zm00001d051908	TF to gene
Zm00001d044785	Zm00001d051532	TF to gene
Zm00001d044785	Zm00001d048998	TF to gene
Zm00001d044785	Zm00001d048135	TF to gene
Zm00001d044785	Zm00001d046937	TF to gene
Zm00001d044785	Zm00001d046786	TF to gene
Zm00001d044785	Zm00001d044533	TF to gene
Zm00001d044785	Zm00001d043573	TF to gene
Zm00001d044785	Zm00001d043474	TF to gene
Zm00001d044785	Zm00001d043299	TF to gene
Zm00001d044785	Zm00001d039040	TF to gene
Zm00001d044785	Zm00001d038717	TF to gene
Zm00001d044785	Zm00001d037181	TF to gene
Zm00001d044785	Zm00001d036650	TF to gene
Zm00001d044785	Zm00001d035135	TF to gene
Zm00001d044785	Zm00001d035039	TF to gene
Zm00001d044785	Zm00001d034298	TF to gene
Zm00001d044785	Zm00001d033719	TF to gene
Zm00001d044785	Zm00001d032495	TF to gene
Zm00001d044785	Zm00001d029853	TF to gene
Zm00001d044785	Zm00001d028094	TF to gene
Zm00001d044785	Zm00001d026632	TF to gene
Zm00001d044785	Zm00001d026603	TF to gene
Zm00001d044785	Zm00001d026360	TF to gene
Zm00001d044785	Zm00001d025860	TF to gene
Zm00001d044785	Zm00001d025322	TF to gene
Zm00001d044785	Zm00001d025011	TF to gene
Zm00001d044785	Zm00001d024676	TF to gene
Zm00001d044785	Zm00001d023314	TF to gene
Zm00001d044785	Zm00001d022395	TF to gene
Zm00001d044785	Zm00001d022277	TF to gene
Zm00001d044785	Zm00001d022234	TF to gene
Zm00001d044785	Zm00001d021951	TF to gene
Zm00001d044785	Zm00001d021763	TF to gene
Zm00001d044785	Zm00001d020877	TF to gene
Zm00001d044785	Zm00001d018797	TF to gene
Zm00001d044785	Zm00001d018779	TF to gene
Zm00001d044785	Zm00001d018394	TF to gene
Zm00001d044785	Zm00001d017706	TF to gene
Zm00001d044785	Zm00001d017457	TF to gene
Zm00001d044785	Zm00001d016698	TF to gene
Zm00001d044785	Zm00001d013795	TF to gene
Zm00001d044785	Zm00001d012047	TF to gene
Zm00001d044785	Zm00001d011826	TF to gene
Zm00001d044785	Zm00001d010871	TF to gene
Zm00001d044785	Zm00001d010652	TF to gene
Zm00001d044785	Zm00001d009589	TF to gene
Zm00001d044785	Zm00001d009028	TF to gene
Zm00001d044785	Zm00001d007267	TF to gene
Zm00001d044785	Zm00001d006540	TF to gene
Zm00001d044785	Zm00001d005996	TF to gene
Zm00001d044785	Zm00001d005421	TF to gene
Zm00001d044785	Zm00001d005324	TF to gene
Zm00001d044785	Zm00001d005051	TF to gene
Zm00001d044785	Zm00001d004452	TF to gene
Zm00001d044785	Zm00001d003767	TF to gene
Zm00001d044785	Zm00001d003311	TF to gene
Zm00001d044785	Zm00001d001907	TF to gene
Zm00001d025770	Zm00001d053995	TF to gene
Zm00001d025770	Zm00001d053845	TF to gene
Zm00001d025770	Zm00001d053746	TF to gene
Zm00001d025770	Zm00001d053675	TF to gene
Zm00001d025770	Zm00001d053566	TF to gene
Zm00001d025770	Zm00001d053220	TF to gene
Zm00001d025770	Zm00001d052316	TF to gene
Zm00001d025770	Zm00001d052174	TF to gene
Zm00001d025770	Zm00001d052118	TF to gene
Zm00001d025770	Zm00001d051872	TF to gene
Zm00001d025770	Zm00001d051865	TF to gene
Zm00001d025770	Zm00001d051532	TF to gene
Zm00001d025770	Zm00001d051529	TF to gene
Zm00001d025770	Zm00001d050168	TF to gene
Zm00001d025770	Zm00001d049995	TF to gene
Zm00001d025770	Zm00001d049641	TF to gene
Zm00001d025770	Zm00001d049554	TF to gene
Zm00001d025770	Zm00001d049364	TF to gene
Zm00001d025770	Zm00001d049179	TF to gene
Zm00001d025770	Zm00001d049157	TF to gene
Zm00001d025770	Zm00001d048914	TF to gene
Zm00001d025770	Zm00001d048826	TF to gene
Zm00001d025770	Zm00001d048737	TF to gene
Zm00001d025770	Zm00001d048736	TF to gene
Zm00001d025770	Zm00001d048634	TF to gene
Zm00001d025770	Zm00001d048234	TF to gene
Zm00001d025770	Zm00001d048135	TF to gene
Zm00001d025770	Zm00001d046925	TF to gene
Zm00001d025770	Zm00001d046564	TF to gene
Zm00001d025770	Zm00001d046510	TF to gene
Zm00001d025770	Zm00001d046354	TF to gene
Zm00001d025770	Zm00001d046170	TF to gene
Zm00001d025770	Zm00001d045460	TF to gene
Zm00001d025770	Zm00001d045370	TF to gene
Zm00001d025770	Zm00001d045261	TF to gene
Zm00001d025770	Zm00001d045138	TF to gene
Zm00001d025770	Zm00001d045051	TF to gene
Zm00001d025770	Zm00001d044970	TF to gene
Zm00001d025770	Zm00001d044533	TF to gene
Zm00001d025770	Zm00001d044409	TF to gene
Zm00001d025770	Zm00001d043706	TF to gene
Zm00001d025770	Zm00001d043573	TF to gene
Zm00001d025770	Zm00001d043479	TF to gene
Zm00001d025770	Zm00001d043221	TF to gene
Zm00001d025770	Zm00001d043220	TF to gene
Zm00001d025770	Zm00001d043047	TF to gene
Zm00001d025770	Zm00001d043045	TF to gene
Zm00001d025770	Zm00001d042812	TF to gene
Zm00001d025770	Zm00001d042473	TF to gene
Zm00001d025770	Zm00001d042455	TF to gene
Zm00001d025770	Zm00001d042116	TF to gene
Zm00001d025770	Zm00001d042108	TF to gene
Zm00001d025770	Zm00001d041381	TF to gene
Zm00001d025770	Zm00001d039524	TF to gene
Zm00001d025770	Zm00001d039468	TF to gene
Zm00001d025770	Zm00001d038843	TF to gene
Zm00001d025770	Zm00001d038476	TF to gene
Zm00001d025770	Zm00001d038471	TF to gene
Zm00001d025770	Zm00001d038348	TF to gene
Zm00001d025770	Zm00001d038284	TF to gene
Zm00001d025770	Zm00001d038126	TF to gene
Zm00001d025770	Zm00001d038049	TF to gene
Zm00001d025770	Zm00001d037680	TF to gene
Zm00001d025770	Zm00001d037607	TF to gene
Zm00001d025770	Zm00001d037181	TF to gene
Zm00001d025770	Zm00001d036925	TF to gene
Zm00001d025770	Zm00001d036737	TF to gene
Zm00001d025770	Zm00001d036650	TF to gene
Zm00001d025770	Zm00001d035455	TF to gene
Zm00001d025770	Zm00001d035135	TF to gene
Zm00001d025770	Zm00001d035039	TF to gene
Zm00001d025770	Zm00001d034642	TF to gene
Zm00001d025770	Zm00001d034444	TF to gene
Zm00001d025770	Zm00001d034298	TF to gene
Zm00001d025770	Zm00001d034145	TF to gene
Zm00001d025770	Zm00001d034130	TF to gene
Zm00001d025770	Zm00001d033633	TF to gene
Zm00001d025770	Zm00001d032828	TF to gene
Zm00001d025770	Zm00001d032495	TF to gene
Zm00001d025770	Zm00001d031777	TF to gene
Zm00001d025770	Zm00001d031290	TF to gene
Zm00001d025770	Zm00001d030557	TF to gene
Zm00001d025770	Zm00001d030526	TF to gene
Zm00001d025770	Zm00001d029853	TF to gene
Zm00001d025770	Zm00001d028949	TF to gene
Zm00001d025770	Zm00001d028601	TF to gene
Zm00001d025770	Zm00001d028273	TF to gene
Zm00001d025770	Zm00001d028094	TF to gene
Zm00001d025770	Zm00001d027757	TF to gene
Zm00001d025770	Zm00001d027511	TF to gene
Zm00001d025770	Zm00001d027370	TF to gene
Zm00001d025770	Zm00001d026662	TF to gene
Zm00001d025770	Zm00001d026634	TF to gene
Zm00001d025770	Zm00001d026633	TF to gene
Zm00001d025770	Zm00001d026632	TF to gene
Zm00001d025770	Zm00001d026360	TF to gene
Zm00001d025770	Zm00001d026282	TF to gene
Zm00001d025770	Zm00001d026248	TF to gene
Zm00001d025770	Zm00001d025322	TF to gene
Zm00001d025770	Zm00001d025011	TF to gene
Zm00001d025770	Zm00001d024676	TF to gene
Zm00001d025770	Zm00001d024574	TF to gene
Zm00001d025770	Zm00001d024531	TF to gene
Zm00001d025770	Zm00001d023707	TF to gene
Zm00001d025770	Zm00001d023593	TF to gene
Zm00001d025770	Zm00001d023461	TF to gene
Zm00001d025770	Zm00001d023411	TF to gene
Zm00001d025770	Zm00001d023376	TF to gene
Zm00001d025770	Zm00001d023314	TF to gene
Zm00001d025770	Zm00001d023277	TF to gene
Zm00001d025770	Zm00001d022451	TF to gene
Zm00001d025770	Zm00001d022395	TF to gene
Zm00001d025770	Zm00001d022277	TF to gene
Zm00001d025770	Zm00001d022234	TF to gene
Zm00001d025770	Zm00001d022060	TF to gene
Zm00001d025770	Zm00001d021951	TF to gene
Zm00001d025770	Zm00001d021207	TF to gene
Zm00001d025770	Zm00001d021205	TF to gene
Zm00001d025770	Zm00001d020852	TF to gene
Zm00001d025770	Zm00001d020717	TF to gene
Zm00001d025770	Zm00001d020595	TF to gene
Zm00001d025770	Zm00001d020264	TF to gene
Zm00001d025770	Zm00001d020170	TF to gene
Zm00001d025770	Zm00001d019207	TF to gene
Zm00001d025770	Zm00001d018810	TF to gene
Zm00001d025770	Zm00001d018797	TF to gene
Zm00001d025770	Zm00001d018629	TF to gene
Zm00001d025770	Zm00001d018394	TF to gene
Zm00001d025770	Zm00001d018326	TF to gene
Zm00001d025770	Zm00001d017457	TF to gene
Zm00001d025770	Zm00001d017418	TF to gene
Zm00001d025770	Zm00001d017364	TF to gene
Zm00001d025770	Zm00001d017085	TF to gene
Zm00001d025770	Zm00001d016698	TF to gene
Zm00001d025770	Zm00001d015743	TF to gene
Zm00001d025770	Zm00001d015434	TF to gene
Zm00001d025770	Zm00001d014863	TF to gene
Zm00001d025770	Zm00001d014778	TF to gene
Zm00001d025770	Zm00001d013795	TF to gene
Zm00001d025770	Zm00001d012047	TF to gene
Zm00001d025770	Zm00001d011901	TF to gene
Zm00001d025770	Zm00001d010751	TF to gene
Zm00001d025770	Zm00001d010652	TF to gene
Zm00001d025770	Zm00001d010079	TF to gene
Zm00001d025770	Zm00001d009487	TF to gene
Zm00001d025770	Zm00001d009481	TF to gene
Zm00001d025770	Zm00001d009028	TF to gene
Zm00001d025770	Zm00001d009022	TF to gene
Zm00001d025770	Zm00001d008222	TF to gene
Zm00001d025770	Zm00001d006521	TF to gene
Zm00001d025770	Zm00001d006467	TF to gene
Zm00001d025770	Zm00001d006170	TF to gene
Zm00001d025770	Zm00001d006016	TF to gene
Zm00001d025770	Zm00001d005996	TF to gene
Zm00001d025770	Zm00001d005978	TF to gene
Zm00001d025770	Zm00001d005892	TF to gene
Zm00001d025770	Zm00001d005421	TF to gene
Zm00001d025770	Zm00001d005051	TF to gene
Zm00001d025770	Zm00001d004472	TF to gene
Zm00001d025770	Zm00001d003850	TF to gene
Zm00001d025770	Zm00001d002364	TF to gene
Zm00001d025770	Zm00001d002160	TF to gene
Zm00001d025770	Zm00001d002159	TF to gene
Zm00001d025770	Zm00001d002158	TF to gene
Zm00001d025770	Zm00001d002052	TF to gene
Zm00001d025770	Zm00001d001907	TF to gene
Zm00001d002350	Zm00001d002351	PPI
Zm00001d020967	Zm00001d020968	PPI
Zm00001d032926	Zm00001d032925	PPI
Zm00001d034461	Zm00001d034453	PPI
Zm00001d049641	Zm00001d049643	PPI
Zm00001d013443	Zm00001d031639	PDI
Zm00001d013443	Zm00001d004380	PDI
Zm00001d013443	Zm00001d033855	PDI
Zm00001d013443	Zm00001d032222	PDI
Zm00001d013443	Zm00001d021318	PDI
Zm00001d013443	Zm00001d029932	PDI
Zm00001d017176	Zm00001d029932	PDI
Zm00001d017176	Zm00001d004380	PDI
Zm00001d017176	Zm00001d031639	PDI
Zm00001d017176	Zm00001d029974	PDI
Zm00001d017176	Zm00001d029290	PDI
Zm00001d017176	Zm00001d033855	PDI
Zm00001d017176	Zm00001d021318	PDI
Zm00001d017176	Zm00001d002685	PDI
Zm00001d017176	Zm00001d026012	PDI
Zm00001d017176	Zm00001d033855	PDI
Zm00001d017176	Zm00001d033855	PDI
Zm00001d025770	Zm00001d029290	PDI
Zm00001d025770	Zm00001d033855	PDI
Zm00001d025770	Zm00001d029974	PDI
Zm00001d025770	Zm00001d032955	PDI
Zm00001d025770	Zm00001d031639	PDI
Zm00001d025770	Zm00001d004380	PDI
Zm00001d025770	Zm00001d021318	PDI
Zm00001d025770	Zm00001d002685	PDI
Zm00001d025770	Zm00001d033855	PDI
Zm00001d025770	Zm00001d029932	PDI
Zm00001d025770	Zm00001d033855	PDI
Zm00001d030891	Zm00001d033855	PDI
Zm00001d030891	Zm00001d029932	PDI
Zm00001d030891	Zm00001d029974	PDI
Zm00001d030891	Zm00001d031639	PDI
Zm00001d030891	Zm00001d033855	PDI
Zm00001d030891	Zm00001d032955	PDI
Zm00001d044785	Zm00001d033855	PDI
Zm00001d044785	Zm00001d029974	PDI
Zm00001d032024	Zm00001d029974	PDI
Zm00001d032024	Zm00001d029290	PDI
Zm00001d032024	Zm00001d033855	PDI
Zm00001d032024	Zm00001d029932	PDI
Zm00001d032024	Zm00001d002685	PDI
Zm00001d032024	Zm00001d029932	PDI
Zm00001d032024	Zm00001d031639	PDI
Zm00001d032024	Zm00001d032955	PDI
Zm00001d032024	Zm00001d032955	PDI

## Sheet: Cluster1&3 (Base) network node
Supplementary Table S8 . List of genes or TFs potentially involved in the leaf base and the leaf tip network.
Gene ID	Type	Description	GO term related to nucleosome assembly and chromosome	Enzyme	GO term
Zm00001d005888	HSF	description=Heat stress transcription factor B-3 hsf1			GO:0003700 GO:0005634 GO:0006355 GO:0043565
Zm00001d008808	MYB	description=Putative MYB DNA-binding domain superfamily protein myb24			GO:0003677 GO:0003682 GO:0008270
Zm00001d020714	HSF	description=Heat shock factor protein 21 hsf 21			GO:0003700 GO:0005634 GO:0006355 GO:0006950 GO:0043565
Zm00001d028930	MYB	description=myb domain protein 112 myb			GO:0003677 GO:0003682
Zm00001d028962	WRKY	description=WRKY32-superfamily of TFs having WRKY and zinc finger domains wrky32			GO:0003700 GO:0006355 GO:0043565
Zm00001d034433	HSF	description=Heat stress transcription factor A-6b hsf11			GO:0003700 GO:0005634 GO:0005829 GO:0005886 GO:0006355 GO:0006950 GO:0009737 GO:0043565
Zm00001d038221	NAC	description=NAC domain containing protein 20 nac20			GO:0001666 GO:0003677 GO:0005634 GO:0006355 GO:0008361 GO:0009416 GO:0009507 GO:0009611 GO:0009620 GO:0009744 GO:0009751 GO:0009753 GO:0009788 GO:0043424
Zm00001d038320	AP2-EREBP	description=Putative AP2/EREBP transcription factor superfamily protein AP2-EREBP 133			GO:0003700 GO:0005634 GO:0006355
Zm00001d046805	WRKY	description=Putative WRKY DNA-binding domain superfamily protein wkry124			GO:0003700 GO:0006355 GO:0043565
Zm00001d049860	NAC	description=NAC domain containing protein 75 nac75			GO:0003677 GO:0006355
Zm00001d052357	WRKY	description=Probable WRKY transcription factor 30 wkry 16			GO:0003700 GO:0006355 GO:0043565
Zm00001d053195	AP2-EREBP	description=Putative AP2/EREBP transcription factor superfamily protein AP2-EREBP 111			GO:0003700 GO:0005634 GO:0006355
Zm00001d012527	NAC	description=NAC domain-containing protein 2 nac23			GO:0003677 GO:0006355
Zm00001d025964	HB	description=Putative homeobox DNA-binding and leucine zipper domain family protein hb70			GO:0000976 GO:0003700 GO:0005634 GO:0006355 GO:0043565
Zm00001d039893	MYB	description=Duplicated homeodomain-like superfamily protein myb4			GO:0003677 GO:0003682 GO:0005634
Zm00001d043950	WRKY	description=Probable WRKY transcription factor 95 wrky95			GO:0003700 GO:0006355 GO:0043565
Zm00001d048647	MYB	description=Putative MYB DNA-binding domain superfamily protein myb81			GO:0003677 GO:0003682
Zm00001d001828	Cluster1	description=Katanin p80 WD40 repeat-containing subunit B1 homolog			GO:0005515
Zm00001d002006	Cluster1	description=H(+)-ATPase 5		Yes	GO:0000166 GO:0005524 GO:0005634 GO:0005773 GO:0005886 GO:0006200 GO:0006754 GO:0006812 GO:0008553 GO:0009414 GO:0009737 GO:0010119 GO:0016021 GO:0016787 GO:0016887 GO:0019829 GO:0046872
Zm00001d002014	Cluster1	description=Os07g0120600 protein			NA
Zm00001d002020	Cluster1	description=OSJNBb0022F16.11 protein%3B protein			GO:0000166 GO:0004674 GO:0005524 GO:0006468 GO:0016772
Zm00001d002064	Cluster1	description=Glycosyltransferase		Yes	GO:0015018 GO:0016020 GO:0016740
Zm00001d002141	Cluster1	description=UBP1-associated protein 2A			GO:0000166 GO:0003676
Zm00001d002261	Cluster1	description=Peroxisomal (S)-2-hydroxy-acid oxidase GLO1		Yes	GO:0005634 GO:0005773 GO:0005777 GO:0009507 GO:0009570 GO:0010181 GO:0016020 GO:0016491 GO:0022626 GO:0048046 GO:0055114
Zm00001d002436	Cluster1	description= alternative oxidase2		Yes	GO:0005739 GO:0007585 GO:0009916 GO:0016020 GO:0016021 GO:0016491 GO:0022900 GO:0046872 GO:0070469
Zm00001d002489	Cluster1	description=PLATZ transcription factor family protein			NA
Zm00001d002546	Cluster1	description=Histone H4	nucleosome assembly:chromosome		GO:0000786 GO:0003677 GO:0003779 GO:0005634 GO:0005694 GO:0005730 GO:0005773 GO:0005774 GO:0005829 GO:0005886 GO:0006334 GO:0009414 GO:0009506 GO:0009507 GO:0009579 GO:0030036 GO:0046982
Zm00001d002549	Cluster1	NA			NA
Zm00001d002601	Cluster1	description=histone H1-3	nucleosome assembly:chromosome		GO:0000786 GO:0003677 GO:0005634 GO:0005694 GO:0006334
Zm00001d002816	Cluster1	description=Lactoylglutathione lyase / glyoxalase I family protein		Yes	NA
Zm00001d002974	Cluster1	description=Probable metal-nicotianamine transporter YSL7			GO:0055085
Zm00001d003116	Cluster1	description=Major facilitator superfamily protein			GO:0005634 GO:0016021 GO:0055085 GO:0080167
Zm00001d003190	Cluster1	description=Endochitinase A		Yes	GO:0000272 GO:0004568 GO:0005886 GO:0005975 GO:0006032 GO:0006952 GO:0008061 GO:0008152 GO:0009505 GO:0010262 GO:0016798 GO:0016998 GO:0048046
Zm00001d003271	Cluster1	description=Peptide methionine sulfoxide reductase		Yes	GO:0008113 GO:0009507 GO:0009570 GO:0034599 GO:0055114 GO:0080167
Zm00001d003356	Cluster1	description=ATFP4			NA
Zm00001d003432	Cluster1	description=Galactose mutarotase-like superfamily protein		Yes	GO:0005975 GO:0016853 GO:0019318 GO:0030246
Zm00001d003492	Cluster1	description=Myosin heavy chain-related protein			NA
Zm00001d003495	Cluster1	NA			NA
Zm00001d003924	Cluster1	description=Glycerophosphodiester phosphodiesterase GDPD2		Yes	GO:0006071 GO:0006629 GO:0008889
Zm00001d003931	Cluster1	description=ACR4			GO:0008152 GO:0016597
Zm00001d004543	Cluster1	description=Rhomboid-like protein 19			NA
Zm00001d005118	Cluster1	description=Sec14p-like phosphatidylinositol transfer family protein			NA
Zm00001d005193	Cluster1	description=Protein LURP1			GO:0009507
Zm00001d005306	Cluster1	description=Dynamin-related protein 1E			GO:0000166 GO:0003924 GO:0005525 GO:0005739 GO:0005773 GO:0005774 GO:0005886 GO:0006184 GO:0009506 GO:0046686 GO:0050832
Zm00001d005849	Cluster1	description=Histone H3 K4-specific methyltransferase SET7/9 family protein		Yes	NA
Zm00001d005932	Cluster1	description=Aldose reductase		Yes	GO:0016491 GO:0055114
Zm00001d005998	Cluster1	description=Caffeoyl-CoA O-methyltransferase 1		Yes	GO:0008171 GO:0016740 GO:0032259
Zm00001d006001	Cluster1	description=Probable WRKY transcription factor 34			GO:0003700 GO:0006355 GO:0009942 GO:0030010 GO:0043565
Zm00001d006034	Cluster1	description=DNA binding protein			GO:0003677 GO:0005829
Zm00001d006036	Cluster1	description=Heat shock 70 kDa protein 9 mitochondrial			GO:0000166 GO:0005524 GO:0005618 GO:0005739 GO:0005774 GO:0005886 GO:0006457 GO:0008270 GO:0009408 GO:0009507 GO:0009615 GO:0009651 GO:0046686 GO:0051082
Zm00001d006211	Cluster1	description=Protein STAY-GREEN 1 chloroplastic			GO:0009536 GO:0010304 GO:0015996
Zm00001d006213	Cluster1	description=Probable histone H2A.4			NA
Zm00001d006525	Cluster1	description=Aspartic proteinase nepenthesin-1		Yes	GO:0004190 GO:0006508 GO:0008233
Zm00001d006534	Cluster1	NA			NA
Zm00001d006538	Cluster1	description=O-Glycosyl hydrolases family 17 protein		Yes	GO:0004553 GO:0005975
Zm00001d006608	Cluster1	description=Whole genome shotgun sequence of line PN40024 scaffold_35.assembly12x (Fragment)			NA
Zm00001d006753	Cluster1	description=Indole-3-acetic acid amido synthetase		Yes	GO:0009416 GO:0009733 GO:0010279
Zm00001d007773	Cluster1	description=AAA-ATPase ASD mitochondrial		Yes	GO:0000166 GO:0005524 GO:0017111
Zm00001d007977	Cluster1	NA			NA
Zm00001d008611	Cluster1	NA			GO:0005794 GO:0005886 GO:0009535
Zm00001d008651	Cluster1	description=Pyruvate decarboxylase isozyme 2		Yes	GO:0000287 GO:0004737 GO:0006950 GO:0008152 GO:0016829 GO:0030976
Zm00001d008669	Cluster1	description=Histone H4	nucleosome assembly:chromosome		GO:0000786 GO:0003677 GO:0005634 GO:0005694 GO:0005730 GO:0005886 GO:0006334 GO:0009414 GO:0009507 GO:0009579 GO:0046982
Zm00001d008976	Cluster1	description=3-methyl-2-oxobutanoate hydroxymethyltransferase 1 mitochondrial		Yes	GO:0003864 GO:0005739 GO:0008168 GO:0008270 GO:0015940 GO:0016740 GO:0032259 GO:0050897
Zm00001d009112	Cluster1	description=cAMP-regulated phosphoprotein 19-related protein			NA
Zm00001d009939	Cluster1	description=Probable WRKY transcription factor 50			GO:0003700 GO:0006355 GO:0043565
Zm00001d010061	Cluster1	NA			NA
Zm00001d010218	Cluster1	description=Peroxidase 53		Yes	GO:0004601 GO:0006979 GO:0016491 GO:0020037 GO:0046872 GO:0055114
Zm00001d010698	Cluster1	description=NAD(P)H dehydrogenase (quinone) FQR1		Yes	GO:0005773 GO:0005886 GO:0009506 GO:0009733 GO:0010181 GO:0016491 GO:0016655 GO:0045892 GO:0055114
Zm00001d010800	Cluster1	description=Zinc finger CCCH domain-containing protein 54			GO:0003676 GO:0008270
Zm00001d010945	Cluster1	description=Cysteine-rich receptor-like protein kinase 2		Yes	GO:0004674 GO:0005524 GO:0006468 GO:0016772
Zm00001d011051	Cluster1	description=ACT domain-containing protein ACR9			GO:0008152 GO:0016597
Zm00001d011164	Cluster1	NA			NA
Zm00001d011257	Cluster1	NA			NA
Zm00001d011315	Cluster1	description=ABC transporter G family member 40			GO:0000166 GO:0005524 GO:0006200 GO:0016020 GO:0016887
Zm00001d011348	Cluster1	description=HXXXD-type acyl-transferase family protein		Yes	GO:0016740 GO:0016747
Zm00001d011393	Cluster1	description=S-type anion channel SLAH3			GO:0016021 GO:0055085
Zm00001d011644	Cluster1	description=ABC transporter B family member 9			GO:0000166 GO:0005524 GO:0006200 GO:0016021 GO:0016887 GO:0042626 GO:0055085
Zm00001d012142	Cluster1	description=Acid phosphatase/vanadium-dependent haloperoxidase-related protein		Yes	GO:0004601
Zm00001d012239	Cluster1	description=RNA-binding (RRM/RBD/RNP motifs) family protein			GO:0000166 GO:0003676
Zm00001d012381	Cluster1	NA			NA
Zm00001d012456	Cluster1	description=jasmonate-regulated gene 21			GO:0005506 GO:0016491 GO:0016706 GO:0055114
Zm00001d012561	Cluster1	description=Cystatin2%253B Cysteine proteinase inhibitor%253B Putative cystatin		Yes	GO:0004869 GO:0005774 GO:0005783 GO:0005829 GO:0005886 GO:0006508 GO:0008233 GO:0009611 GO:0010466 GO:0030414 GO:0034605 GO:0042631 GO:0070417
Zm00001d012648	Cluster1	description=Core-2/I-branching beta-16-N-acetylglucosaminyltransferase family protein		Yes	GO:0008375 GO:0016020
Zm00001d012852	Cluster1	description=RPM1-interacting protein 4			NA
Zm00001d012972	Cluster1	description= chalcone flavanone isomerase3		Yes	GO:0005634 GO:0005783 GO:0009705 GO:0009733 GO:0009813 GO:0010224 GO:0042406 GO:0045430 GO:0080167
Zm00001d013079	Cluster1	description=Thioredoxin-like protein 1			GO:0006662 GO:0009055 GO:0015035 GO:0045454
Zm00001d013080	Cluster1	description=Leucine-rich repeat extensin-like protein 6			NA
Zm00001d013193	Cluster1	description=CCG-binding protein 1			NA
Zm00001d013220	Cluster1	description=Probable protein phosphatase 2C 48		Yes	GO:0003824 GO:0004722 GO:0006470
Zm00001d013245	Cluster1	description=UDP-glucose 6-dehydrogenase		Yes	GO:0003979 GO:0005618 GO:0005634 GO:0005829 GO:0005975 GO:0016491 GO:0051287 GO:0052546 GO:0055114
Zm00001d013370	Cluster1	description=Symbiotic ammonium transporter			GO:0046983
Zm00001d013406	Cluster1	description=alpha/beta-Hydrolases superfamily protein		Yes	NA
Zm00001d013751	Cluster1	description=UDP-arabinopyranose mutase 3		Yes	GO:0016866 GO:0030244
Zm00001d014325	Cluster1	description=Calcium-binding EF-hand family protein			GO:0005509
Zm00001d014532	Cluster1	description=Protein IRX15-LIKE			NA
Zm00001d014690	Cluster1	description=Auxin response factor 7			GO:0003677 GO:0005634 GO:0006355 GO:0009725 GO:0046983
Zm00001d014757	Cluster1	description=pectin methylesterase inhibitor 1		Yes	GO:0004857 GO:0030599 GO:0043086
Zm00001d014984	Cluster1	description=Glycerol-3-phosphate acyltransferase 8		Yes	GO:0005783 GO:0008152 GO:0010143 GO:0016311 GO:0016746 GO:0016791 GO:0090447
Zm00001d015097	Cluster1	NA			NA
Zm00001d015459	Cluster1	description=4-coumarate--CoA ligase 1		Yes	GO:0005737 GO:0008152 GO:0009699 GO:0016874
Zm00001d015638	Cluster1	NA			NA
Zm00001d015856	Cluster1	description= citrate synthase1		Yes	GO:0004108 GO:0005524 GO:0005618 GO:0005739 GO:0006099 GO:0008270 GO:0009507 GO:0016740 GO:0044262 GO:0046686
Zm00001d015905	Cluster1	description= sugars will eventually be exported transporter4a			GO:0005886 GO:0008643 GO:0009507 GO:0016021
Zm00001d016103	Cluster1	description=Core-2/I-branching beta-16-N-acetylglucosaminyltransferase family protein		Yes	GO:0008375 GO:0016020
Zm00001d016228	Cluster1	description=NHL domain-containing protein			GO:0005515
Zm00001d016285	Cluster1	description=Protein kinase family protein with leucine-rich repeat domain		Yes	GO:0004674 GO:0005515 GO:0005524 GO:0005886 GO:0006468 GO:0016772
Zm00001d016477	Cluster1	description=Eukaryotic aspartyl protease family protein		Yes	GO:0004190 GO:0006508
Zm00001d016588	Cluster1	description=Glycerophosphodiester phosphodiesterase GDPD2		Yes	GO:0006071 GO:0006629 GO:0008889
Zm00001d016696	Cluster1	description=alpha/beta-Hydrolases superfamily protein		Yes	GO:0005783 GO:0016787
Zm00001d016792	Cluster1	description=OSJNBa0088K19.7 protein			NA
Zm00001d017095	Cluster1	description=High affinity nitrate transporter			GO:0005886 GO:0009611 GO:0010167 GO:0015112 GO:0015706
Zm00001d017111	Cluster1	description=Very-long-chain 3-oxoacyl-CoA reductase 1		Yes	GO:0000166 GO:0009790 GO:0016491 GO:0018454 GO:0042761 GO:0045703 GO:0055114
Zm00001d017121	Cluster1	description= glyceraldehyde-3-phosphate dehydrogenase4		Yes	GO:0004365 GO:0005507 GO:0005618 GO:0005634 GO:0005730 GO:0005739 GO:0005740 GO:0005886 GO:0006006 GO:0006979 GO:0008270 GO:0009408 GO:0009506 GO:0009507 GO:0009651 GO:0009744 GO:0016491 GO:0016620 GO:0042542 GO:0042742 GO:0046686 GO:0048046 GO:0048316 GO:0050661 GO:0051287 GO:0055114
Zm00001d017145	Cluster1	description=Nicotinamidase 1		Yes	GO:0008152 GO:0008936 GO:0009737 GO:0016787 GO:0019365
Zm00001d017241	Cluster1	description=Two-component response regulator-like APRR1			GO:0005515
Zm00001d017247	Cluster1	description=Protein binding protein			GO:0005515 GO:0008270 GO:0046872
Zm00001d017275	Cluster1	description= phenylalanine ammonia lyase9		Yes	GO:0005737 GO:0006559 GO:0009058 GO:0009698 GO:0009800 GO:0016829 GO:0045548
Zm00001d017294	Cluster1	description= gibberellin 2-oxidase4		Yes	GO:0016491 GO:0016706 GO:0055114
Zm00001d017380	Cluster1	description=Membrane steroid-binding protein 1			GO:0020037
Zm00001d017617	Cluster1	description=Mitochondrial import inner membrane translocase subunit TIM13		Yes	GO:0005507 GO:0005739 GO:0005758 GO:0015031 GO:0046872
Zm00001d017717	Cluster1	description=ADP-ribosylation factor B1B			GO:0000166 GO:0005525 GO:0005622 GO:0007264
Zm00001d017762	Cluster1	description= abscisic acid 8'-hydroxylase1		Yes	GO:0004497 GO:0009055 GO:0009414 GO:0009639 GO:0009687 GO:0010295 GO:0016705 GO:0020037 GO:0046872 GO:0048838 GO:0050832 GO:0055114
Zm00001d017849	Cluster1	NA			GO:0005886
Zm00001d017965	Cluster1	description=MACPF domain-containing protein			NA
Zm00001d017989	Cluster1	description=GDSL esterase/lipase		Yes	GO:0006629 GO:0016788
Zm00001d017990	Cluster1	NA			NA
Zm00001d017994	Cluster1	description=Transducin/WD40 repeat-like superfamily protein			GO:0005515
Zm00001d018103	Cluster1	description=Probable RNA-binding protein ARP1			GO:0000166 GO:0003676
Zm00001d018211	Cluster1	description= 1-aminocyclopropane-1-carboxylate oxidase35		Yes	GO:0005507 GO:0005618 GO:0005886 GO:0009620 GO:0009651 GO:0009693 GO:0009727 GO:0016491 GO:0016706 GO:0055114 GO:0071398
Zm00001d018390	Cluster1	description=RING/U-box superfamily protein			GO:0005515 GO:0008270
Zm00001d018438	Cluster1	description=Ypt/Rab-GAP domain of gyp1p superfamily protein			GO:0005097 GO:0005622 GO:0032851
Zm00001d018627	Cluster1	description= monosaccharide transporter1			GO:0005634 GO:0005773 GO:0005886 GO:0008506 GO:0009506 GO:0009624 GO:0015145 GO:0015749 GO:0016021 GO:0022891 GO:0055085
Zm00001d018631	Cluster1	description=Dirigent protein 11			NA
Zm00001d018758	Cluster1	description= succinate dehydrogenase1		Yes	GO:0005524 GO:0005618 GO:0005739 GO:0006099 GO:0016627 GO:0022900 GO:0050660 GO:0050897
Zm00001d018825	Cluster1	description=Protein kinase superfamily protein		Yes	GO:0004672 GO:0005524 GO:0005886 GO:0006468 GO:0016772
Zm00001d019060	Cluster1	description= deoxy xylulose synthase 2		Yes	GO:0003824 GO:0008152 GO:0008661 GO:0009536 GO:0016114
Zm00001d019078	Cluster1	description=AAA-ATPase ASD mitochondrial		Yes	GO:0000166 GO:0005524 GO:0005739 GO:0005783 GO:0009506 GO:0009737 GO:0017111
Zm00001d019228	Cluster1	description=ZIP zinc/iron transport family protein			GO:0005385 GO:0016020 GO:0016021 GO:0016023 GO:0030001 GO:0046873 GO:0055085 GO:0071577
Zm00001d019734	Cluster1	description=Ethylene-responsive transcription factor 1B			GO:0003700 GO:0005634 GO:0006355
Zm00001d020134	Cluster1	description=ABC transporter G family member 40			GO:0000166 GO:0005524 GO:0016020 GO:0016887
Zm00001d020348	Cluster1	NA			NA
Zm00001d020417	Cluster1	description=Encodes a protein whose expression is responsive to nematode infection.			NA
Zm00001d020584	Cluster1	description=Histone H4	nucleosome assembly:chromosome		GO:0000786 GO:0003677 GO:0005634 GO:0005694 GO:0005730 GO:0005773 GO:0005774 GO:0005829 GO:0005886 GO:0006334 GO:0009414 GO:0009506 GO:0009507 GO:0009579 GO:0046982
Zm00001d020725	Cluster1	description=BRI1 kinase inhibitor 1		Yes	NA
Zm00001d020780	Cluster1	description= glutathione transferase23		Yes	GO:0004364 GO:0005515 GO:0006952 GO:0016740
Zm00001d020789	Cluster1	description=E3 ubiquitin-protein ligase ATL6		Yes	GO:0005515 GO:0008270
Zm00001d020811	Cluster1	description=ABC transporter G family member 11			GO:0000166 GO:0005524 GO:0016020 GO:0016887
Zm00001d020936	Cluster1	NA			NA
Zm00001d020955	Cluster1	description=WAK80-OsWAK receptor-like protein kinase		Yes	GO:0000166 GO:0004674 GO:0005509 GO:0005515 GO:0005524 GO:0006468 GO:0030247
Zm00001d021224	Cluster1	description=F-box protein PP2-A13			GO:0005515 GO:0009611
Zm00001d021288	Cluster1	description=Senescence-inducible chloroplast stay-green protein 1			GO:0009536 GO:0010304 GO:0015996
Zm00001d021392	Cluster1	description=Transmembrane 9 superfamily member 9			GO:0005794 GO:0005886 GO:0009505 GO:0016021
Zm00001d021413	Cluster1	description=Protein PIN-LIKES 7			NA
Zm00001d021422	Cluster1	description=Histone H4	nucleosome assembly:chromosome		GO:0000786 GO:0003677 GO:0005634 GO:0005694 GO:0005730 GO:0005886 GO:0006334 GO:0009414 GO:0009507 GO:0009579 GO:0046982
Zm00001d021647	Cluster1	description=ABC transporter G family member 34			GO:0000166 GO:0005524 GO:0016020 GO:0016887
Zm00001d021684	Cluster1	description=Cysteine-rich receptor-like protein kinase 25		Yes	NA
Zm00001d021959	Cluster1	description=ZCF37			NA
Zm00001d022009	Cluster1	description=NAD(P)-binding Rossmann-fold superfamily protein			NA
Zm00001d022041	Cluster1	NA			GO:0004674 GO:0005524 GO:0005886 GO:0006468 GO:0016772
Zm00001d022073	Cluster1	description=Putative methylesterase 11 chloroplastic		Yes	NA
Zm00001d022106	Cluster1	description=Acidic leucine-rich nuclear phosphoprotein 32-related protein			GO:0005515
Zm00001d022449	Cluster1	description=Potassium transporter 2			GO:0015079 GO:0016020 GO:0071805
Zm00001d022504	Cluster1	description=Sodium/hydrogen exchanger			GO:0006812 GO:0006814 GO:0006885 GO:0015297 GO:0015299 GO:0015385 GO:0016020 GO:0016021 GO:0055085
Zm00001d023294	Cluster1	description=NAC transcription factor 29			GO:0003677 GO:0006355
Zm00001d023459	Cluster1	description=HVA22-like protein j			NA
Zm00001d023535	Cluster1	description=Putative AP2/EREBP transcription factor superfamily protein			GO:0003700 GO:0005634 GO:0006355
Zm00001d023720	Cluster1	description=Ureide permease 5		Yes	GO:0005274 GO:0005886 GO:0009507 GO:0015505 GO:0015720 GO:0015857 GO:0042906 GO:0042907
Zm00001d023918	Cluster1	description=Purple acid phosphatase 10		Yes	GO:0003993 GO:0009505 GO:0016036 GO:0016787 GO:0046872
Zm00001d023922	Cluster1	description=Guanylate kinase 1		Yes	GO:0004385 GO:0005515 GO:0006163 GO:0016301 GO:0016310
Zm00001d024027	Cluster1	description= proline rich cell wall protein1			GO:0016020
Zm00001d024403	Cluster1	description=OSJNBa0041A02.21 protein%3B protein			NA
Zm00001d024406	Cluster1	description=Protein binding protein%253B Putative RING zinc finger domain superfamily protein isoform 1%253B Putative RING zinc finger domain superfamily protein isoform 2			GO:0005515 GO:0008270 GO:0046872
Zm00001d024768	Cluster1	description=Putative WRKY DNA-binding domain superfamily protein			GO:0003677
Zm00001d025281	Cluster1	description=Putative AP2/EREBP transcription factor superfamily protein			GO:0003700 GO:0005634 GO:0006355
Zm00001d025296	Cluster1	description=Nudix hydrolase 13		Yes	GO:0005739 GO:0016787 GO:0034432
Zm00001d025305	Cluster1	description= calnexin homolog2			GO:0005509 GO:0005739 GO:0005773 GO:0005783 GO:0005886 GO:0006457 GO:0009505 GO:0009507 GO:0051082
Zm00001d025533	Cluster1	description=NAD(P)-linked oxidoreductase superfamily protein		Yes	GO:0009651 GO:0016491 GO:0055114
Zm00001d025619	Cluster1	description= prohibitin2			GO:0005730 GO:0005739 GO:0005747 GO:0005773 GO:0005774 GO:0005886 GO:0006950 GO:0007005 GO:0009505 GO:0009507 GO:0009651 GO:0009723 GO:0009733 GO:0016049 GO:0048527 GO:0051301 GO:0071731
Zm00001d025752	Cluster1	description=Transcription factor bHLH68			GO:0003677 GO:0046983
Zm00001d025753	Cluster1	description= chitinase B1		Yes	GO:0000272 GO:0004568 GO:0005886 GO:0005975 GO:0006032 GO:0006952 GO:0008061 GO:0008152 GO:0009505 GO:0010262 GO:0016798 GO:0016998 GO:0048046
Zm00001d025922	Cluster1	description=(+)-neomenthol dehydrogenase		Yes	GO:0000166 GO:0016491 GO:0055114
Zm00001d026094	Cluster1	description=Heat stress transcription factor B-2b			GO:0003700 GO:0005634 GO:0006355 GO:0043565
Zm00001d026191	Cluster1	description=Ethylene-responsive transcription factor 1A			GO:0003700 GO:0005634 GO:0006355 GO:0010200
Zm00001d026194	Cluster1	description=SNARE associated Golgi protein family			NA
Zm00001d026237	Cluster1	description=Protein BREVIS RADIX			NA
Zm00001d026252	Cluster1	description=Probable WRKY transcription factor 11			GO:0003700 GO:0006355 GO:0043565
Zm00001d026311	Cluster1	description=NAD(P)-binding Rossmann-fold superfamily protein			GO:0000166 GO:0003978 GO:0006012 GO:0009832 GO:0016853 GO:0019567 GO:0044237 GO:0050662
Zm00001d026548	Cluster1	description=Kinesin-like calmodulin-binding protein			GO:0000166 GO:0003777 GO:0005524 GO:0005856 GO:0005874 GO:0005875 GO:0007018 GO:0016491 GO:0055114
Zm00001d027341	Cluster1	description=AAA-ATPase		Yes	GO:0000166 GO:0005524 GO:0017111
Zm00001d027655	Cluster1	description=Cyclin-dependent kinases regulatory subunit		Yes	GO:0000278 GO:0005634 GO:0005737 GO:0016301 GO:0016310 GO:0016538 GO:0042023 GO:0051726
Zm00001d027731	Cluster1	description=evolutionarily conserved C-terminal region 2			NA
Zm00001d027854	Cluster1	description= sucrose transporter1			GO:0005887 GO:0008515 GO:0015770
Zm00001d027946	Cluster1	description= hydroxycinnamoyltransferase1		Yes	GO:0016747
Zm00001d027948	Cluster1	description= hydroxycinnamoyltransferase2		Yes	GO:0016747
Zm00001d027982	Cluster1	description=Protein DETOXIFICATION 27			GO:0006855 GO:0015238 GO:0015297 GO:0016020
Zm00001d028012	Cluster1	description=Ras-related protein Rab-6A			GO:0000166 GO:0005525 GO:0005739 GO:0007264 GO:0015031
Zm00001d028214	Cluster1	description=GDP-mannose transporter GONST3			GO:0015780 GO:0016020 GO:0016021
Zm00001d028260	Cluster1	description= glutamine synthetase6		Yes	GO:0000166 GO:0004356 GO:0005524 GO:0005737 GO:0006542 GO:0006807 GO:0009506 GO:0009507 GO:0016874
Zm00001d028428	Cluster1	description=Calcium-binding EF-hand family protein			GO:0005509
Zm00001d028590	Cluster1	description=Probable E3 ubiquitin-protein ligase RHC2A		Yes	GO:0004842 GO:0005515 GO:0005634 GO:0005737 GO:0008270 GO:0009414 GO:0009737 GO:0010200 GO:0046872 GO:0051865
Zm00001d028693	Cluster1	description= safener induced1			GO:0005515 GO:0009570 GO:0010731
Zm00001d028721	Cluster1	description=LOB domain protein 11			GO:0005739
Zm00001d028806	Cluster1	description=Sex determination protein tasselseed-2			GO:0000166 GO:0007275 GO:0016491 GO:0055114
Zm00001d028987	Cluster1	description=Phospholipid-transporting ATPase 1		Yes	GO:0000166 GO:0000287 GO:0004012 GO:0005524 GO:0006812 GO:0015914 GO:0016021 GO:0019829
Zm00001d028992	Cluster1	description=Thioredoxin-like 1-1 chloroplastic			GO:0006662 GO:0009055 GO:0015035 GO:0045454
Zm00001d029468	Cluster1	description=root-specific kinase 1		Yes	GO:0004674 GO:0005524 GO:0006468 GO:0016772
Zm00001d029583	Cluster1	description=Polygalacturonase inhibitor 1		Yes	NA
Zm00001d029587	Cluster1	description=Zinc finger protein AZF2			GO:0005622 GO:0008270
Zm00001d029648	Cluster1	description= copalyl diphosphate synthase2		Yes	GO:0000287 GO:0008152 GO:0009507 GO:0009686 GO:0009905 GO:0010333 GO:0016829 GO:0051504
Zm00001d030090	Cluster1	description=NAD(P)-binding Rossmann-fold superfamily protein			GO:0000166 GO:0003824 GO:0044237 GO:0050662
Zm00001d030544	Cluster1	description=Glyoxylate reductase		Yes	GO:0005829 GO:0016616 GO:0048037 GO:0051287 GO:0055114
Zm00001d030915	Cluster1	NA			NA
Zm00001d030942	Cluster1	description=WAK-like kinase		Yes	GO:0000166 GO:0004674 GO:0005515 GO:0005524 GO:0006468
Zm00001d031100	Cluster1	description=RING-H2 finger protein ATL70			GO:0005515 GO:0008270
Zm00001d031158	Cluster1	description= pathogenesis related protein5			NA
Zm00001d031223	Cluster1	description=Beta-glucuronosyltransferase GlcAT14B		Yes	GO:0005794 GO:0008375 GO:0016020 GO:0016021 GO:0016192
Zm00001d031449	Cluster1	description=Lipoxygenase 2 chloroplastic		Yes	GO:0005515 GO:0005886 GO:0016702 GO:0034440 GO:0046872 GO:0055114
Zm00001d032081	Cluster1	description=Dormancy-associated protein homolog 3			NA
Zm00001d032268	Cluster1	description=Mitochondrial carrier protein MTM1			GO:0006810 GO:0016020 GO:0016021
Zm00001d032616	Cluster1	description=40S ribosomal protein S27a			GO:0003735 GO:0005515 GO:0005622 GO:0005840 GO:0006412
Zm00001d032618	Cluster1	description=Secretory protein			NA
Zm00001d032947	Cluster1	description=Chitinase 1		Yes	GO:0004553 GO:0005975 GO:0008152
Zm00001d033395	Cluster1	NA			NA
Zm00001d033459	Cluster1	description=Expressed protein%3B protein			NA
Zm00001d033503	Cluster1	description=Probable E3 ubiquitin-protein ligase BAH1-like		Yes	GO:0005515 GO:0008270 GO:0046872
Zm00001d033574	Cluster1	NA			NA
Zm00001d033836	Cluster1	description=Sec14p-like phosphatidylinositol transfer family protein			NA
Zm00001d033909	Cluster1	description=Expressed protein%3B protein			NA
Zm00001d034073	Cluster1	description=Probable WRKY transcription factor 57			GO:0003700 GO:0006355 GO:0043565
Zm00001d034112	Cluster1	description=Subtilisin-like protease		Yes	GO:0004252 GO:0006508 GO:0008233 GO:0009505 GO:0042802 GO:0043086 GO:0048046 GO:0048359 GO:0080001
Zm00001d034160	Cluster1	description=DNA binding protein			GO:0003677 GO:0003682
Zm00001d034345	Cluster1	description=Ferredoxin--NADP reductase root isozyme 1 chloroplastic		Yes	GO:0004324 GO:0005507 GO:0016491 GO:0042651 GO:0050660 GO:0050661 GO:0055114
Zm00001d034372	Cluster1	description=Calcium-dependent protein kinase 1		Yes	GO:0004674 GO:0005509 GO:0005524 GO:0006468 GO:0016772
Zm00001d034388	Cluster1	description= aldehyde oxidase4		Yes	GO:0005506 GO:0009055 GO:0016614 GO:0046872 GO:0050660 GO:0051537 GO:0055114
Zm00001d034601	Cluster1	description=NAC domain-containing protein 67%253B NAC1 transcription factor%253B SNAC1			GO:0003677 GO:0006355
Zm00001d034782	Cluster1	description=Ammonium transporter 2			GO:0008519 GO:0015696 GO:0016020 GO:0072488
Zm00001d034940	Cluster1	description=ABC transporter G family member 34			GO:0000166 GO:0000302 GO:0005524 GO:0005886 GO:0016887
Zm00001d035046	Cluster1	description=Non-lysosomal glucosylceramidase		Yes	GO:0004348 GO:0005886 GO:0006629 GO:0006665 GO:0006680 GO:0008152 GO:0016021 GO:0016798
Zm00001d035157	Cluster1	description=Lysine histidine transporter 2			GO:0016020 GO:0016021
Zm00001d035162	Cluster1	description=LHT1			GO:0005886 GO:0016021 GO:0043090 GO:0080167
Zm00001d035236	Cluster1	description=Plant calmodulin-binding protein-related			GO:0005516
Zm00001d035263	Cluster1	description=Probable protein phosphatase 2C 30		Yes	GO:0004722 GO:0006470 GO:0016787 GO:0046872
Zm00001d035317	Cluster1	NA			NA
Zm00001d035440	Cluster1	description= low temperature-induced protein15			GO:0003700 GO:0006355 GO:0043565
Zm00001d035501	Cluster1	description=Tetraspanin-3			GO:0005886 GO:0016021
Zm00001d035629	Cluster1	description=Actin-depolymerizing factor 4			GO:0003779 GO:0005622 GO:0005634 GO:0005737 GO:0005739 GO:0005829 GO:0005886 GO:0006979 GO:0007015 GO:0009506 GO:0009507 GO:0009870 GO:0015629 GO:0030042 GO:0042742 GO:0046686
Zm00001d035634	Cluster1	description=ACT domain-containing protein ACR9			GO:0008152 GO:0016597
Zm00001d036401	Cluster1	description=Endoplasmin homolog			GO:0005524 GO:0005634 GO:0005739 GO:0005773 GO:0005774 GO:0005886 GO:0006457 GO:0009306 GO:0009409 GO:0009414 GO:0009506 GO:0009507 GO:0009651 GO:0009934 GO:0010075 GO:0046686 GO:0048046 GO:0051082
Zm00001d036416	Cluster1	description= calcium dependent protein kinase13		Yes	GO:0000166 GO:0004674 GO:0005509 GO:0005524 GO:0005886 GO:0006468
Zm00001d036668	Cluster1	description=Core-2/I-branching beta-16-N-acetylglucosaminyltransferase family protein		Yes	GO:0008375 GO:0016020
Zm00001d037318	Cluster1	description=Putative AMP-dependent synthetase and ligase superfamily protein		Yes	GO:0005777 GO:0008152 GO:0016874
Zm00001d037550	Cluster1	description= peroxidase 5		Yes	GO:0004601 GO:0006979 GO:0016491 GO:0020037 GO:0046872 GO:0055114
Zm00001d037556	Cluster1	description=Alpha-L-fucosidase 2		Yes	GO:0006629 GO:0016788
Zm00001d037609	Cluster1	description=GDSL esterase/lipase		Yes	NA
Zm00001d037693	Cluster1	description=Malic enzyme			GO:0004473 GO:0005618 GO:0005829 GO:0005886 GO:0006108 GO:0008270 GO:0009507 GO:0016491 GO:0016619 GO:0042803 GO:0046686 GO:0046872 GO:0048046 GO:0050897 GO:0051287 GO:0051289 GO:0055114
Zm00001d037797	Cluster1	description=Serine carboxypeptidase-like 27		Yes	GO:0004185 GO:0006508
Zm00001d037849	Cluster1	description=Trans-cinnamate 4-monooxygenase		Yes	GO:0004497 GO:0009055 GO:0016705 GO:0020037 GO:0046872 GO:0055114
Zm00001d037949	Cluster1	description=Probable protein phosphatase 2C 73		Yes	GO:0003824 GO:0005634 GO:0005737 GO:0008152 GO:0009414
Zm00001d038070	Cluster1	NA			NA
Zm00001d038146	Cluster1	description=Oxidoreductase%252C 2OG-Fe oxygenase family protein		Yes	GO:0016491 GO:0016706 GO:0055114 GO:0080167
Zm00001d038325	Cluster1	NA			NA
Zm00001d038352	Cluster1	NA			NA
Zm00001d038379	Cluster1	description=Zinc finger protein ZAT11			GO:0005515 GO:0005622 GO:0008270
Zm00001d038551	Cluster1	description=Putative DUF26-domain receptor-like protein kinase family protein		Yes	GO:0004674 GO:0005524 GO:0006468
Zm00001d038557	Cluster1	description=nuclear factor Y subunit C11			GO:0005622 GO:0005634 GO:0043565 GO:0046982
Zm00001d038841	Cluster1	description= putative aldehyde dehydrogenase MIS1		Yes	GO:0003842 GO:0005739 GO:0008270 GO:0009507 GO:0009651 GO:0010133 GO:0016491 GO:0016620 GO:0030145 GO:0045735 GO:0046872 GO:0048046 GO:0050897 GO:0055114 GO:0072593
Zm00001d038852	Cluster1	description= reversion-to-ethylene sensitivity1 like3			GO:0005783 GO:0005794 GO:0009723 GO:0010105
Zm00001d038862	Cluster1	description=Cytokinin riboside 5'-monophosphate phosphoribohydrolase LOG8		Yes	GO:0005634 GO:0005829 GO:0042803
Zm00001d038863	Cluster1	description=Transcription factor bHLH87			GO:0003677 GO:0046983
Zm00001d038873	Cluster1	description=plant/F18B13-26 protein			NA
Zm00001d038882	Cluster1	description=Putative regulator of chromosome condensation (RCC1) family protein			GO:0005515 GO:0005543 GO:0046872
Zm00001d038905	Cluster1	description=Probable beta-14-xylosyltransferase IRX10L		Yes	GO:0005794 GO:0009834 GO:0010417 GO:0016020 GO:0016740 GO:0080116
Zm00001d038907	Cluster1	description=AP2/ERF and B3 domain-containing transcription repressor TEM1			GO:0003700 GO:0005634 GO:0006355
Zm00001d038991	Cluster1	description=Protein MALE DISCOVERER 2			GO:0004672 GO:0005524 GO:0006468 GO:0016021 GO:0048765
Zm00001d039364	Cluster1	NA			GO:0005773 GO:0005886 GO:0009507 GO:0046686
Zm00001d039520	Cluster1	description= cytokinin oxidase1		Yes	GO:0008762 GO:0009690 GO:0016614 GO:0019139 GO:0050660 GO:0055114
Zm00001d039532	Cluster1	description=Probable WRKY transcription factor 36			GO:0003700 GO:0006355 GO:0043565
Zm00001d039642	Cluster1	description=UDP-glycosyltransferase 73D1		Yes	GO:0008152 GO:0016758
Zm00001d039674	Cluster1	description=Phosphoenolpyruvate/phosphate translocator 2 chloroplastic			GO:0005215 GO:0006810 GO:0015120 GO:0015121 GO:0015713 GO:0015714 GO:0016020 GO:0016021
Zm00001d039991	Cluster1	NA			NA
Zm00001d040008	Cluster1	description=C2 domain-containing protein			GO:0005515 GO:0005783
Zm00001d040023	Cluster1	description=Protein kinase superfamily protein		Yes	GO:0004674 GO:0005524 GO:0006468 GO:0016772
Zm00001d040066	Cluster1	description=Glycosyltransferase family 61 protein		Yes	GO:0016757
Zm00001d040107	Cluster1	description=ARM repeat superfamily protein			GO:0005515
Zm00001d040245	Cluster1	description=Putative serine type endopeptidase inhibitor		Yes	GO:0004867 GO:0006979
Zm00001d040554	Cluster1	description=Probable WRKY transcription factor 47			GO:0003700 GO:0006355 GO:0043565
Zm00001d041082	Cluster1	description= kaurene synthase4		Yes	GO:0000287 GO:0005739 GO:0008152 GO:0009507 GO:0009570 GO:0009686 GO:0009899 GO:0010333 GO:0016829 GO:0034278 GO:0034280 GO:0034281 GO:0034282 GO:0051501
Zm00001d041112	Cluster1	description=Adenylate kinase 4		Yes	GO:0004017 GO:0005507 GO:0005524 GO:0005739 GO:0005774 GO:0005886 GO:0006139 GO:0006163 GO:0016740 GO:0046686 GO:0046939
Zm00001d041221	Cluster1	description=Core-2/I-branching beta-16-N-acetylglucosaminyltransferase family protein		Yes	GO:0008375 GO:0016020
Zm00001d041343	Cluster1	description=Probable disease resistance protein		Yes	GO:0005515 GO:0009414 GO:0042742 GO:0043531 GO:0048046 GO:0051707 GO:0080167
Zm00001d041472	Cluster1	description=NAC domain-containing protein 21/22			GO:0003677 GO:0006355
Zm00001d041672	Cluster1	description=Histone H3.2	nucleosome assembly:chromosome		GO:0000786 GO:0003677 GO:0005694 GO:0006334 GO:0009567 GO:0046982 GO:0048235 GO:0048555
Zm00001d041716	Cluster1	description=Syntaxin-132			GO:0005484 GO:0005886 GO:0006886 GO:0009737 GO:0016192
Zm00001d041826	Cluster1	description= protein%3B Protein kinase domain containing protein		Yes	GO:0004674 GO:0005524 GO:0006468 GO:0016772
Zm00001d042060	Cluster1	description=AT-hook motif nuclear-localized protein 17			NA
Zm00001d042096	Cluster1	description=Glutathione S-transferase U16		Yes	GO:0004364 GO:0005515 GO:0016740
Zm00001d042143	Cluster1	description= glucan endo-13-beta-glucosidase homolog1		Yes	GO:0005615 GO:0005618 GO:0005773 GO:0005886 GO:0005975 GO:0006952 GO:0008152 GO:0009409 GO:0009617 GO:0009651 GO:0009817 GO:0042973 GO:0048046
Zm00001d042148	Cluster1	description= cytokinin oxidase 2		Yes	GO:0005773 GO:0008762 GO:0009690 GO:0016023 GO:0016614 GO:0019139 GO:0022900 GO:0032940 GO:0048507 GO:0050660
Zm00001d042244	Cluster1	description=Potasium ion uptake permease 1		Yes	GO:0009674 GO:0015079 GO:0016020 GO:0071805
Zm00001d042443	Cluster1	description=BTB/POZ and TAZ domain-containing protein 2			GO:0003712 GO:0004402 GO:0005516 GO:0005634 GO:0005737 GO:0006355 GO:0007623 GO:0008270 GO:0009409 GO:0009553 GO:0009555 GO:0009611 GO:0009651 GO:0009733 GO:0009734 GO:0009737 GO:0009738 GO:0009743 GO:0009751 GO:0009753 GO:0010167 GO:0010182 GO:0016573 GO:0042542 GO:0051973 GO:0080134
Zm00001d042536	Cluster1	description= fructokinase1		Yes	GO:0000166 GO:0004747 GO:0005524 GO:0005886 GO:0005975 GO:0006014 GO:0008865 GO:0016301 GO:0016310 GO:0016740 GO:0019252
Zm00001d042550	Cluster1	description=MADS-box transcription factor family protein			GO:0003677 GO:0046983
Zm00001d042572	Cluster1	NA			NA
Zm00001d042633	Cluster1	description=Dirigent protein [Source:UniProtKB/TrEMBL%3BAcc:B6U4J7]			NA
Zm00001d042718	Cluster1	description=Protein LIKE COV 2			GO:0005768 GO:0005794 GO:0005802
Zm00001d042851	Cluster1	description=Phosphatidylinositol:ceramide inositolphosphotransferase 1		Yes	GO:0005802 GO:0030148 GO:0045140
Zm00001d042961	Cluster1	description= respiratory burst oxidase1		Yes	GO:0004601 GO:0005509 GO:0016020 GO:0016021 GO:0016491 GO:0050664 GO:0055114
Zm00001d043043	Cluster1	description=U-box domain-containing protein 16			GO:0000151 GO:0004842 GO:0005515 GO:0010200 GO:0016567
Zm00001d043156	Cluster1	description=F-box protein			GO:0005515
Zm00001d043174	Cluster1	description=Cytochrome P450 98A3			GO:0004497 GO:0009055 GO:0016705 GO:0020037 GO:0046872 GO:0055114
Zm00001d043253	Cluster1	description=Receptor-like serine/threonine-protein kinase SD1-8		Yes	GO:0004674 GO:0005515 GO:0005524 GO:0006468 GO:0016772 GO:0048544
Zm00001d043382	Cluster1	description= glutamate-oxaloacetate transaminase1		Yes	GO:0004069 GO:0005507 GO:0005618 GO:0005777 GO:0005829 GO:0005886 GO:0006520 GO:0006807 GO:0009058 GO:0009536 GO:0010150 GO:0016740 GO:0030170 GO:0080130
Zm00001d043444	Cluster1	description=plant-specific domain TIGR01615 family protein expressed			NA
Zm00001d043652	Cluster1	description=Probable choline kinase 2		Yes	GO:0016301 GO:0016310 GO:0016773 GO:0046474
Zm00001d043723	Cluster1	description=F-box/kelch-repeat protein			GO:0005515
Zm00001d043742	Cluster1	description=Mitogen-activated protein kinase kinase kinase YODA		Yes	GO:0004674 GO:0005524 GO:0006468 GO:0016772
Zm00001d043762	Cluster1	description=ABC transporter B family member 9			GO:0000166 GO:0005524 GO:0016021 GO:0016887 GO:0042626 GO:0055085
Zm00001d043782	Cluster1	description=DNA-binding protein RAV1			GO:0003700 GO:0005634 GO:0006355
Zm00001d043800	Cluster1	description=LEAF RUST 10 DISEASE-RESISTANCE LOCUS RECEPTOR-LIKE PROTEIN KINASE-like 1.1		Yes	GO:0000166 GO:0004674 GO:0005524 GO:0006468 GO:0016772 GO:0030247
Zm00001d043837	Cluster1	description=Transcription factor MYB36			NA
Zm00001d043851	Cluster1	description=Long chain acyl-CoA synthetase 5		Yes	GO:0003824 GO:0005783 GO:0005886 GO:0008152
Zm00001d043898	Cluster1	NA			NA
Zm00001d043988	Cluster1	description= chitinase chem5		Yes	GO:0004553 GO:0005975 GO:0008152 GO:0009409 GO:0009611 GO:0009642 GO:0009651 GO:0042631
Zm00001d043994	Cluster1	description=Sphinganine C4-monooxygenase 1		Yes	GO:0005506 GO:0006633 GO:0016491 GO:0055114
Zm00001d044162	Cluster1	description=Probable WRKY transcription factor 71			GO:0003700 GO:0006355 GO:0043565
Zm00001d044291	Cluster1	description=actin binding protein family			NA
Zm00001d044389	Cluster1	description= calcineurin B-like5			GO:0005509 GO:0005513 GO:0005737 GO:0009414 GO:0016020 GO:0030007 GO:0042539
Zm00001d044431	Cluster1	description=Amino-acid permease BAT1		Yes	GO:0003333 GO:0015171 GO:0016020 GO:0016021
Zm00001d044475	Cluster1	description=HXXXD-type acyl-transferase family protein		Yes	GO:0016740 GO:0016747
Zm00001d044691	Cluster1	description=Methyltransferase-related protein		Yes	NA
Zm00001d044985	Cluster1	description=Pantothenate kinase family protein		Yes	GO:0004594 GO:0005524 GO:0015937 GO:0016310
Zm00001d045042	Cluster1	description=Sucrose synthase 1		Yes	GO:0005773 GO:0005886 GO:0005985 GO:0006970 GO:0009058 GO:0009409 GO:0009413 GO:0016157 GO:0016757 GO:0046686
Zm00001d045298	Cluster1	description=Lipase-like		Yes	GO:0006629 GO:0016788
Zm00001d045359	Cluster1	description=Mitogen-activated protein kinase kinase 2		Yes	GO:0000166 GO:0000187 GO:0002237 GO:0004674 GO:0004708 GO:0005524 GO:0005737 GO:0005886 GO:0009414 GO:0009611 GO:0009631 GO:0009651 GO:0009814 GO:0042542 GO:0042742
Zm00001d045450	Cluster1	description= enolpyruvylshikimate phosphate synthase1		Yes	GO:0003866 GO:0009073 GO:0009423 GO:0009507 GO:0009570 GO:0018920 GO:0033587
Zm00001d045517	Cluster1	description=RING/U-box superfamily protein			GO:0005515 GO:0008270 GO:0046872
Zm00001d045884	Cluster1	description=ADPATP carrier protein 1 mitochondrial			GO:0005215 GO:0005471 GO:0005743 GO:0009941 GO:0015865 GO:0016020 GO:0016021 GO:0055085
Zm00001d045972	Cluster1	description=Glycosyltransferase family 61 protein		Yes	GO:0016757
Zm00001d046004	Cluster1	description=HGA4			GO:0016757
Zm00001d046263	Cluster1	description=Amino acid permease 6		Yes	GO:0016020 GO:0016021
Zm00001d046277	Cluster1	description=ABC transporter G family member 29			GO:0000166 GO:0005524 GO:0005739 GO:0005774 GO:0005886 GO:0006200 GO:0009507 GO:0009627 GO:0009737 GO:0009817 GO:0009941 GO:0015086 GO:0015850 GO:0016887 GO:0031348 GO:0042344 GO:0042742 GO:0052544 GO:0070574 GO:0071366 GO:1901140 GO:1901141
Zm00001d046318	Cluster1	description=Putative FAD-binding Berberine family protein			GO:0008762 GO:0016614 GO:0050660 GO:0055114
Zm00001d046632	Cluster1	description=MYB transcription factor TaMYB1%253B Putative MYB DNA-binding domain superfamily protein			GO:0003677 GO:0003682
Zm00001d046838	Cluster1	description=Putative receptor-like protein kinase family protein		Yes	GO:0004674 GO:0005524 GO:0006468 GO:0009506
Zm00001d046855	Cluster1	description=GDP-L-fucose synthase 1		Yes	GO:0000166 GO:0003824 GO:0042350 GO:0044237 GO:0050577 GO:0050662
Zm00001d046953	Cluster1	description=Copper-transporting ATPase RAN1		Yes	GO:0000166 GO:0005507 GO:0005524 GO:0005768 GO:0005794 GO:0005802 GO:0006812 GO:0006825 GO:0009723 GO:0010119 GO:0016021 GO:0016787 GO:0019829 GO:0030001 GO:0035434 GO:0043682 GO:0046872
Zm00001d046960	Cluster1	description=Glycosyltransferase-like KOBITO 1		Yes	NA
Zm00001d046961	Cluster1	description=VQ motif family protein			NA
Zm00001d047025	Cluster1	description=PLATZ transcription factor family protein			NA
Zm00001d047240	Cluster1	description=Putative DUF827 domain containing family protein			NA
Zm00001d047351	Cluster1	description=PLAC8 family protein			GO:0005886
Zm00001d047579	Cluster1	description=myb domain protein 112			GO:0003677 GO:0003682
Zm00001d047750	Cluster1	description=Probable beta-14-xylosyltransferase IRX9		Yes	GO:0015018 GO:0016020
Zm00001d047757	Cluster1	description= ascorbate peroxidase homolog		Yes	GO:0004601 GO:0006979 GO:0020037 GO:0055114
Zm00001d047779	Cluster1	description=Whole genome shotgun sequence of line PN40024 scaffold_36.assembly12x (Fragment)			NA
Zm00001d047797	Cluster1	description=UDP-glucuronic acid decarboxylase 5		Yes	GO:0000166 GO:0003824 GO:0005886 GO:0042732 GO:0044237 GO:0048040 GO:0050662
Zm00001d047881	Cluster1	description=Putative DUF593 domain containing family protein			NA
Zm00001d048215	Cluster1	description=WW domain containing protein expressed			GO:0005515
Zm00001d048268	Cluster1	description=Putative tify domain/CCT motif transcription factor family protein			GO:0005515
Zm00001d048314	Cluster1	description=Protein kinase 2B chloroplastic		Yes	GO:0004674 GO:0005524 GO:0005634 GO:0005737 GO:0005886 GO:0006468
Zm00001d048335	Cluster1	description=Major facilitator superfamily protein			NA
Zm00001d048503	Cluster1	description=alpha/beta-Hydrolases superfamily protein		Yes	GO:0016787
Zm00001d048565	Cluster1	description=alpha/beta-Hydrolases superfamily protein		Yes	NA
Zm00001d048611	Cluster1	description=Metallothionein-like protein 1B			NA
Zm00001d048691	Cluster1	description=WD repeat-containing protein VIP3			GO:0005515 GO:0005829 GO:0009910 GO:0010452 GO:0051568 GO:0080008
Zm00001d048949	Cluster1	description=Hevein-like preproprotein			GO:0009615 GO:0009627 GO:0009651 GO:0009723 GO:0009817 GO:0042742 GO:0080027
Zm00001d048950	Cluster1	description=Hevein-like preproprotein			GO:0009615 GO:0009627 GO:0009651 GO:0009723 GO:0009817 GO:0042742 GO:0080027
Zm00001d049173	Cluster1	description=Putative WRKY DNA-binding domain superfamily protein			GO:0003700 GO:0006355 GO:0043565
Zm00001d049381	Cluster1	description=Adhesive/proline-rich protein%253B Proline-rich family protein			NA
Zm00001d049400	Cluster1	description=Transcription factor GTE7			GO:0005515
Zm00001d049640	Cluster1	description=Lysine histidine transporter 2			GO:0005886 GO:0016021 GO:0043090 GO:0080167
Zm00001d049786	Cluster1	description=Cytochrome b561 and DOMON domain-containing protein			GO:0016021
Zm00001d049789	Cluster1	description=auxin-responsive family protein			NA
Zm00001d050164	Cluster1	description=Wall-associated receptor kinase-like 20		Yes	GO:0000166 GO:0004674 GO:0005515 GO:0005524 GO:0006468 GO:0030247
Zm00001d050716	Cluster1	description=Alkaline/neutral invertase CINV2		Yes	GO:0003824 GO:0004575 GO:0005634 GO:0005829 GO:0005886 GO:0005975 GO:0006520 GO:0033926 GO:0048364
Zm00001d051014	Cluster1	description=CMP-sialic acid transporter 3			GO:0000139 GO:0005351 GO:0008643 GO:0016021
Zm00001d051118	Cluster1	description=Early nodulin-like protein 1			GO:0005507 GO:0009055
Zm00001d051475	Cluster1	description=OSJNBa0088A01.13 protein%3B protein			NA
Zm00001d051484	Cluster1	description=Putative RING zinc finger domain superfamily protein%253B S-ribonuclease binding protein SBP1		Yes	GO:0005515 GO:0008270 GO:0046872
Zm00001d051504	Cluster1	description=Probable purine permease 11		Yes	GO:0016020 GO:0016021
Zm00001d051552	Cluster1	description=3-dehydrosphinganine reductase TSC10B		Yes	GO:0000166 GO:0016491 GO:0055114
Zm00001d051901	Cluster1	description=P-loop NTPase domain-containing protein LPA1 homolog 1		Yes	GO:0010264
Zm00001d051934	Cluster1	description=5-pentadecatrienyl resorcinol O-methyltransferase		Yes	GO:0008171
Zm00001d051980	Cluster1	description=Clathrin interactor EPSIN 2			GO:0005543 GO:0005774 GO:0005886 GO:0030276
Zm00001d052170	Cluster1	description=Galactoside 2-alpha-L-fucosyltransferase		Yes	GO:0008107 GO:0016020 GO:0042546
Zm00001d052243	Cluster1	description=Putative laccase family protein		Yes	GO:0005507 GO:0016491 GO:0046274 GO:0046872 GO:0048046 GO:0052716 GO:0055114
Zm00001d052277	Cluster1	NA			NA
Zm00001d052335	Cluster1	description=Peroxidase 67		Yes	NA
Zm00001d052390	Cluster1	description=Arabidopsis NAC domain containing protein 87			GO:0003677 GO:0006355
Zm00001d052457	Cluster1	description=Calcium-transporting ATPase 4 plasma membrane-type		Yes	GO:0000166 GO:0005388 GO:0005516 GO:0005524 GO:0005794 GO:0005886 GO:0006812 GO:0009507 GO:0009624 GO:0009651 GO:0009705 GO:0016021 GO:0016787 GO:0042742 GO:0043069 GO:0046872 GO:0055081 GO:0070588
Zm00001d052690	Cluster1	description=UPF0481 protein			NA
Zm00001d052843	Cluster1	description=Caffeoyl-CoA O-methyltransferase 2		Yes	NA
Zm00001d052855	Cluster1	description=HSP protein%253B Putative heat shock protein 90 family protein			GO:0005524 GO:0005618 GO:0005634 GO:0005730 GO:0005739 GO:0005774 GO:0005794 GO:0005829 GO:0005886 GO:0006457 GO:0006952 GO:0009414 GO:0009570 GO:0009651 GO:0009908 GO:0010286 GO:0048046 GO:0048366 GO:0050821 GO:0051082 GO:0071277
Zm00001d052963	Cluster1	NA			GO:0005515
Zm00001d053055	Cluster1	description=Dirigent protein 23			GO:0005618
Zm00001d053060	Cluster1	description=Putative MYB DNA-binding domain superfamily protein			GO:0003677 GO:0003682 GO:0005634 GO:0009611 GO:0009631 GO:0009651 GO:0009737 GO:0009739 GO:0009751 GO:0009753
Zm00001d053068	Cluster1	description=uncharacterized protein [Source:UniProtKB/TrEMBL%3BAcc:B4FBF7]			NA
Zm00001d053393	Cluster1	description=Core-2/I-branching beta-16-N-acetylglucosaminyltransferase family protein		Yes	GO:0008375 GO:0016020
Zm00001d053394	Cluster1	NA			NA
Zm00001d053452	Cluster1	description=Polyadenylate-binding protein-interacting protein 9			GO:0000166 GO:0003676
Zm00001d053612	Cluster1	description=ABC transporter G family member 40			GO:0000166 GO:0005524 GO:0006200 GO:0016020 GO:0016887
Zm00001d053897	Cluster1	description=Ubiquitin-conjugating enzyme E2 29			GO:0006511 GO:0016874 GO:0016881
Zm00001d001831	Cluster3	description=Pyruvate kinase		Yes	GO:0000287 GO:0004743 GO:0005829 GO:0005886 GO:0006096 GO:0016310 GO:0016740 GO:0030955 GO:0046686
Zm00001d001832	Cluster3	description=NDR1/HIN1-like 25			NA
Zm00001d001883	Cluster3	NA			GO:0000166 GO:0005777 GO:0006598 GO:0008168 GO:0016491 GO:0032259 GO:0046592 GO:0055114
Zm00001d001900	Cluster3	description=Probable cysteine protease RD21B		Yes	GO:0006508 GO:0008233 GO:0008234
Zm00001d002021	Cluster3	NA			NA
Zm00001d002266	Cluster3	description=Lysine-specific histone demethylase 1		Yes	GO:0006598 GO:0008168 GO:0016491 GO:0032259 GO:0046592 GO:0055114
Zm00001d002287	Cluster3	description=LRR receptor-like serine/threonine-protein kinase FLS2		Yes	GO:0004674 GO:0005524 GO:0006468 GO:0006898 GO:0010359 GO:0016045 GO:0016772 GO:0042742 GO:0052544
Zm00001d002316	Cluster3	description= argonaute2a			GO:0003676 GO:0005515
Zm00001d002382	Cluster3	description=Core-2/I-branching beta-16-N-acetylglucosaminyltransferase family protein		Yes	GO:0008375 GO:0016020
Zm00001d002402	Cluster3	description=Plant intracellular Ras-group-related LRR protein 7			GO:0005515
Zm00001d002405	Cluster3	description=Probable WRKY transcription factor 11			GO:0003700 GO:0006355 GO:0043565
Zm00001d002415	Cluster3	description=OSJNBa0041A02.21 protein%3B protein			NA
Zm00001d002434	Cluster3	description= alternative oxidase3		Yes	GO:0005739 GO:0007585 GO:0009916 GO:0016020 GO:0016021 GO:0016491 GO:0022900 GO:0046872 GO:0070469
Zm00001d002451	Cluster3	description=Hydrogen peroxide-induced 1			NA
Zm00001d002523	Cluster3	description=OSJNBa0013K16.15 protein%3B protein			NA
Zm00001d002536	Cluster3	description=Probable L-type lectin-domain containing receptor kinase S.5		Yes	GO:0004674 GO:0005524 GO:0006468 GO:0016772 GO:0030246
Zm00001d002564	Cluster3	description=Protein DMR6-LIKE OXYGENASE 2		Yes	GO:0016491 GO:0016706 GO:0055114
Zm00001d002592	Cluster3	description= 1-aminocyclopropane-1-carboxylate synthase2		Yes	GO:0003824 GO:0008631 GO:0009058 GO:0009611 GO:0009612 GO:0009723 GO:0009733 GO:0009753 GO:0030170
Zm00001d002623	Cluster3	description=Protein DETOXIFICATION 49			GO:0006855 GO:0015238 GO:0015297 GO:0016020
Zm00001d002632	Cluster3	description=RHOMBOID-like protein 3			GO:0004252 GO:0005794 GO:0006508 GO:0016021
Zm00001d002673	Cluster3	description=Lysine histidine transporter-like 7			NA
Zm00001d002704	Cluster3	description=Glutathione peroxidase		Yes	GO:0004602 GO:0006979 GO:0016491 GO:0055114
Zm00001d002762	Cluster3	description=Ethylene-responsive transcription factor 2			GO:0003700 GO:0005634 GO:0006355
Zm00001d002842	Cluster3	description=Remorin family protein			GO:0005773 GO:0005886
Zm00001d002843	Cluster3	description=P-type R2R3 Myb protein			GO:0003677 GO:0003682
Zm00001d002847	Cluster3	description=(+)-neomenthol dehydrogenase		Yes	GO:0000166 GO:0016491 GO:0055114
Zm00001d002850	Cluster3	description=Elicitor-responsive protein 3			GO:0005515
Zm00001d003048	Cluster3	description=Disease resistance gene analog PIC17		Yes	GO:0000166 GO:0005515 GO:0005886 GO:0016045 GO:0017111 GO:0042742 GO:0043531
Zm00001d003064	Cluster3	description=R2R3MYB-domain protein			GO:0003677 GO:0003682 GO:0009651 GO:0009739 GO:0009751 GO:0009753
Zm00001d003091	Cluster3	description=Beta-16-galactosyltransferase GALT29A		Yes	GO:0006486 GO:0008373 GO:0030173
Zm00001d003129	Cluster3	description= hydroxycinnamoyltransferase5		Yes	GO:0005737 GO:0005829 GO:0009809 GO:0009963 GO:0010252 GO:0016020 GO:0016740 GO:0016747 GO:0047205
Zm00001d003200	Cluster3	description=S-adenosyl-L-methionine-dependent methyltransferases superfamily protein		Yes	NA
Zm00001d003209	Cluster3	description=AAA-ATPase ASD mitochondrial		Yes	GO:0000166 GO:0005524 GO:0005739 GO:0005783 GO:0009737 GO:0017111
Zm00001d003212	Cluster3	description=Probable protein kinase		Yes	GO:0000166 GO:0004713 GO:0005524 GO:0006468
Zm00001d003283	Cluster3	description=Cytochrome P450 71B10			GO:0004497 GO:0009055 GO:0016705 GO:0020037 GO:0046872 GO:0055114
Zm00001d003287	Cluster3	description= nitrate transport4			NA
Zm00001d003301	Cluster3	description=C2 and GRAM domain-containing protein			GO:0005515
Zm00001d003310	Cluster3	NA			NA
Zm00001d003376	Cluster3	NA			NA
Zm00001d003508	Cluster3	description=Steroid nuclear receptor ligand-binding			NA
Zm00001d003533	Cluster3	description=Lipoxygenase		Yes	GO:0005506 GO:0005515 GO:0009555 GO:0009611 GO:0009617 GO:0009620 GO:0009644 GO:0009753 GO:0009901 GO:0010193 GO:0016165 GO:0016491 GO:0031408 GO:0034440 GO:0046872 GO:0055114 GO:0080086
Zm00001d003657	Cluster3	description=Protein SCARECROW			NA
Zm00001d003669	Cluster3	NA			GO:0005886
Zm00001d004366	Cluster3	description=UDP-glycosyltransferase 74B1		Yes	GO:0008152 GO:0016758
Zm00001d004524	Cluster3	NA			GO:0030246
Zm00001d004731	Cluster3	description=Aldehyde dehydrogenase		Yes	GO:0004030 GO:0005773 GO:0005783 GO:0006081 GO:0009269 GO:0009507 GO:0009651 GO:0009737 GO:0016020 GO:0016491 GO:0055114
Zm00001d004812	Cluster3	description= calcium dependent protein kinase11		Yes	GO:0000166 GO:0004683 GO:0005509 GO:0005524 GO:0005829 GO:0005886 GO:0009789 GO:0046777 GO:0080092 GO:1901979
Zm00001d004895	Cluster3	description=F-box domain containing protein			GO:0005515
Zm00001d005018	Cluster3	description=Protein DETOXIFICATION 21			GO:0006855 GO:0015238 GO:0015297 GO:0016020
Zm00001d005039	Cluster3	description=Late embryogenesis abundant (LEA) hydroxyproline-rich glycoprotein family			NA
Zm00001d005315	Cluster3	description=Calcium-dependent lipid-binding (CaLB domain) family protein			GO:0005515
Zm00001d005392	Cluster3	description=Lecithin-cholesterol acyltransferase-like 1		Yes	GO:0006629 GO:0008374
Zm00001d005654	Cluster3	NA			NA
Zm00001d005684	Cluster3	NA			NA
Zm00001d005698	Cluster3	description=AN17			GO:0008270 GO:0009737 GO:0010200 GO:0046872
Zm00001d005752	Cluster3	description=DUF868 family protein			NA
Zm00001d005783	Cluster3	description=Glutamate receptor 2.7			NA
Zm00001d005789	Cluster3	description= histone 2B3	nucleosome assembly:chromosome		GO:0000786 GO:0003677 GO:0005634 GO:0005694 GO:0005730 GO:0006334 GO:0009507 GO:0046982
Zm00001d005813	Cluster3	description=Protein TIFY 10B			GO:0005515
Zm00001d005969	Cluster3	description=Transcription factor BIM3			GO:0046983
Zm00001d006008	Cluster3	description=Heat shock protein 90-2			GO:0005524 GO:0005730 GO:0005794 GO:0005886 GO:0006457 GO:0009408 GO:0051082 GO:0071277
Zm00001d006153	Cluster3	description=1-acylglycerol-3-phosphate O-acyltransferase		Yes	GO:0004623 GO:0008152 GO:0016298 GO:0016787 GO:0042171 GO:0055089 GO:0055091 GO:0070328
Zm00001d006397	Cluster3	description=UDP-glycosyltransferase 85A7		Yes	GO:0008152 GO:0016758
Zm00001d006509	Cluster3	description=Septum-promoting GTP-binding protein 1			GO:0005525 GO:0005622 GO:0007264 GO:0090404
Zm00001d006511	Cluster3	description=Glucose-6-phosphate/phosphate translocator 2 chloroplastic			GO:0005215 GO:0006810 GO:0016020 GO:0016021
Zm00001d006526	Cluster3	description=Eukaryotic aspartyl protease family protein		Yes	GO:0004190 GO:0006508 GO:0008233
Zm00001d006578	Cluster3	description=Transcription factor bHLH130			GO:0046983
Zm00001d006591	Cluster3	description=F-box domain containing protein			NA
Zm00001d006759	Cluster3	NA			GO:0000166 GO:0004674 GO:0005524 GO:0006468 GO:0016772
Zm00001d006879	Cluster3	description=RING-H2 finger protein ATL3			GO:0005515 GO:0008270
Zm00001d006883	Cluster3	description=Calmodulin binding protein			NA
Zm00001d006900	Cluster3	description=Phospho-2-dehydro-3-deoxyheptonate aldolase 2 chloroplastic		Yes	GO:0003849 GO:0009073 GO:0009423 GO:0009611 GO:0009617 GO:0016020
Zm00001d007083	Cluster3	NA			NA
Zm00001d007153	Cluster3	description=Hypoxia-responsive family protein			GO:0016020 GO:0016021
Zm00001d007274	Cluster3	description=Protein kinase Kelch repeat:Kelch		Yes	GO:0005515 GO:0016301 GO:0016310
Zm00001d007329	Cluster3	description=Probable WRKY transcription factor 75			GO:0003700 GO:0006355 GO:0032107 GO:0043565 GO:0043620 GO:0048527
Zm00001d007567	Cluster3	description=Histone H2A	nucleosome assembly:chromosome		GO:0000786 GO:0003677 GO:0005634 GO:0005694 GO:0006334 GO:0046982
Zm00001d007633	Cluster3	description=Ribosome associated membrane protein RAMP4			NA
Zm00001d007714	Cluster3	description=Probable glycerol-3-phosphate acyltransferase 2		Yes	GO:0008152 GO:0016746
Zm00001d007753	Cluster3	description=Eukaryotic aspartyl protease family protein		Yes	GO:0004190 GO:0006508
Zm00001d007764	Cluster3	description=Hydroxyproline O-galactosyltransferase GALT4		Yes	GO:0005794 GO:0006486 GO:0008378 GO:0016020 GO:0016021 GO:0016757 GO:0030246
Zm00001d007765	Cluster3	description=Probable prolyl 4-hydroxylase 12		Yes	GO:0005506 GO:0016706 GO:0031418 GO:0055114
Zm00001d007800	Cluster3	description=Thioredoxin			GO:0005618 GO:0005739 GO:0005773 GO:0005794 GO:0005829 GO:0005886 GO:0006457 GO:0006662 GO:0006979 GO:0009055 GO:0009506 GO:0009507 GO:0009570 GO:0010188 GO:0010286 GO:0015035 GO:0016671 GO:0042542 GO:0045454 GO:0046686 GO:0048046 GO:0050832 GO:0051259
Zm00001d007831	Cluster3	description=Bifunctional inhibitor/lipid-transfer protein/seed storage 2S albumin superfamily protein			NA
Zm00001d007901	Cluster3	description=Cylicin-1			NA
Zm00001d008181	Cluster3	NA			NA
Zm00001d008268	Cluster3	description= cystatin4			GO:0004869 GO:0009628 GO:0010466 GO:0030414 GO:0050897
Zm00001d008340	Cluster3	description=alpha/beta-Hydrolases superfamily protein		Yes	GO:0004806 GO:0006629 GO:0016787
Zm00001d008449	Cluster3	NA			NA
Zm00001d008495	Cluster3	description=Glycosyltransferase family 61 protein		Yes	GO:0016757
Zm00001d008540	Cluster3	NA			NA
Zm00001d008546	Cluster3	description=Putative AP2/EREBP transcription factor superfamily protein isoform 1%253B Putative AP2/EREBP transcription factor superfamily protein isoform 2			GO:0003700 GO:0005634 GO:0006355
Zm00001d008548	Cluster3	description=Bowman-Birk type wound-induced proteinase inhibitor WIP1		Yes	GO:0004867 GO:0005576 GO:0006508 GO:0008233 GO:0010466 GO:0030414
Zm00001d008573	Cluster3	description=Calmodulin protein 2%252C touch-induced			GO:0005509
Zm00001d008581	Cluster3	description=LEAF RUST 10 DISEASE-RESISTANCE LOCUS RECEPTOR-LIKE PROTEIN KINASE-like 1.1		Yes	GO:0000166 GO:0004674 GO:0005524 GO:0005886 GO:0006468 GO:0030247
Zm00001d008585	Cluster3	description=PR5-like receptor kinase		Yes	GO:0000166 GO:0004674 GO:0005524 GO:0006468 GO:0016772 GO:0030247
Zm00001d008602	Cluster3	description=Duplicated homeodomain-like superfamily protein			GO:0003677 GO:0003682 GO:0005634
Zm00001d008794	Cluster3	description=Putative WRKY DNA-binding domain superfamily protein			GO:0003700 GO:0006355 GO:0043565
Zm00001d008795	Cluster3	description=UDP-glycosyltransferase 74B1		Yes	GO:0008152 GO:0016758
Zm00001d008820	Cluster3	description=2-oxoglutarate (2OG) and Fe(II)-dependent oxygenase superfamily protein		Yes	GO:0005506 GO:0016491 GO:0016706 GO:0055114
Zm00001d008974	Cluster3	description=Mitochondrial arginine transporter BAC2			GO:0000064 GO:0005290 GO:0005739 GO:0006561 GO:0006972 GO:0015181 GO:0015189 GO:0015817 GO:0015819 GO:0015822 GO:0016020 GO:0016021 GO:0043091 GO:0055085
Zm00001d009084	Cluster3	description=S-adenosyl-L-methionine-dependent methyltransferases superfamily protein		Yes	GO:0005739 GO:0008152 GO:0008168 GO:0032259 GO:0046686
Zm00001d009365	Cluster3	description= sugars will eventually be exported transporter2			GO:0005886 GO:0008643 GO:0016021
Zm00001d009555	Cluster3	description=Hydroxyproline-rich glycoprotein family protein			NA
Zm00001d009556	Cluster3	description=HSP40/DnaJ peptide-binding protein			GO:0006457 GO:0051082
Zm00001d009631	Cluster3	description=CTP synthase family protein		Yes	GO:0003883 GO:0006221
Zm00001d009660	Cluster3	description=Protein kinase superfamily protein		Yes	GO:0004674 GO:0005524 GO:0005886 GO:0006468 GO:0009506 GO:0016772
Zm00001d009694	Cluster3	description=Receptor like protein kinase S.2		Yes	NA
Zm00001d009705	Cluster3	description=S-type anion channel SLAH3			NA
Zm00001d009858	Cluster3	description=Trans-cinnamate 4-monooxygenase		Yes	GO:0004497 GO:0005774 GO:0005783 GO:0005794 GO:0005886 GO:0009055 GO:0009505 GO:0009506 GO:0009555 GO:0009808 GO:0016705 GO:0020037 GO:0032502 GO:0040007 GO:0042802 GO:0046872 GO:0055114 GO:0080167
Zm00001d009960	Cluster3	description=HXXXD-type acyl-transferase family protein		Yes	GO:0016747
Zm00001d009961	Cluster3	description=ROTUNDIFOLIA like 12			NA
Zm00001d010159	Cluster3	description=Actin-1			GO:0000166 GO:0005507 GO:0005524 GO:0005737 GO:0005773 GO:0005829 GO:0005856 GO:0005886 GO:0009506 GO:0009507 GO:0009570 GO:0009651 GO:0009941 GO:0048768
Zm00001d010171	Cluster3	description=Soluble inorganic pyrophosphatase 1		Yes	GO:0000287 GO:0004427 GO:0005634 GO:0005737 GO:0005829 GO:0006796 GO:0019915
Zm00001d010375	Cluster3	description=ATP-dependent 6-phosphofructokinase 4 chloroplastic		Yes	NA
Zm00001d010445	Cluster3	description=Abscisic acid receptor PYL9			GO:0005634 GO:0006950 GO:0009737 GO:0009789 GO:0010427
Zm00001d010520	Cluster3	description=Glycerol-3-phosphate acyltransferase 5		Yes	GO:0003841 GO:0008152 GO:0010345 GO:0016746 GO:0090447
Zm00001d010529	Cluster3	description=Probable mediator of RNA polymerase II transcription subunit 37c		Yes	GO:0000166 GO:0005524
Zm00001d010788	Cluster3	NA			NA
Zm00001d010812	Cluster3	description=Heat stress transcription factor A-4a			GO:0003700 GO:0005634 GO:0006355 GO:0043565
Zm00001d010814	Cluster3	description=AtS40-3			NA
Zm00001d010855	Cluster3	description=Stress protein%253B Stress-related protein			GO:0005773
Zm00001d010940	Cluster3	NA			NA
Zm00001d011066	Cluster3	description=Protein kinase APK1A chloroplastic		Yes	GO:0000166 GO:0004674 GO:0005524 GO:0005634 GO:0005730 GO:0005737 GO:0005886 GO:0046777 GO:0050832
Zm00001d011080	Cluster3	description=Protease inhibitor%253B Proteinase inhibitor		Yes	GO:0004867 GO:0006508 GO:0008233 GO:0009611
Zm00001d011081	Cluster3	description=Cytochrome B5 isoform D			GO:0005783 GO:0020037 GO:0042742 GO:0043447 GO:0046872
Zm00001d011193	Cluster3	description=integral membrane protein			NA
Zm00001d011208	Cluster3	description=1-aminocyclopropane-1-carboxylate oxidase 1		Yes	GO:0005506 GO:0016491 GO:0016706 GO:0055114
Zm00001d011373	Cluster3	description=Extra-large G-protein-like%3B protein			NA
Zm00001d011403	Cluster3	description=Putative WRKY DNA-binding domain superfamily protein			GO:0003700 GO:0006355 GO:0043565
Zm00001d011434	Cluster3	NA			NA
Zm00001d011451	Cluster3	description=DUF1645 family protein			NA
Zm00001d011527	Cluster3	description=Probable WRKY transcription factor 71			GO:0003700 GO:0006355 GO:0043565
Zm00001d011610	Cluster3	description=Glutamate synthase 1 [NADH] chloroplastic		Yes	GO:0005506 GO:0006537 GO:0006807 GO:0009570 GO:0010181 GO:0016040 GO:0019676 GO:0046686 GO:0048589 GO:0050660 GO:0051536 GO:0055114
Zm00001d011625	Cluster3	description=Putative WAK receptor-like protein kinase family protein		Yes	GO:0000166 GO:0004674 GO:0005524 GO:0006468
Zm00001d011638	Cluster3	description=Lipid phosphate phosphatase 2		Yes	GO:0003824 GO:0008152 GO:0016020
Zm00001d011886	Cluster3	description=Putative O-Glycosyl hydrolase superfamily protein		Yes	GO:0004553 GO:0005975 GO:0016787
Zm00001d011938	Cluster3	NA			NA
Zm00001d011969	Cluster3	description=NAC domain containing protein 84			GO:0003677 GO:0006355
Zm00001d012069	Cluster3	description=DUF506 family protein			NA
Zm00001d012221	Cluster3	description= stearoyl-acyl-carrier-protein desaturase9		Yes	GO:0006631 GO:0016491 GO:0045300 GO:0046914 GO:0055114
Zm00001d012241	Cluster3	description=Receptor-like kinase-like		Yes	GO:0005515
Zm00001d012285	Cluster3	description=Putative MYB DNA-binding domain superfamily protein			GO:0003677 GO:0003682
Zm00001d012292	Cluster3	description=Glucan endo-13-beta-glucosidase 14		Yes	GO:0004553 GO:0005634 GO:0005737 GO:0005975 GO:0016787 GO:0046658
Zm00001d012293	Cluster3	description=Probable ferredoxin-4 chloroplastic			GO:0009055 GO:0022900 GO:0046872 GO:0051537
Zm00001d012322	Cluster3	description=cytochrome P450 family 81 subfamily D polypeptide 8			GO:0004497 GO:0009055 GO:0016705 GO:0020037 GO:0046872 GO:0055114
Zm00001d012335	Cluster3	description= cis-zeatin O-glucosyltransferase2		Yes	GO:0008152 GO:0016758 GO:0050502
Zm00001d012380	Cluster3	description=Phosphatidylinositol:ceramide inositolphosphotransferase 1		Yes	GO:0030148 GO:0045140
Zm00001d012420	Cluster3	description=Heat shock 70 kDa protein			GO:0000166 GO:0005524 GO:0006950
Zm00001d012427	Cluster3	description=Zinc finger protein ZAT11			GO:0005622 GO:0008270
Zm00001d012512	Cluster3	NA			NA
Zm00001d012518	Cluster3	description=2%252C3-bisphosphoglycerate-independent phosphoglycerate mutase		Yes	GO:0005737 GO:0005740 GO:0005829 GO:0005886 GO:0006096 GO:0008152 GO:0009409 GO:0009506 GO:0009507 GO:0009555 GO:0010118 GO:0016853 GO:0030145 GO:0046537 GO:0046686 GO:0046872 GO:0048046
Zm00001d012604	Cluster3	NA			NA
Zm00001d012607	Cluster3	description=NAD(P)H dehydrogenase (quinone) FQR1		Yes	GO:0005773 GO:0005886 GO:0009733 GO:0010181 GO:0016491 GO:0016655 GO:0045892 GO:0055114
Zm00001d012642	Cluster3	description=Transcription factor bHLH92			GO:0003677 GO:0046983
Zm00001d012675	Cluster3	description=Glutathione S-transferase 1		Yes	GO:0004364 GO:0005515 GO:0016740
Zm00001d012850	Cluster3	description=Nucleotide-diphospho-sugar transferase family protein		Yes	NA
Zm00001d012899	Cluster3	description=Cell number regulator 9			GO:0006979 GO:0016020 GO:0016021
Zm00001d012900	Cluster3	description=Cell number regulator 10			GO:0016020 GO:0016021
Zm00001d012909	Cluster3	description=soluble epoxide hydrolase		Yes	GO:0008152 GO:0016787
Zm00001d012955	Cluster3	description=Fes1A			GO:0005488 GO:0005737 GO:0009408 GO:0009651 GO:0030544
Zm00001d012962	Cluster3	description=Probable protein phosphatase 2C 4		Yes	GO:0003824
Zm00001d012968	Cluster3	description=ZFP16-2			GO:0005622 GO:0008270
Zm00001d013046	Cluster3	description=Lipid phosphate phosphatase delta		Yes	GO:0003824 GO:0005789 GO:0006665 GO:0008152 GO:0009737 GO:0016020 GO:0090332
Zm00001d013099	Cluster3	description=Probable carboxylesterase 15		Yes	GO:0008152 GO:0016787
Zm00001d013113	Cluster3	description=Expp1 protein			GO:0005886
Zm00001d013115	Cluster3	NA			GO:0005484 GO:0006886 GO:0016020
Zm00001d013289	Cluster3	description=Transmembrane BAX inhibitor motif-containing protein 4			GO:0009742 GO:0009826 GO:0016020 GO:0016021
Zm00001d013325	Cluster3	description=GLABRA2 expression modulator			NA
Zm00001d013411	Cluster3	description=UV-B-induced protein chloroplastic			GO:0010224
Zm00001d013529	Cluster3	description=Protein NRT1/ PTR FAMILY 2.9			GO:0005215 GO:0006810 GO:0016020
Zm00001d013550	Cluster3	NA			NA
Zm00001d013571	Cluster3	description=Probable BOI-related E3 ubiquitin-protein ligase 2		Yes	GO:0005515 GO:0008270 GO:0046872
Zm00001d013627	Cluster3	description=DWNN domain a CCHC-type zinc finger			GO:0003676 GO:0005634 GO:0008270
Zm00001d013809	Cluster3	description=Protein DETOXIFICATION 40			GO:0005886 GO:0006855 GO:0015238 GO:0015297 GO:0080167
Zm00001d013830	Cluster3	description=cytochrome P450 family 76 subfamily C polypeptide 7			GO:0004497 GO:0009055 GO:0016705 GO:0020037 GO:0046872 GO:0055114
Zm00001d013831	Cluster3	description=Aspartokinase		Yes	GO:0004072 GO:0008652 GO:0016301 GO:0016310 GO:0016740
Zm00001d013857	Cluster3	NA			NA
Zm00001d013869	Cluster3	description=Auxin-responsive protein SAUR32			NA
Zm00001d013879	Cluster3	NA			NA
Zm00001d014116	Cluster3	description= phosphate transporter protein1			GO:0005315 GO:0005634 GO:0005773 GO:0005794 GO:0005886 GO:0006817 GO:0009506 GO:0009737 GO:0016021 GO:0016036 GO:0022857 GO:0055085
Zm00001d014191	Cluster3	description= UTP-glucose-P-uridyltransferase homolog		Yes	GO:0003676 GO:0004527 GO:0005622
Zm00001d014253	Cluster3	description=ZIM motif family protein			GO:0005515
Zm00001d014291	Cluster3	description=Probable protein phosphatase 2C 71		Yes	GO:0003824 GO:0008152
Zm00001d014328	Cluster3	NA			NA
Zm00001d014463	Cluster3	description=early nodulin-like protein 9			GO:0005507 GO:0009055
Zm00001d014789	Cluster3	description= protein%3B Receptor-like protein kinase-like		Yes	NA
Zm00001d014804	Cluster3	description=Eukaryotic aspartyl protease family protein		Yes	GO:0004190 GO:0006508 GO:0008233
Zm00001d014945	Cluster3	description=Lactate/malate dehydrogenase family protein		Yes	GO:0000166 GO:0004459 GO:0005737 GO:0005829 GO:0005886 GO:0006096 GO:0009651 GO:0009737 GO:0016491 GO:0044262 GO:0055114
Zm00001d014983	Cluster3	description=Serine carboxypeptidase-like 49		Yes	GO:0004185 GO:0005773 GO:0005829 GO:0006508
Zm00001d015012	Cluster3	description=Serine/threonine-protein kinase Cx32		Yes	GO:0004674 GO:0005524 GO:0006468
Zm00001d015091	Cluster3	description=Bax inhibitor 1			GO:0000038 GO:0005635 GO:0005737 GO:0005783 GO:0006983 GO:0009414 GO:0016020 GO:0016021 GO:0043069
Zm00001d015201	Cluster3	description=Protein NLP6			GO:0005515
Zm00001d015327	Cluster3	description= ubiquitin1			GO:0005515 GO:0005773 GO:0009751
Zm00001d015515	Cluster3	description=Probable WRKY transcription factor 40			GO:0003700 GO:0006355 GO:0043565
Zm00001d015521	Cluster3	description=Two-component response regulator ARR12			GO:0003677 GO:0003682
Zm00001d015829	Cluster3	description=Probable copper-transporting ATPase HMA5		Yes	GO:0000166 GO:0005507 GO:0005524 GO:0006825 GO:0016021 GO:0016787 GO:0019829 GO:0030001 GO:0043682 GO:0046872
Zm00001d016052	Cluster3	description=WRKY transcription factor 22			GO:0003700 GO:0006355 GO:0043565
Zm00001d016130	Cluster3	description=GDSL esterase/lipase		Yes	GO:0006629 GO:0016788
Zm00001d016277	Cluster3	description=Auxin-responsive protein IAA26			GO:0005634 GO:0006355 GO:0006417 GO:0009734 GO:0046983
Zm00001d016363	Cluster3	description=CASP-like protein 12			GO:0005886 GO:0016021
Zm00001d016471	Cluster3	description=Trans-cinnamate 4-monooxygenase		Yes	GO:0004497 GO:0009055 GO:0016705 GO:0020037 GO:0046872 GO:0055114
Zm00001d016483	Cluster3	description=MACPF domain-containing protein			NA
Zm00001d016586	Cluster3	description=hydroxyproline-rich glycoprotein family protein			GO:0005515 GO:0005737
Zm00001d016697	Cluster3	description=Germin-like protein subfamily 3 member 2			GO:0030145 GO:0045735 GO:0046872 GO:0048046
Zm00001d016708	Cluster3	description=Beta-fructofuranosidase%252C cell wall isozyme		Yes	GO:0004564 GO:0004575 GO:0005576 GO:0005618 GO:0005773 GO:0005975 GO:0005982 GO:0008152 GO:0009611 GO:0031219 GO:0051670 GO:0071836 GO:0080167
Zm00001d016760	Cluster3	description= abscisic acid stress ripening6			GO:0006950
Zm00001d016783	Cluster3	description= stress-induced protein kinase1		Yes	GO:0000166 GO:0004674 GO:0005524 GO:0005634 GO:0006468 GO:0009651
Zm00001d016811	Cluster3	description=ACT domain-containing protein ACR3			GO:0008152 GO:0016597
Zm00001d016900	Cluster3	NA			NA
Zm00001d016902	Cluster3	description=Bifunctional riboflavin biosynthesis protein RIBA 1 chloroplastic			GO:0003935 GO:0008686 GO:0009231 GO:0009507 GO:0009570 GO:0016020
Zm00001d016982	Cluster3	description=Protein NRT1/ PTR FAMILY 6.4			GO:0005215 GO:0006810 GO:0016020
Zm00001d017019	Cluster3	description=ATFP4			NA
Zm00001d017042	Cluster3	description=Serine/threonine-protein kinase Nek4		Yes	GO:0000166 GO:0004674 GO:0005524 GO:0006468
Zm00001d017072	Cluster3	description=Protein NBR1 homolog			GO:0005515 GO:0008270
Zm00001d017119	Cluster3	description=Glucose-6-phosphate 1-dehydrogenase		Yes	GO:0004345 GO:0005975 GO:0006006 GO:0009051 GO:0009507 GO:0016491 GO:0046686 GO:0050661 GO:0055114
Zm00001d017120	Cluster3	description= nuclear binding protein35			GO:0005524 GO:0005829 GO:0042803 GO:0051536
Zm00001d017126	Cluster3	description=Transcription factor GTE8			GO:0005515
Zm00001d017152	Cluster3	description= endochitinase precursor4		Yes	GO:0004568 GO:0005886 GO:0005975 GO:0006032 GO:0008061 GO:0009505 GO:0010262 GO:0016998 GO:0048046
Zm00001d017186	Cluster3	description=Shikimate O-hydroxycinnamoyltransferase		Yes	GO:0016740 GO:0016747
Zm00001d017195	Cluster3	description=BTB/POZ domain-containing protein			GO:0005515 GO:0051260
Zm00001d017199	Cluster3	description=Temperature-induced lipocalin-1			GO:0005739 GO:0005773 GO:0005774 GO:0005783 GO:0005794 GO:0005886 GO:0009408 GO:0009409 GO:0009416 GO:0009506 GO:0042538
Zm00001d017210	Cluster3	description=SPla/RYanodine receptor (SPRY) domain-containing protein			GO:0005515
Zm00001d017240	Cluster3	description=Grx_C2.1-glutaredoxin subgroup I			GO:0009055 GO:0015035 GO:0045454
Zm00001d017270	Cluster3	description=Phosphoenolpyruvate carboxylase kinase 3		Yes	GO:0000166 GO:0004674 GO:0005524 GO:0006468
Zm00001d017284	Cluster3	description=Auxin response factor 16			NA
Zm00001d017381	Cluster3	description=(+)-neomenthol dehydrogenase		Yes	GO:0000166 GO:0016491 GO:0055114
Zm00001d017425	Cluster3	description=Cytochrome b5			GO:0020037 GO:0046872
Zm00001d017462	Cluster3	description=Ethylene-responsive transcription factor 1A			GO:0003700 GO:0006355
Zm00001d017547	Cluster3	description=Dehydrin COR410			GO:0006950 GO:0009415
Zm00001d017649	Cluster3	description=S-ribonuclease binding protein SBP1		Yes	GO:0005515 GO:0008270 GO:0046872
Zm00001d017682	Cluster3	description=PLATZ transcription factor family protein			NA
Zm00001d017752	Cluster3	description=Transcription factor GT-3b			NA
Zm00001d017761	Cluster3	NA			NA
Zm00001d017768	Cluster3	NA			NA
Zm00001d017821	Cluster3	description=Probable L-type lectin-domain containing receptor kinase S.5		Yes	GO:0004674 GO:0005524 GO:0006468 GO:0016772 GO:0030246
Zm00001d017851	Cluster3	NA			NA
Zm00001d017859	Cluster3	description=Rho GDP-dissociation inhibitor 1			GO:0005094 GO:0005737 GO:0009932 GO:0010053
Zm00001d017918	Cluster3	description=TRICHOME BIREFRINGENCE-LIKE 20			NA
Zm00001d017920	Cluster3	description=Homeobox-leucine zipper protein HAT5			NA
Zm00001d017951	Cluster3	description=Nudix hydrolase 17 mitochondrial		Yes	GO:0016787
Zm00001d017966	Cluster3	description=Dihydropyrimidine dehydrogenase (NADP(+)) chloroplastic		Yes	GO:0003824 GO:0004158 GO:0005737 GO:0006212 GO:0006222 GO:0009507 GO:0009570 GO:0017113 GO:0043562 GO:0055114
Zm00001d017976	Cluster3	description=Immediate-early fungal elicitor protein CMPG1			GO:0000151 GO:0004842 GO:0005515 GO:0016567
Zm00001d017978	Cluster3	description=Endoglucanase 1		Yes	GO:0003824 GO:0004553 GO:0005975
Zm00001d017983	Cluster3	description=formin homologue 4			GO:0003779 GO:0016043 GO:0030036
Zm00001d017984	Cluster3	description=Probable galacturonosyltransferase-like 9		Yes	GO:0006979 GO:0016757
Zm00001d017991	Cluster3	NA			NA
Zm00001d017992	Cluster3	description=Metalloendoproteinase 1		Yes	GO:0004222 GO:0005886 GO:0006508 GO:0008233 GO:0008270 GO:0031012 GO:0046872
Zm00001d018064	Cluster3	description=Laccase-14		Yes	GO:0005507 GO:0009809 GO:0010023 GO:0016491 GO:0046274 GO:0046688 GO:0048046 GO:0052716 GO:0055114
Zm00001d018076	Cluster3	NA			NA
Zm00001d018257	Cluster3	NA			NA
Zm00001d018292	Cluster3	NA			NA
Zm00001d018414	Cluster3	description=IAA9-auxin-responsive Aux/IAA family member			GO:0005634 GO:0006355 GO:0006417 GO:0009734 GO:0046983
Zm00001d018454	Cluster3	description=Glutathione reductase cytosolic		Yes	GO:0004362 GO:0005737 GO:0005777 GO:0006749 GO:0016491 GO:0045454 GO:0050660 GO:0050661 GO:0055114
Zm00001d018727	Cluster3	description= phytosulfokine peptide precursor1			GO:0005576 GO:0008083 GO:0008283
Zm00001d018789	Cluster3	description=Probable receptor-like protein kinase		Yes	GO:0004674 GO:0005524 GO:0006468 GO:0016772
Zm00001d018809	Cluster3	description= glutathione transferase6		Yes	GO:0004364 GO:0005515 GO:0005886 GO:0006749 GO:0006979 GO:0009409 GO:0009507 GO:0009570 GO:0009635 GO:0016740 GO:0042631 GO:0043295 GO:0046686 GO:0048046 GO:0080167
Zm00001d018811	Cluster3	description=Protein TIFY 5A			GO:0005515
Zm00001d018839	Cluster3	description= cytochrome P-450 19			GO:0004497 GO:0009055 GO:0016705 GO:0020037 GO:0046872 GO:0055114
Zm00001d018966	Cluster3	description=Acidic endochitinase		Yes	GO:0003824 GO:0004553 GO:0005975
Zm00001d019034	Cluster3	description= thioredoxin h homolog2			GO:0006662 GO:0009055 GO:0015035 GO:0045454
Zm00001d019091	Cluster3	description=Vesicle-associated membrane protein 722			GO:0016021 GO:0016192
Zm00001d019117	Cluster3	NA			NA
Zm00001d019358	Cluster3	description=B12D protein			NA
Zm00001d019547	Cluster3	description=Putative E3 ubiquitin-protein ligase XBAT35		Yes	GO:0004842 GO:0005515 GO:0005634 GO:0005737 GO:0008270 GO:0046872
Zm00001d019550	Cluster3	NA			NA
Zm00001d019725	Cluster3	description=Uclacyanin-3			GO:0005507 GO:0009055
Zm00001d019726	Cluster3	description=Uclacyanin-3			NA
Zm00001d019750	Cluster3	description=Calcium-dependent lipid-binding (CaLB domain) family protein			GO:0005515
Zm00001d019836	Cluster3	description=Protein C2-DOMAIN ABA-RELATED 11			GO:0005515 GO:0005773 GO:0005886
Zm00001d019936	Cluster3	description=Heavy metal-associated domain containing protein [Source:UniProtKB/TrEMBL%3BAcc:B4FT05]			NA
Zm00001d019985	Cluster3	description=GDSL esterase/lipase		Yes	GO:0006629 GO:0016788
Zm00001d020266	Cluster3	description=Chaperone protein dnaJ 20 chloroplastic			NA
Zm00001d020380	Cluster3	description=alpha/beta-Hydrolases superfamily protein		Yes	NA
Zm00001d020521	Cluster3	description=Zinc finger protein 346			GO:0003676 GO:0005622 GO:0008270
Zm00001d020530	Cluster3	description= hydroxycinnamoyltransferase11		Yes	GO:0016747
Zm00001d020552	Cluster3	description=Tetraspanin-7			GO:0005886 GO:0016021
Zm00001d020614	Cluster3	description= ZIM-transcription factor 28			GO:0005515
Zm00001d020639	Cluster3	description=Probable GTP diphosphokinase RSH2 chloroplastic		Yes	GO:0015969
Zm00001d020652	Cluster3	description= protein%3B Plant viral-response family protein-like			NA
Zm00001d020702	Cluster3	description=Mitochondrial phosphate carrier protein 2 mitochondrial			GO:0009651
Zm00001d020787	Cluster3	description=Putative clathrin assembly protein			NA
Zm00001d020808	Cluster3	description=Peroxidase 17		Yes	GO:0004601 GO:0005829 GO:0006979 GO:0016491 GO:0020037 GO:0046872 GO:0055114
Zm00001d020915	Cluster3	description=Pirin-like protein 2			GO:0005516 GO:0005886 GO:0009737
Zm00001d020963	Cluster3	description=3-hydroxy-3-methylglutaryl-coenzyme A reductase 2		Yes	GO:0004420 GO:0005783 GO:0008299 GO:0015936 GO:0016021 GO:0016104 GO:0016126 GO:0042282 GO:0050661 GO:0055114
Zm00001d020965	Cluster3	description=Proton pump-interactor 1			NA
Zm00001d021119	Cluster3	description=Beta-glucosidase 11		Yes	GO:0003824 GO:0004553 GO:0005975
Zm00001d021123	Cluster3	description=Plasma membrane			GO:0005886
Zm00001d021160	Cluster3	NA			NA
Zm00001d021168	Cluster3	description=UDP-glycosyltransferase 74B1		Yes	GO:0008152 GO:0009696 GO:0010016 GO:0016758 GO:0018874 GO:0019761 GO:0042631 GO:0042742 GO:0046482 GO:0047251 GO:0052544 GO:0052638 GO:0052639 GO:0052640 GO:0052641 GO:0070301 GO:0071215 GO:0071475 GO:0080002 GO:0080024 GO:0080044 GO:0080046 GO:0080167
Zm00001d021221	Cluster3	description=Protein binding protein			GO:0051087
Zm00001d021303	Cluster3	description=Probable receptor-like protein kinase		Yes	GO:0004674 GO:0005524 GO:0005886 GO:0006468
Zm00001d021582	Cluster3	description=Probable protein phosphatase 2C 20		Yes	GO:0003824 GO:0008152
Zm00001d021598	Cluster3	description=Glucan endo-1%252C3-beta-glucosidase 3		Yes	GO:0004553 GO:0005975 GO:0008152 GO:0009987
Zm00001d021600	Cluster3	NA			GO:0005097
Zm00001d021629	Cluster3	description=Protein DETOXIFICATION 40			GO:0006855 GO:0015238 GO:0015297 GO:0016020
Zm00001d021653	Cluster3	description=Glucose-6-phosphate/phosphate translocator 2			GO:0005215 GO:0006810 GO:0009941 GO:0015120 GO:0015713 GO:0016020 GO:0016021 GO:0035436 GO:0071917
Zm00001d021668	Cluster3	description=Protein translation factor SUI1 homolog			GO:0003743 GO:0006413 GO:0006417
Zm00001d021673	Cluster3	description=uncharacterized protein [Source:UniProtKB/TrEMBL%3BAcc:B6TUW4]			NA
Zm00001d021677	Cluster3	description=Aspartic proteinase nepenthesin-1		Yes	GO:0004190 GO:0006508 GO:0008233
Zm00001d021706	Cluster3	description=Histone H2A	nucleosome assembly:chromosome		GO:0000786 GO:0003677 GO:0005634 GO:0005694 GO:0006334 GO:0046982
Zm00001d021726	Cluster3	description=G-type lectin S-receptor-like serine/threonine-protein kinase B120		Yes	GO:0004674 GO:0005524 GO:0005634 GO:0005773 GO:0005829 GO:0009506 GO:0016772 GO:0031625 GO:0034613 GO:0046777 GO:0048544 GO:0071215
Zm00001d021727	Cluster3	description=G-type lectin S-receptor-like serine/threonine-protein kinase B120		Yes	GO:0004674 GO:0005515 GO:0005524 GO:0006468 GO:0016772 GO:0048544
Zm00001d021761	Cluster3	description=P-type R2R3 Myb protein			GO:0003677 GO:0003682 GO:0009611 GO:0009651 GO:0009723 GO:0009737 GO:0009753
Zm00001d021775	Cluster3	description=Sugar carrier protein C			GO:0005634 GO:0005773 GO:0005886 GO:0008506 GO:0009624 GO:0015145 GO:0015749 GO:0016021 GO:0022891 GO:0055085
Zm00001d021779	Cluster3	description=F-box protein SKIP27			GO:0005515
Zm00001d021930	Cluster3	description=UDP-galactose transporter 2			GO:0005457 GO:0005459 GO:0005460 GO:0005794 GO:0009624 GO:0015783 GO:0015786 GO:0016020 GO:0016021 GO:0055085 GO:0072334
Zm00001d021935	Cluster3	description=Putative polyol transporter 1			GO:0016020 GO:0016021 GO:0022891 GO:0055085
Zm00001d021936	Cluster3	description=Putative polyol transporter 1			GO:0005354 GO:0005355 GO:0005365 GO:0005886 GO:0015145 GO:0015148 GO:0015168 GO:0015575 GO:0015576 GO:0015591 GO:0015749 GO:0015752 GO:0015753 GO:0015757 GO:0015758 GO:0015793 GO:0015795 GO:0015797 GO:0015798 GO:0016021 GO:0022891 GO:0055085
Zm00001d021948	Cluster3	description=Probable serine/threonine-protein kinase WNK11		Yes	GO:0004672 GO:0005524 GO:0006468
Zm00001d021977	Cluster3	NA			NA
Zm00001d022000	Cluster3	NA			NA
Zm00001d022084	Cluster3	description=B12D protein			NA
Zm00001d022126	Cluster3	description=root-specific kinase 1		Yes	GO:0004674 GO:0005524 GO:0006468 GO:0016772 GO:0042742
Zm00001d022181	Cluster3	description=Phospho-2-dehydro-3-deoxyheptonate aldolase 1		Yes	GO:0003849 GO:0009073 GO:0009423 GO:0009611 GO:0009617 GO:0016020
Zm00001d022239	Cluster3	description=VH1-interacting kinase		Yes	GO:0004674 GO:0005515 GO:0005524 GO:0006468 GO:0009734 GO:0009742 GO:0009966 GO:0010305 GO:0016772
Zm00001d022262	Cluster3	description=Cytochrome P450 709B2			GO:0004497 GO:0009055 GO:0016705 GO:0020037 GO:0046872 GO:0055114
Zm00001d022264	Cluster3	description= proteolipid membrane potential regulator5			GO:0003674 GO:0005886 GO:0009409 GO:0009414 GO:0009737 GO:0016021 GO:0016023 GO:0032940 GO:0042538
Zm00001d022334	Cluster3	description=P-loop containing nucleoside triphosphate hydrolases superfamily protein		Yes	GO:0008146
Zm00001d022457	Cluster3	description= peroxidase3		Yes	GO:0004601 GO:0006979 GO:0016491 GO:0020037 GO:0046872 GO:0055114
Zm00001d022485	Cluster3	description=Potassium transporter 3			GO:0015079 GO:0016020 GO:0071805
Zm00001d022492	Cluster3	description=Protein kinase superfamily protein		Yes	GO:0000166 GO:0004674 GO:0005524 GO:0006468 GO:0016772
Zm00001d022509	Cluster3	NA			NA
Zm00001d022546	Cluster3	NA			GO:0005509 GO:0005634 GO:0005737 GO:0005773 GO:0005886 GO:0009612 GO:0009846 GO:0010099 GO:0019722
Zm00001d022561	Cluster3	description=Negatively light-regulated protein			NA
Zm00001d022597	Cluster3	description=NEP1-interacting protein-like 1			GO:0005515 GO:0008270 GO:0009299 GO:0009416 GO:0009535 GO:0010200 GO:0031351 GO:0046872
Zm00001d022636	Cluster3	description=Major facilitator superfamily protein			NA
Zm00001d023379	Cluster3	description= pyruvate kinase2		Yes	GO:0000287 GO:0004743 GO:0005829 GO:0005886 GO:0006096 GO:0016310 GO:0016740 GO:0030955 GO:0046686
Zm00001d023404	Cluster3	description=Probable purple acid phosphatase 20		Yes	GO:0003993 GO:0005515 GO:0016787 GO:0046872
Zm00001d023410	Cluster3	description=Probable purple acid phosphatase 20		Yes	GO:0003993 GO:0005515 GO:0016787 GO:0046872
Zm00001d023529	Cluster3	description= abscisic acid stress ripening1			GO:0006950
Zm00001d023664	Cluster3	description=ABA-responsive protein			NA
Zm00001d023669	Cluster3	description=Putative NAC domain transcription factor superfamily protein			GO:0003677 GO:0006355
Zm00001d024494	Cluster3	description=serine-rich protein-related			NA
Zm00001d024621	Cluster3	description=Phloem-specific lectin			GO:0005515
Zm00001d024725	Cluster3	description=Putative MYB DNA-binding domain superfamily protein			GO:0003677 GO:0003682
Zm00001d024755	Cluster3	description=PTI1-like tyrosine-protein kinase 3		Yes	GO:0000166 GO:0004674 GO:0005524 GO:0005886 GO:0006468
Zm00001d024770	Cluster3	description=14-dihydroxy-2-naphthoyl-CoA thioesterase 1		Yes	NA
Zm00001d024772	Cluster3	NA			NA
Zm00001d024778	Cluster3	description=Hydrophobic protein RCI2B			GO:0003674 GO:0005886 GO:0009409 GO:0009414 GO:0009737 GO:0016021 GO:0016023 GO:0032940 GO:0042538
Zm00001d024903	Cluster3	description= heat shock protein 90 kDa			GO:0000166 GO:0005524 GO:0005618 GO:0005634 GO:0005730 GO:0005737 GO:0005739 GO:0005829 GO:0005886 GO:0006457 GO:0006952 GO:0009414 GO:0009651 GO:0009816 GO:0009908 GO:0010286 GO:0048046 GO:0048366 GO:0050821 GO:0051082 GO:0071277
Zm00001d024934	Cluster3	description=Probable beta-14-xylosyltransferase IRX9H		Yes	GO:0009834 GO:0010417 GO:0010584 GO:0015018 GO:0016020 GO:0042285
Zm00001d024960	Cluster3	description=Bowman-Birk type trypsin inhibitor			GO:0004867 GO:0005576
Zm00001d024996	Cluster3	description=Bowman-Birk type trypsin inhibitor			GO:0004867 GO:0005576 GO:0006508 GO:0008233
Zm00001d025333	Cluster3	description=Arogenate dehydratase/prephenate dehydratase 6 chloroplastic		Yes	GO:0004664 GO:0009094
Zm00001d025362	Cluster3	description=Pathogenicity protein PATH531-like protein			NA
Zm00001d025401	Cluster3	description= abscisic acid stress ripening5			GO:0006950
Zm00001d025431	Cluster3	description=OSJNBa0088K19.7 protein			NA
Zm00001d025437	Cluster3	description=Amino acid permease		Yes	GO:0003333 GO:0015171 GO:0016020 GO:0016021
Zm00001d025451	Cluster3	description=Calcium-binding protein CML38			GO:0005509
Zm00001d025665	Cluster3	description=Probable amino acid permease 7		Yes	GO:0016020 GO:0016021
Zm00001d025831	Cluster3	description= ammonium transporter1			GO:0008519 GO:0015696 GO:0016020 GO:0016021 GO:0072488
Zm00001d025847	Cluster3	description=Beta-glucosidase 47		Yes	GO:0003824 GO:0004553 GO:0005975 GO:0009809
Zm00001d025887	Cluster3	description=Probable metal-nicotianamine transporter YSL7			GO:0005886 GO:0055085
Zm00001d025903	Cluster3	description=Endosomal targeting BRO1-like domain-containing protein			NA
Zm00001d025943	Cluster3	description=Acid beta-fructofuranosidase 3 vacuolar		Yes	NA
Zm00001d025984	Cluster3	description= glutamic dehydrogenase2		Yes	GO:0000166 GO:0004352 GO:0004353 GO:0005507 GO:0005524 GO:0005739 GO:0005774 GO:0005886 GO:0006520 GO:0008270 GO:0009651 GO:0016491 GO:0046686 GO:0050897 GO:0055114
Zm00001d026026	Cluster3	NA			NA
Zm00001d026047	Cluster3	description=PLATZ transcription factor family protein			NA
Zm00001d026126	Cluster3	description=Probable serine/threonine-protein kinase Cx32 chloroplastic		Yes	GO:0000166 GO:0004674 GO:0005524 GO:0006468 GO:0016772
Zm00001d026154	Cluster3	description=Glutathione peroxidase		Yes	GO:0004602 GO:0005886 GO:0006979 GO:0009507 GO:0009651 GO:0016491 GO:0046686 GO:0055114
Zm00001d026189	Cluster3	description=Putative leucine-rich repeat receptor-like protein kinase family protein		Yes	GO:0004672 GO:0005524 GO:0006468
Zm00001d026322	Cluster3	description=Protein kinase superfamily protein		Yes	GO:0004674 GO:0005524 GO:0006468
Zm00001d026341	Cluster3	NA			NA
Zm00001d026454	Cluster3	NA			NA
Zm00001d026460	Cluster3	description=Probable beta-14-xylosyltransferase IRX14		Yes	NA
Zm00001d026465	Cluster3	NA			NA
Zm00001d026490	Cluster3	description= proton-exporting ATPase4		Yes	GO:0000166 GO:0005524 GO:0005634 GO:0005773 GO:0005886 GO:0006200 GO:0006754 GO:0006812 GO:0008553 GO:0009414 GO:0009737 GO:0010119 GO:0016021 GO:0016787 GO:0016887 GO:0019829 GO:0046872
Zm00001d026567	Cluster3	NA			NA
Zm00001d026572	Cluster3	description=Carboxylesterase SOBER1		Yes	GO:0016787
Zm00001d026577	Cluster3	description=Probable cysteine protease RD21B		Yes	GO:0006508 GO:0008233 GO:0008234
Zm00001d026584	Cluster3	description=Adenylate kinase 1 chloroplastic		Yes	GO:0004017 GO:0005524 GO:0005634 GO:0005737 GO:0006139 GO:0008652 GO:0009507 GO:0009570 GO:0016740 GO:0046939 GO:0048364 GO:0048367
Zm00001d026586	Cluster3	description=Lysine-specific histone demethylase 1		Yes	GO:0000166 GO:0005777 GO:0006598 GO:0008168 GO:0016491 GO:0032259 GO:0046592 GO:0055114
Zm00001d026600	Cluster3	description=Protein S-acyltransferase 11		Yes	GO:0008270 GO:0046872
Zm00001d026619	Cluster3	description=Pyruvate kinase		Yes	GO:0000287 GO:0004743 GO:0005886 GO:0006096 GO:0016310 GO:0016740 GO:0030955 GO:0046686
Zm00001d026649	Cluster3	description= opaque endosperm7			GO:0008152 GO:0016874
Zm00001d026665	Cluster3	NA			NA
Zm00001d027355	Cluster3	description=RHOMBOID-like protein 3			GO:0004252 GO:0005794 GO:0006508 GO:0016021
Zm00001d027434	Cluster3	description=Alpha/beta hydrolase related protein		Yes	GO:0016787
Zm00001d027461	Cluster3	description=DNA binding protein			GO:0003700 GO:0006355 GO:0043565
Zm00001d027480	Cluster3	description=Calcium-dependent protein kinase 6		Yes	GO:0000166 GO:0004674 GO:0005509 GO:0005524 GO:0006468 GO:0016772
Zm00001d027520	Cluster3	description= expansin-like6			GO:0005576
Zm00001d027533	Cluster3	description=LysM domain-containing GPI-anchored protein 2			GO:0016998
Zm00001d027557	Cluster3	description= glutathione transferase31		Yes	GO:0004364 GO:0005515 GO:0016740
Zm00001d027596	Cluster3	description=DUF3527 domain protein			NA
Zm00001d027613	Cluster3	description=Tetratricopeptide repeat (TPR)-like superfamily protein			GO:0005515
Zm00001d027619	Cluster3	description= beta amylase2		Yes	GO:0000272 GO:0005634 GO:0005829 GO:0005975 GO:0005983 GO:0008152 GO:0009414 GO:0016161 GO:0016798
Zm00001d027621	Cluster3	description=Zinc finger (C3HC4-type RING finger) family protein			GO:0005515 GO:0008270
Zm00001d027656	Cluster3	description=Lethal leaf-spot 1			GO:0005739 GO:0008219 GO:0009507 GO:0009534 GO:0009816 GO:0009908 GO:0009941 GO:0010154 GO:0010277 GO:0015996 GO:0016491 GO:0016630 GO:0022900 GO:0032441 GO:0046872 GO:0051537
Zm00001d027667	Cluster3	description= citrate transporter1			GO:0016021 GO:0055085
Zm00001d027708	Cluster3	description=Metal ion binding protein			GO:0030001 GO:0046872
Zm00001d027863	Cluster3	description=Expressed protein%3B protein			GO:0004674 GO:0005524 GO:0006468 GO:0016772
Zm00001d027892	Cluster3	description=root-specific kinase 1		Yes	GO:0004674 GO:0005524 GO:0006468 GO:0016772
Zm00001d027900	Cluster3	description=Protein TIFY 10B			GO:0005515
Zm00001d027949	Cluster3	description=Tyrosine/DOPA decarboxylase 2		Yes	GO:0006520 GO:0016829 GO:0016831 GO:0030170
Zm00001d027988	Cluster3	NA			NA
Zm00001d027991	Cluster3	description=HB-type transcription factor			GO:0003700 GO:0005634 GO:0006355 GO:0043565
Zm00001d028064	Cluster3	NA			NA
Zm00001d028093	Cluster3	description=Calcium-transporting ATPase 2 plasma membrane-type		Yes	GO:0000166 GO:0005388 GO:0005516 GO:0005524 GO:0005783 GO:0005886 GO:0006812 GO:0009555 GO:0016021 GO:0046872 GO:0070588
Zm00001d028171	Cluster3	description=Calcium-dependent lipid-binding (CaLB domain) family protein			GO:0005515
Zm00001d028230	Cluster3	description=Sugar transport protein 13			GO:0005358 GO:0009414 GO:0009506 GO:0009651 GO:0009679 GO:0009737 GO:0015145 GO:0015749 GO:0016020 GO:0016021 GO:0022891 GO:0055085
Zm00001d028231	Cluster3	description=Sec14p-like phosphatidylinositol transfer family protein			NA
Zm00001d028269	Cluster3	description=ATP-dependent DNA helicase [Source:UniProtKB/TrEMBL%3BAcc:A0A1D6JU37]		Yes	GO:0003700 GO:0005634 GO:0006355 GO:0006950 GO:0043565
Zm00001d028303	Cluster3	description=Branched-chain-amino-acid aminotransferase		Yes	GO:0004084 GO:0005829 GO:0008152 GO:0009081 GO:0009416 GO:0009611 GO:0010326 GO:0016740 GO:0019761 GO:0052654 GO:0052655 GO:0052656
Zm00001d028307	Cluster3	description=Probable inactive poly [ADP-ribose] polymerase SRO1		Yes	GO:0003950
Zm00001d028400	Cluster3	description=Pathogenesis-related thaumatin superfamily protein			NA
Zm00001d028416	Cluster3	description=ACR8			GO:0008152 GO:0009737 GO:0016597
Zm00001d028482	Cluster3	description=Patatin-like protein 3			GO:0004620 GO:0005886 GO:0006629 GO:0006644 GO:0008152 GO:0016787 GO:0019374 GO:0047617 GO:0051707
Zm00001d028565	Cluster3	NA			NA
Zm00001d028725	Cluster3	description=Beta3-glucuronyltransferase		Yes	GO:0009834 GO:0010417 GO:0015018 GO:0016020 GO:0016740 GO:0042285
Zm00001d028759	Cluster3	description=Pyruvate decarboxylase isozyme 3		Yes	GO:0000287 GO:0004737 GO:0005829 GO:0008152 GO:0016020 GO:0016829 GO:0030976 GO:0034059
Zm00001d028785	Cluster3	description=DUF538 family protein			NA
Zm00001d028815	Cluster3	description=Pathogenesis-related protein 10 [Source:UniProtKB/TrEMBL%3BAcc:Q29SB6]			GO:0006952 GO:0009607
Zm00001d028820	Cluster3	description=Chaperone DnaJ-domain superfamily protein			NA
Zm00001d028912	Cluster3	description=UPF0481 protein			NA
Zm00001d028995	Cluster3	description=Arabidopsis NAC domain containing protein 87			GO:0003677 GO:0006355
Zm00001d029170	Cluster3	description=Superoxide dismutase		Yes	GO:0000303 GO:0004784 GO:0005737 GO:0005829 GO:0006801 GO:0009651 GO:0010039 GO:0010193 GO:0016491 GO:0042742 GO:0046688 GO:0046872 GO:0055114
Zm00001d029172	Cluster3	NA			NA
Zm00001d029321	Cluster3	description=Cationic amino acid transporter			GO:0003333 GO:0015171 GO:0016020 GO:0016021
Zm00001d029359	Cluster3	description= benzoxazinone synthesis10			GO:0008171 GO:0016740 GO:0032259 GO:0046983
Zm00001d029366	Cluster3	description=Transducin/WD40 repeat-like superfamily protein			GO:0005515
Zm00001d029539	Cluster3	description=PLASMODESMATA CALLOSE-BINDING PROTEIN 2			NA
Zm00001d029546	Cluster3	description=Metallothionein-like protein 1			GO:0005507 GO:0046872
Zm00001d029586	Cluster3	description=Zinc finger protein AZF2			GO:0005622 GO:0008270
Zm00001d029594	Cluster3	description= allene oxide cyclase1		Yes	GO:0005886 GO:0009269 GO:0009409 GO:0009507 GO:0009535 GO:0009570 GO:0009620 GO:0009651 GO:0009941 GO:0010319 GO:0016853
Zm00001d029662	Cluster3	description=Catalytic/ hydrolase		Yes	GO:0016787
Zm00001d029688	Cluster3	description=cytochrome P450 family 704 subfamily A polypeptide 2			GO:0004497 GO:0009055 GO:0016705 GO:0020037 GO:0046872 GO:0055114
Zm00001d029699	Cluster3	description= glutathione transferase42		Yes	GO:0004364 GO:0005515 GO:0006749 GO:0009507 GO:0009704 GO:0016740 GO:0046686 GO:0048527 GO:0060416 GO:0080167
Zm00001d029716	Cluster3	description=Heavy metal transport/detoxification superfamily protein			GO:0030001 GO:0046872
Zm00001d029738	Cluster3	description=Alpha/beta hydrolase related protein		Yes	NA
Zm00001d030032	Cluster3	description=PLATZ transcription factor family protein			NA
Zm00001d030131	Cluster3	description=Choline-phosphate cytidylyltransferase 2		Yes	GO:0009058 GO:0016740 GO:0016779
Zm00001d030556	Cluster3	description=Organic cation/carnitine transporter 7			GO:0016021 GO:0022857 GO:0055085
Zm00001d031132	Cluster3	description=Copper transport protein ATX1			GO:0030001 GO:0046872
Zm00001d031168	Cluster3	description=Glycine-rich RNA-binding protein 2			GO:0000166 GO:0000380 GO:0003676 GO:0003690 GO:0003697 GO:0003729 GO:0005618 GO:0005634 GO:0005730 GO:0005737 GO:0005777 GO:0005829 GO:0005886 GO:0006406 GO:0007623 GO:0009409 GO:0009414 GO:0009506 GO:0009507 GO:0009651 GO:0009737 GO:0010043 GO:0010119 GO:0010228 GO:0010501 GO:0032508 GO:0045087 GO:0046686 GO:0048046
Zm00001d031257	Cluster3	description=Cupredoxin superfamily protein			GO:0005507 GO:0009055
Zm00001d031264	Cluster3	description=Cupin%252C RmlC-type			GO:0047800 GO:0055114
Zm00001d031267	Cluster3	description=Aldolase-type TIM barrel family protein		Yes	GO:0003824 GO:0005829 GO:0009610 GO:0018580 GO:0046686 GO:0055114
Zm00001d031315	Cluster3	description=Transducin/WD40 repeat-like superfamily protein			GO:0005515
Zm00001d031423	Cluster3	description=Zinc finger A20 and AN1 domain-containing stress-associated protein 5			GO:0003677 GO:0004842 GO:0005634 GO:0008270 GO:0009414 GO:0046872 GO:0051865
Zm00001d031527	Cluster3	description=Probable mitochondrial adenine nucleotide transporter BTL1			NA
Zm00001d031554	Cluster3	description=Type II inositol polyphosphate 5-phosphatase 15		Yes	GO:0005515 GO:0005634 GO:0007584 GO:0009611 GO:0009637 GO:0009737 GO:0009743 GO:0010087 GO:0010182 GO:0010252 GO:0046855 GO:0048364 GO:0052658
Zm00001d031677	Cluster3	description=MtN19-like protein			GO:0005773
Zm00001d031794	Cluster3	description=Alpha-amylase 1		Yes	GO:0003824 GO:0004556 GO:0005509 GO:0005975 GO:0005983 GO:0005987 GO:0009737 GO:0009739 GO:0043169 GO:0048046
Zm00001d032036	Cluster3	description=Probable carboxylesterase 8		Yes	GO:0008152 GO:0016787
Zm00001d032186	Cluster3	description=Ribonuclease 1		Yes	GO:0003723 GO:0033897
Zm00001d032190	Cluster3	description=MYR1			GO:0003677 GO:0003682
Zm00001d032233	Cluster3	description=Encodes a protein whose expression is responsive to nematode infection.			NA
Zm00001d032310	Cluster3	description=Protein kinase superfamily protein		Yes	GO:0004674 GO:0005524 GO:0006468
Zm00001d032363	Cluster3	description=Pirin-like protein 2			NA
Zm00001d032408	Cluster3	description=G-type lectin S-receptor-like serine/threonine-protein kinase B120		Yes	GO:0004674 GO:0005515 GO:0005524 GO:0006468 GO:0016772 GO:0048544
Zm00001d032438	Cluster3	description=AAA-ATPase		Yes	GO:0000166 GO:0005524 GO:0017111
Zm00001d032458	Cluster3	description=cytochrome P450 family 87 subfamily A polypeptide 6			GO:0004497 GO:0009055 GO:0016705 GO:0020037 GO:0046872 GO:0055114
Zm00001d032536	Cluster3	description=Calcium uniporter protein 4 mitochondrial			NA
Zm00001d032552	Cluster3	description=Protein NEOXANTHIN-DEFICIENT 1			NA
Zm00001d032669	Cluster3	description=glutaredoxin-related			GO:0009055 GO:0015035 GO:0035556 GO:0045454
Zm00001d032686	Cluster3	description=Nucleotide/sugar transporter family protein			GO:0005744 GO:0016020 GO:0016021 GO:0030150
Zm00001d032810	Cluster3	description=CHY-type/CTCHY-type/RING-type Zinc finger protein			GO:0005515 GO:0008270 GO:0046872
Zm00001d032869	Cluster3	description=L-type lectin-domain containing receptor kinase V.9		Yes	GO:0000166 GO:0004674 GO:0004675 GO:0005524 GO:0005739 GO:0005886 GO:0006468 GO:0007178 GO:0009751 GO:0016772 GO:0030246
Zm00001d032992	Cluster3	description=Pectinesterase 31		Yes	GO:0005618 GO:0016787 GO:0030599 GO:0042545 GO:0045330 GO:0045488
Zm00001d033050	Cluster3	description=ZIM motif family protein			GO:0005515
Zm00001d033066	Cluster3	description=Potassium transporter 5			GO:0015079 GO:0016020 GO:0071805
Zm00001d033090	Cluster3	description=Secretory carrier-associated membrane protein 3			GO:0005886 GO:0015031 GO:0016021
Zm00001d033128	Cluster3	description=60S ribosomal protein L10-3			GO:0003735 GO:0005622 GO:0005730 GO:0005773 GO:0005886 GO:0006412 GO:0009507 GO:0009941 GO:0022625 GO:0032502 GO:0071493
Zm00001d033174	Cluster3	description= Golgi associated protein homolog			GO:0000138 GO:0005576 GO:0005618 GO:0005774 GO:0005794 GO:0005795 GO:0005829 GO:0009506 GO:0009555 GO:0009651 GO:0016757 GO:0016866 GO:0022626 GO:0030054 GO:0030244 GO:0033356 GO:0046686 GO:0071669
Zm00001d033271	Cluster3	description=F-box domain containing protein expressed			GO:0005515
Zm00001d033300	Cluster3	description=Type IV inositol polyphosphate 5-phosphatase 11		Yes	GO:0004439 GO:0009733 GO:0009737 GO:0009753 GO:0034485 GO:0036092 GO:0043813 GO:0046854 GO:0046856
Zm00001d033389	Cluster3	description=VQ motif family protein			NA
Zm00001d033402	Cluster3	description=Os03g0673100 protein			NA
Zm00001d033419	Cluster3	description=Probable BOI-related E3 ubiquitin-protein ligase 2		Yes	GO:0005515 GO:0008270 GO:0016874 GO:0046872
Zm00001d033483	Cluster3	description= dehydrin13			NA
Zm00001d033567	Cluster3	description=HIPL1 protein			GO:0003824 GO:0005975 GO:0016901 GO:0048038
Zm00001d033623	Cluster3	description=Lipoxygenase		Yes	GO:0005506 GO:0005515 GO:0009507 GO:0009737 GO:0009753 GO:0009816 GO:0010311 GO:0016165 GO:0016491 GO:0031408 GO:0034440 GO:0046872 GO:0048364 GO:0055114 GO:1990136
Zm00001d033624	Cluster3	description= lipoxygenase4		Yes	GO:0005506 GO:0005515 GO:0009507 GO:0009737 GO:0009753 GO:0009816 GO:0016165 GO:0016491 GO:0031408 GO:0046872 GO:0048364 GO:0055114
Zm00001d033745	Cluster3	description=Probable inactive receptor kinase		Yes	GO:0000166 GO:0004672 GO:0005524 GO:0006468 GO:0016772
Zm00001d033766	Cluster3	description=RNA-binding (RRM/RBD/RNP motifs) family protein			GO:0000166 GO:0003676
Zm00001d033797	Cluster3	description=alpha/beta-Hydrolases superfamily protein		Yes	NA
Zm00001d033835	Cluster3	NA			NA
Zm00001d033878	Cluster3	description=ACT domain-containing protein ACR1			GO:0008152 GO:0016597
Zm00001d033931	Cluster3	description=Alcohol dehydrogenase 1		Yes	GO:0000166 GO:0001666 GO:0004022 GO:0005737 GO:0005829 GO:0005886 GO:0008270 GO:0009651 GO:0016491 GO:0046686 GO:0046872 GO:0055114
Zm00001d033941	Cluster3	description=BTB/POZ domain-containing protein			GO:0005515 GO:0005886
Zm00001d034066	Cluster3	description=UDP-glycosyltransferase 83A1		Yes	GO:0008152 GO:0016758
Zm00001d034069	Cluster3	description=UDP-glycosyltransferase 83A1		Yes	GO:0008152 GO:0016758
Zm00001d034109	Cluster3	description=Probable protein phosphatase 2C 48		Yes	GO:0003824 GO:0004722 GO:0006470
Zm00001d034270	Cluster3	description=Mitochondrial import inner membrane translocase subunit TIM14		Yes	NA
Zm00001d034356	Cluster3	description=glutathione transferase5		Yes	GO:0004364 GO:0005515 GO:0005886 GO:0006749 GO:0006979 GO:0009409 GO:0009507 GO:0009570 GO:0009635 GO:0016740 GO:0042631 GO:0043295 GO:0046686 GO:0048046 GO:0080167
Zm00001d034387	Cluster3	description= aldehyde oxidase1		Yes	GO:0005506 GO:0005737 GO:0009055 GO:0009688 GO:0009851 GO:0010293 GO:0016614 GO:0018479 GO:0019760 GO:0043546 GO:0046872 GO:0050302 GO:0050660 GO:0051537 GO:0055114 GO:0071949
Zm00001d034497	Cluster3	description=cysteine-rich TM module stress tolerance protein			NA
Zm00001d034514	Cluster3	description=Germin-like protein subfamily T member 1			GO:0030145 GO:0045735 GO:0048046
Zm00001d034547	Cluster3	NA			GO:0005886 GO:0009505 GO:0009506
Zm00001d034562	Cluster3	description=Calcium-dependent protein kinase 2		Yes	GO:0000166 GO:0004674 GO:0004698 GO:0005509 GO:0005524 GO:0005634 GO:0005737 GO:0005886 GO:0006468 GO:0009651 GO:0009737 GO:0009738
Zm00001d034615	Cluster3	description=Protein LURP-one-related 14			NA
Zm00001d034641	Cluster3	description=ZFP16-2			GO:0005622 GO:0008270
Zm00001d034643	Cluster3	description=Actin-depolymerizing factor 10			NA
Zm00001d034650	Cluster3	description=SEC14 cytosolic factor family protein / phosphoglyceride transfer family protein			NA
Zm00001d034675	Cluster3	description=Ras-related protein RABA2c			GO:0000166 GO:0005525 GO:0005768 GO:0005886 GO:0007264 GO:0009504 GO:0015031
Zm00001d034722	Cluster3	NA			NA
Zm00001d034760	Cluster3	description=Ferredoxin-3%252C chloroplastic			GO:0009055 GO:0009507 GO:0022900 GO:0046872 GO:0051537
Zm00001d034829	Cluster3	description=Pirin-like protein 2			GO:0005516 GO:0005886 GO:0009737
Zm00001d035156	Cluster3	description=Glyceraldehyde-3-phosphate dehydrogenase 2%252C cytosolic		Yes	GO:0004365 GO:0005737 GO:0006006 GO:0006096 GO:0016491 GO:0016620 GO:0050661 GO:0051287 GO:0055114
Zm00001d035445	Cluster3	description= gamma-glutamylcysteine synthetase1		Yes	GO:0002213 GO:0004357 GO:0006750 GO:0009408 GO:0009507 GO:0009570 GO:0009700 GO:0009753 GO:0009816 GO:0009908 GO:0010193 GO:0016874 GO:0019761 GO:0046686 GO:0050832 GO:0052544
Zm00001d035542	Cluster3	description=GPRP			NA
Zm00001d035553	Cluster3	description=ABC transporter G family member 6			GO:0000166 GO:0005524 GO:0006200 GO:0016020 GO:0016887
Zm00001d035616	Cluster3	description=Soluble inorganic pyrophosphatase 4		Yes	GO:0000287 GO:0004427 GO:0005737 GO:0005829 GO:0006796 GO:0046686
Zm00001d035646	Cluster3	description=Putative DUF26 domain family protein			GO:0016301 GO:0016310
Zm00001d035652	Cluster3	description=Putative clathrin assembly protein			GO:0005543 GO:0005545 GO:0005634 GO:0005829 GO:0005886 GO:0030118 GO:0030276 GO:0048268
Zm00001d035925	Cluster3	description= 6-phosphogluconate dehydrogenase1		Yes	GO:0004616 GO:0005777 GO:0006098 GO:0009651 GO:0016491 GO:0050661 GO:0055114
Zm00001d035945	Cluster3	NA			NA
Zm00001d036036	Cluster3	description=Histone H3	nucleosome assembly:chromosome		GO:0000786 GO:0003677 GO:0005634 GO:0005694 GO:0006334 GO:0046982
Zm00001d036107	Cluster3	description=HAD superfamily subfamily IIIB acid phosphatase		Yes	GO:0003993
Zm00001d036197	Cluster3	description=HXXXD-type acyl-transferase family protein		Yes	GO:0016740 GO:0016747
Zm00001d036234	Cluster3	description=Carboxylic ester hydrolase/ hydrolase%252C acting on ester bond		Yes	GO:0006629 GO:0016788
Zm00001d036293	Cluster3	description= Caffeoyl-CoA O-methyltransferase1		Yes	GO:0009805 GO:0009809 GO:0016740 GO:0032259 GO:0042409 GO:0046686 GO:0046872
Zm00001d036300	Cluster3	description=Protein kinase superfamily protein		Yes	GO:0004672 GO:0005524 GO:0005886 GO:0006468 GO:0009506 GO:0016772
Zm00001d036370	Cluster3	description=Chitinase2		Yes	GO:0004568 GO:0006032 GO:0008061 GO:0016998
Zm00001d036402	Cluster3	description= protein%3B Receptor-like protein kinase-like		Yes	NA
Zm00001d036417	Cluster3	description=Mitochondrion protein			GO:0005739 GO:0005774 GO:0005886 GO:0046872
Zm00001d036475	Cluster3	description=ABC1 family protein			GO:0005783 GO:0005886 GO:0016772
Zm00001d036545	Cluster3	description=Probable methyltransferase PMT9		Yes	NA
Zm00001d036550	Cluster3	description=Lipid binding protein			NA
Zm00001d036761	Cluster3	description=Ubiquitin system component Cue protein			NA
Zm00001d036918	Cluster3	description=Auxin-responsive protein IAA15			GO:0005634 GO:0006355 GO:0009734 GO:0046983
Zm00001d037025	Cluster3	description=GDSL esterase/lipase		Yes	GO:0005618 GO:0006629 GO:0016788
Zm00001d037180	Cluster3	description=Gibberellin receptor GID1L2			GO:0008152 GO:0016787
Zm00001d037297	Cluster3	description=BRASSINOSTEROID INSENSITIVE 1-associated receptor kinase 1%253B Putative leucine-rich repeat receptor-like protein kinase family protein		Yes	GO:0000166 GO:0004674 GO:0005524 GO:0006468 GO:0051607
Zm00001d037329	Cluster3	description=Encodes a protein whose expression is responsive to nematode infection.			NA
Zm00001d037334	Cluster3	description=Odorant 1 protein%253B Putative MYB DNA-binding domain superfamily protein			GO:0003677 GO:0003682 GO:0005634
Zm00001d037435	Cluster3	NA			NA
Zm00001d037623	Cluster3	description=ROTUNDIFOLIA like 12			NA
Zm00001d037689	Cluster3	description= hexokinase7		Yes	GO:0000166 GO:0004340 GO:0005524 GO:0005634 GO:0005739 GO:0005773 GO:0005774 GO:0005886 GO:0005975 GO:0006096 GO:0008270 GO:0008865 GO:0009536 GO:0009747 GO:0010148 GO:0010182 GO:0010255 GO:0012501 GO:0016301 GO:0016310 GO:0016740 GO:0016773 GO:0019320 GO:0031307 GO:0051156 GO:0090332
Zm00001d037733	Cluster3	description=Aquaporin NIP-type			GO:0005215 GO:0006810 GO:0016020 GO:0016021
Zm00001d037759	Cluster3	description=Calmodulin binding protein%253B Putative calmodulin-binding family protein			GO:0005385 GO:0005515 GO:0010197 GO:0010200 GO:0071577
Zm00001d037894	Cluster3	description=Dehydrin DHN1			GO:0006950 GO:0009415
Zm00001d037916	Cluster3	description= thiamin diphosphokinase2		Yes	GO:0004788 GO:0005524 GO:0006772 GO:0009229 GO:0016301 GO:0016310
Zm00001d038063	Cluster3	description=Probable ADP-ribosylation factor GTPase-activating protein AGD11		Yes	GO:0005515 GO:0008060 GO:0008270 GO:0032312
Zm00001d038064	Cluster3	description=cytochrome P450 family 94 subfamily D polypeptide 2			GO:0004497 GO:0009055 GO:0016705 GO:0020037 GO:0046872 GO:0055114
Zm00001d038151	Cluster3	NA			GO:0004190 GO:0005794 GO:0005886 GO:0006508 GO:0009505 GO:0009506 GO:0009651
Zm00001d038216	Cluster3	description=Putative AP2/EREBP transcription factor superfamily protein			GO:0003700 GO:0005634 GO:0006355
Zm00001d038218	Cluster3	description=Cytochrome c-2			GO:0005507 GO:0005739 GO:0005886 GO:0009055 GO:0020037
Zm00001d038280	Cluster3	description=U-box domain-containing protein 29			GO:0000151 GO:0004842 GO:0016567
Zm00001d038408	Cluster3	NA			GO:0033743 GO:0055114
Zm00001d038412	Cluster3	description=Ammonium transporter 2			GO:0009506 GO:0009624 GO:0015398 GO:0015696 GO:0016020 GO:0016021 GO:0072488
Zm00001d038451	Cluster3	description=Putative WRKY DNA-binding domain superfamily protein			GO:0003700 GO:0006355 GO:0043565
Zm00001d038522	Cluster3	description=Putative leucine-rich repeat receptor-like protein kinase family protein		Yes	GO:0004674 GO:0005524 GO:0006468
Zm00001d038552	Cluster3	NA			NA
Zm00001d038555	Cluster3	description=Cytochrome P450 98A3			GO:0005739 GO:0005783 GO:0005886 GO:0008216 GO:0009055 GO:0009805 GO:0009809 GO:0009813 GO:0016705 GO:0020037 GO:0042802 GO:0046409 GO:0046872 GO:0055114 GO:0072532 GO:0072547 GO:0072548 GO:0072549 GO:0072550 GO:0072551 GO:0072552
Zm00001d038585	Cluster3	description=Putative AP2/EREBP transcription factor superfamily protein			GO:0003700 GO:0005634 GO:0006355
Zm00001d038766	Cluster3	description=RING-H2 finger protein ATL67			GO:0005515 GO:0008270 GO:0046872
Zm00001d038772	Cluster3	description=CCCH transcription factor%253B CCCH transcription factor isoform 1%253B CCCH transcription factor isoform 2			GO:0003676 GO:0008270
Zm00001d038775	Cluster3	description=ATP-dependent 6-phosphofructokinase 3		Yes	GO:0003872 GO:0005524 GO:0005829 GO:0005886 GO:0005945 GO:0006002 GO:0006096 GO:0010053
Zm00001d038803	Cluster3	description=Nuclear pore complex protein NUP35			GO:0031965 GO:0055085
Zm00001d038806	Cluster3	description=Chaperone protein ClpB1			GO:0000166 GO:0005524 GO:0009408 GO:0009570 GO:0009644 GO:0009941 GO:0017111 GO:0019538 GO:0042542 GO:0043335 GO:0045727
Zm00001d038870	Cluster3	description=Late embryogenesis abundant protein%252C group 3			NA
Zm00001d038883	Cluster3	description=Mitogen-activated protein kinase kinase kinase YODA		Yes	GO:0000166 GO:0004674 GO:0005524 GO:0006468 GO:0016772
Zm00001d038884	Cluster3	description=Putative MAPKKK family protein kinase		Yes	GO:0004674 GO:0005524 GO:0006468
Zm00001d038994	Cluster3	description=sequence-specific DNA binding transcription factors			NA
Zm00001d039032	Cluster3	description=Putative WRKY DNA-binding domain superfamily protein			GO:0003700 GO:0006355 GO:0043565
Zm00001d039077	Cluster3	description=Ethylene-responsive transcription factor ERF061			GO:0003700 GO:0005634 GO:0006355 GO:0010200
Zm00001d039098	Cluster3	NA			NA
Zm00001d039099	Cluster3	NA			NA
Zm00001d039103	Cluster3	NA			NA
Zm00001d039175	Cluster3	description=alpha/beta-Hydrolases superfamily protein		Yes	NA
Zm00001d039183	Cluster3	description=Protein HYPER-SENSITIVITY-RELATED 4			GO:0000166 GO:0005524 GO:0017111
Zm00001d039374	Cluster3	description=RING-H2 finger protein ATL3			GO:0005515 GO:0008270
Zm00001d039384	Cluster3	description=Cytochrome P450 710A1			GO:0000249 GO:0009055 GO:0016705 GO:0020037 GO:0055114
Zm00001d039426	Cluster3	description=Beta-glucuronosyltransferase GlcAT14B		Yes	GO:0008375 GO:0016020 GO:0016740
Zm00001d039471	Cluster3	description=IQ-domain 6			GO:0005515
Zm00001d039472	Cluster3	NA			NA
Zm00001d039535	Cluster3	description=HXXXD-type acyl-transferase family protein		Yes	GO:0016740 GO:0016747
Zm00001d039590	Cluster3	NA			NA
Zm00001d039685	Cluster3	description=Probable galactinol--sucrose galactosyltransferase 5		Yes	GO:0003824 GO:0005986 GO:0006012 GO:0006979 GO:0009414 GO:0009507 GO:0009737 GO:0010325 GO:0019593 GO:0047274
Zm00001d039858	Cluster3	description=Protein TRM32			NA
Zm00001d039933	Cluster3	description=16.9 kDa class I heat shock protein 1			GO:0009644 GO:0010286 GO:0042542
Zm00001d040048	Cluster3	NA			NA
Zm00001d040059	Cluster3	description=Glycosyltransferase family 61 protein		Yes	GO:0016757
Zm00001d040067	Cluster3	description=Glycosyltransferase family 61 protein		Yes	GO:0016757
Zm00001d040100	Cluster3	NA			NA
Zm00001d040197	Cluster3	NA			NA
Zm00001d040303	Cluster3	description=Protein kinase superfamily protein		Yes	GO:0004674 GO:0005524 GO:0006468 GO:0016772
Zm00001d040461	Cluster3	description=Calmodulin-binding protein 25			NA
Zm00001d040561	Cluster3	NA			NA
Zm00001d040562	Cluster3	description=ABC transporter B family member 21			GO:0000166 GO:0005524 GO:0016021 GO:0016887 GO:0042626 GO:0055085
Zm00001d040614	Cluster3	description=PIT1			GO:0008270
Zm00001d040621	Cluster3	description= myb transcription factor40			GO:0003677 GO:0003682
Zm00001d040660	Cluster3	description=Late embryogenesis abundant protein			GO:0006950
Zm00001d040697	Cluster3	description=S-adenosylmethionine synthase 1		Yes	GO:0000166 GO:0004478 GO:0005507 GO:0005524 GO:0005618 GO:0005730 GO:0005829 GO:0005886 GO:0006555 GO:0006556 GO:0006730 GO:0009409 GO:0009506 GO:0009651 GO:0009809 GO:0016740 GO:0046872
Zm00001d040803	Cluster3	description=Protein RALF-like 33			NA
Zm00001d041220	Cluster3	description=GNS1/SUR4 membrane protein			GO:0016021
Zm00001d041608	Cluster3	description=Phosphatidylinositol:ceramide inositolphosphotransferase 1		Yes	GO:0030148 GO:0045140
Zm00001d042055	Cluster3	description= Zea mays ARGOS6			GO:0002229 GO:0009536 GO:0016020 GO:0016021 GO:0034635 GO:0046686 GO:0055085
Zm00001d042114	Cluster3	NA			GO:0005886
Zm00001d042182	Cluster3	NA			NA
Zm00001d042213	Cluster3	description= thiamine diphosphate carrier protein2			NA
Zm00001d042225	Cluster3	description=Heavy metal transport/detoxification superfamily protein			GO:0030001 GO:0046872
Zm00001d042285	Cluster3	NA			GO:0004674 GO:0005524 GO:0006468 GO:0016772
Zm00001d042288	Cluster3	description=NAC domain-containing protein 68			GO:0003677 GO:0006355
Zm00001d042302	Cluster3	description=DEK domain-containing chromatin associated protein			NA
Zm00001d042313	Cluster3	description=Calmodulin-binding transcription activator 4			GO:0003677 GO:0005515 GO:0005634
Zm00001d042449	Cluster3	description=BCL-2 binding anthanogene-1			GO:0005515
Zm00001d042453	Cluster3	description= aldolase1		Yes	GO:0004332 GO:0005507 GO:0005618 GO:0005730 GO:0005737 GO:0005739 GO:0005740 GO:0005829 GO:0005886 GO:0006096 GO:0009506 GO:0009507 GO:0009651 GO:0016829 GO:0046686 GO:0048046 GO:0080167
Zm00001d042481	Cluster3	description=OTU domain-containing protein			NA
Zm00001d042549	Cluster3	description=BTB/POZ and TAZ domain-containing protein 3			GO:0003712 GO:0004402 GO:0005516 GO:0005634 GO:0006355 GO:0008270 GO:0009409 GO:0009553 GO:0009555 GO:0009651 GO:0009723 GO:0009751 GO:0016573 GO:0042542
Zm00001d042553	Cluster3	description=Pectin acetylesterase 5		Yes	NA
Zm00001d042574	Cluster3	description=Auxin-inducible protein			NA
Zm00001d042585	Cluster3	description=Protein root UVB sensitive 6			NA
Zm00001d042609	Cluster3	description=NAC domain-containing protein 48%253B NAC transcription factor			GO:0003677 GO:0006355 GO:0009611 GO:0009788
Zm00001d042717	Cluster3	description=Ethylene-responsive transcription factor ABR1			GO:0003700 GO:0006355
Zm00001d042721	Cluster3	description=G-box-binding factor 4			GO:0003700 GO:0006355 GO:0043565
Zm00001d042739	Cluster3	description=Anthocyanidin 3-O-glucosyltransferase		Yes	GO:0008152 GO:0016758
Zm00001d042767	Cluster3	description=Glucan endo-13-beta-glucosidase 14		Yes	GO:0004553 GO:0005634 GO:0005737 GO:0005975 GO:0016787 GO:0046658
Zm00001d042804	Cluster3	description=RNA polymerase II C-terminal domain phosphatase-like 2		Yes	GO:0003725 GO:0004647 GO:0005515 GO:0045893
Zm00001d042853	Cluster3	NA			NA
Zm00001d042869	Cluster3	description=Aldose reductase		Yes	GO:0016491 GO:0055114
Zm00001d042922	Cluster3	description=Probable mediator of RNA polymerase II transcription subunit 37c		Yes	NA
Zm00001d042933	Cluster3	description=Zinc finger protein ZAT11			GO:0005622 GO:0008270
Zm00001d042934	Cluster3	description=Zinc finger%252C C2H2 type family protein			GO:0005622 GO:0008270
Zm00001d042940	Cluster3	description=plant-specific domain TIGR01589 family protein expressed			NA
Zm00001d042993	Cluster3	description=Protein ESKIMO 1			NA
Zm00001d043025	Cluster3	description=Probable WRKY transcription factor 33			GO:0003700 GO:0006355 GO:0043565
Zm00001d043056	Cluster3	description=Protein kinase superfamily protein		Yes	GO:0004672 GO:0005524 GO:0006468
Zm00001d043075	Cluster3	description=Leucine-rich repeat protein kinase family protein		Yes	GO:0004674 GO:0005515 GO:0005524 GO:0006468 GO:0016772
Zm00001d043087	Cluster3	description=GTP binding protein			NA
Zm00001d043238	Cluster3	description=Peroxidase 56		Yes	GO:0004601 GO:0006979 GO:0009505 GO:0009506 GO:0009664 GO:0009808 GO:0016491 GO:0020037 GO:0046872 GO:0055114
Zm00001d043249	Cluster3	description=NAD(P)H dehydrogenase (quinone) FQR1		Yes	GO:0005773 GO:0005886 GO:0009733 GO:0010181 GO:0016491 GO:0016655 GO:0045892 GO:0055114
Zm00001d043344	Cluster3	description= glutathione transferase8		Yes	GO:0004364 GO:0005515 GO:0016740
Zm00001d043491	Cluster3	description=Ethylene-responsive transcription factor 2			GO:0003700 GO:0005634 GO:0006355
Zm00001d043610	Cluster3	NA			NA
Zm00001d043699	Cluster3	description=Transcription factor bHLH87			GO:0046983
Zm00001d043701	Cluster3	description=IAA-amino acid hydrolase ILR1-like 4		Yes	GO:0008152 GO:0009850 GO:0010112 GO:0010179 GO:0016787
Zm00001d043741	Cluster3	description=NPK1-related protein kinase-like protein		Yes	GO:0004674 GO:0005524 GO:0006468
Zm00001d043795	Cluster3	description=Glutathione S-transferase GSTU6		Yes	GO:0005515 GO:0009507 GO:0009704 GO:0016740 GO:0046686 GO:0048527 GO:0060416 GO:0080167
Zm00001d043864	Cluster3	description=Eukaryotic aspartyl protease family protein		Yes	NA
Zm00001d044027	Cluster3	NA			NA
Zm00001d044054	Cluster3	description=GTP-binding nuclear protein Ran-2			NA
Zm00001d044095	Cluster3	description=Beta carbonic anhydrase 4		Yes	NA
Zm00001d044106	Cluster3	description=UDP-glycosyltransferase 73B3		Yes	GO:0008152 GO:0016758
Zm00001d044153	Cluster3	description= cytochrome P450 10			GO:0004497 GO:0005783 GO:0007623 GO:0009055 GO:0016705 GO:0020037 GO:0046872 GO:0055114
Zm00001d044156	Cluster3	description=cytochrome P450 family 72 subfamily A polypeptide 8			GO:0009055 GO:0016705 GO:0020037 GO:0055114
Zm00001d044159	Cluster3	description= cytochrome P450 11			GO:0004497 GO:0005783 GO:0009055 GO:0016705 GO:0020037 GO:0046872 GO:0055114
Zm00001d044179	Cluster3	description=Protein C2-DOMAIN ABA-RELATED 4			GO:0005515
Zm00001d044244	Cluster3	description=DUF3511 domain protein			NA
Zm00001d044373	Cluster3	description=Leucine-rich repeat extensin-like protein 3			GO:0005515
Zm00001d044395	Cluster3	description=Phosphoethanolamine/phosphocholine phosphatase		Yes	GO:0008152 GO:0016036 GO:0016311 GO:0016462 GO:0016791 GO:0051262 GO:0052731 GO:0052732
Zm00001d044426	Cluster3	description=DnaJ-like protein			GO:0005634 GO:0005737
Zm00001d044442	Cluster3	description=ABC transporter G family member 40			GO:0000166 GO:0005524 GO:0006200 GO:0010193 GO:0015692 GO:0016020 GO:0016887 GO:0046865 GO:0080168
Zm00001d044723	Cluster3	description=MACPF domain-containing protein			NA
Zm00001d044728	Cluster3	description=Class I heat shock protein 3			GO:0000302 GO:0005782 GO:0006457 GO:0009408
Zm00001d044734	Cluster3	description=U-box domain-containing protein 21			GO:0000151 GO:0004842 GO:0005488 GO:0016567
Zm00001d044769	Cluster3	NA			NA
Zm00001d044841	Cluster3	description=Glutaredoxin family protein			NA
Zm00001d044906	Cluster3	description= 12-oxo-phytodienoic acid reductase2		Yes	GO:0005829 GO:0009611 GO:0009695 GO:0009751 GO:0010181 GO:0016491 GO:0016629 GO:0031407 GO:0046686 GO:0055114
Zm00001d044908	Cluster3	description= 12-oxo-phytodienoic acid reductase1		Yes	GO:0009695 GO:0010181 GO:0016491 GO:0016629 GO:0055114
Zm00001d045043	Cluster3	description=Probable cinnamyl alcohol dehydrogenase 1		Yes	GO:0000166 GO:0005829 GO:0008270 GO:0016491 GO:0016616 GO:0046872 GO:0048037 GO:0055114
Zm00001d045055	Cluster3	description=Anthocyanidin 3-O-glucosyltransferase		Yes	GO:0008152 GO:0009718 GO:0016758 GO:0047213 GO:0080043 GO:0080059 GO:0080167
Zm00001d045182	Cluster3	description=Adenylyltransferase and sulfurtransferase MOCS3 1 Molybdopterin-synthase adenylyltransferase Molybdopterin-synthase sulfurtransferase		Yes	GO:0000166 GO:0005524 GO:0005737 GO:0005829 GO:0006777 GO:0008033 GO:0008152 GO:0016740 GO:0016779 GO:0046872
Zm00001d045210	Cluster3	description=Dirigent			NA
Zm00001d045309	Cluster3	description=GW2			NA
Zm00001d045361	Cluster3	NA			NA
Zm00001d045432	Cluster3	NA			NA
Zm00001d045459	Cluster3	NA			NA
Zm00001d045475	Cluster3	description=Histone H3	nucleosome assembly:chromosome		GO:0000786 GO:0003677 GO:0005634 GO:0005694 GO:0006334 GO:0046982
Zm00001d045513	Cluster3	description=BAG family molecular chaperone regulator 1			GO:0051087
Zm00001d045644	Cluster3	description=Encodes a protein whose expression is responsive to nematode infection.			NA
Zm00001d045651	Cluster3	NA			NA
Zm00001d045695	Cluster3	description=Aspartyl protease APCB1		Yes	GO:0004190 GO:0006508 GO:0008233
Zm00001d045763	Cluster3	description=O-fucosyltransferase family protein		Yes	NA
Zm00001d046132	Cluster3	description=VQ motif family protein			NA
Zm00001d046184	Cluster3	description=Peroxidase 52		Yes	GO:0004601 GO:0006979 GO:0016491 GO:0020037 GO:0046872 GO:0055114
Zm00001d046210	Cluster3	description=Beta-glucosidase 11		Yes	GO:0003824 GO:0004553 GO:0005975
Zm00001d046226	Cluster3	description= multidrug resistance protein associated1			GO:0000166 GO:0005524 GO:0006200 GO:0016021 GO:0016887 GO:0042626 GO:0055085
Zm00001d046261	Cluster3	description=Putative thaumatin domain family protein			NA
Zm00001d046289	Cluster3	description=Putative SWIM zinc finger family protein			GO:0005515 GO:0008270 GO:0046872
Zm00001d046422	Cluster3	description=Cytochrome P450 734A1			GO:0008395 GO:0009055 GO:0009416 GO:0009741 GO:0010268 GO:0016131 GO:0016705 GO:0020037 GO:0046872 GO:0055114
Zm00001d046454	Cluster3	description= fatty acyl thioesterase1		Yes	GO:0006633 GO:0016297
Zm00001d046688	Cluster3	NA			NA
Zm00001d046852	Cluster3	description=Heptahelical transmembrane protein 2			GO:0016021
Zm00001d046949	Cluster3	description=Haloacid dehalogenase-like hydrolase (HAD) superfamily protein		Yes	GO:0008152 GO:0008967 GO:0016787
Zm00001d046981	Cluster3	description=Putative MYB DNA-binding domain superfamily protein			GO:0003677 GO:0003682
Zm00001d047045	Cluster3	description=Plant intracellular Ras-group-related LRR protein 4			NA
Zm00001d047050	Cluster3	description=NAC domain containing protein 71			NA
Zm00001d047104	Cluster3	description=Putative glucuronosyltransferase PGSIP7		Yes	GO:0016757
Zm00001d047253	Cluster3	description= sucrose synthase1		Yes	GO:0001666 GO:0005773 GO:0005829 GO:0005886 GO:0005985 GO:0006970 GO:0009058 GO:0009409 GO:0009413 GO:0009414 GO:0009506 GO:0009744 GO:0009749 GO:0010555 GO:0016157 GO:0016757 GO:0046686 GO:0072708
Zm00001d047275	Cluster3	description=PLC-like phosphodiesterases superfamily protein		Yes	GO:0006629 GO:0008081
Zm00001d047333	Cluster3	NA			NA
Zm00001d047342	Cluster3	NA			NA
Zm00001d047535	Cluster3	description=Calcium-binding protein CML42			GO:0005509
Zm00001d047554	Cluster3	description=GRAB2 protein%253B Putative NAC domain transcription factor superfamily protein			GO:0003677 GO:0005634 GO:0005737 GO:0006355
Zm00001d047582	Cluster3	description= galactinol synthase3		Yes	GO:0009408 GO:0009409 GO:0009414 GO:0009644 GO:0016757 GO:0042542 GO:0047216
Zm00001d047663	Cluster3	description=Acetate/butyrate--CoA ligase AAE7 peroxisomal		Yes	GO:0003987 GO:0005777 GO:0006083 GO:0006097 GO:0008152 GO:0016874 GO:0019605
Zm00001d047687	Cluster3	description=Chaperone DnaJ-domain superfamily protein			NA
Zm00001d047709	Cluster3	description=Mitochondrial substrate carrier family protein			GO:0016020 GO:0016021 GO:0055085
Zm00001d047754	Cluster3	description=Probable sugar phosphate/phosphate translocator			GO:0005783 GO:0005794 GO:0016020 GO:0016021 GO:0055085
Zm00001d047765	Cluster3	description=Glutathione S-transferase L2 chloroplastic		Yes	GO:0005515 GO:0009507 GO:0009570 GO:0010731 GO:0046686
Zm00001d047799	Cluster3	description=Heat shock 70 kDa protein 5			GO:0000166 GO:0005524 GO:0005618 GO:0005794 GO:0005829 GO:0005886 GO:0009408 GO:0009615 GO:0009617 GO:0046686
Zm00001d047814	Cluster3	description=Catalytic/ hydrolase		Yes	GO:0016787
Zm00001d047841	Cluster3	description=17.4 kDa class I heat shock protein			GO:0006457 GO:0009408 GO:0009651 GO:0051259
Zm00001d047847	Cluster3	description=Serine/arginine-rich splicing factor SR45a			GO:0000166 GO:0003676 GO:0009644 GO:0043484
Zm00001d047917	Cluster3	description=ACT domain-containing protein ACR8			GO:0008152 GO:0016597
Zm00001d047931	Cluster3	description=3-ketoacyl-CoA synthase		Yes	GO:0005783 GO:0008152 GO:0009409 GO:0009416 GO:0009922 GO:0010025 GO:0016020 GO:0016747 GO:0022626
Zm00001d047938	Cluster3	description=Pathogenesis-related thaumatin superfamily protein			NA
Zm00001d047955	Cluster3	description=Stress inducible protein coi6.1 [Source:UniProtKB/TrEMBL%3BAcc:C4J684]			NA
Zm00001d047981	Cluster3	description=Glutamate decarboxylase 1		Yes	GO:0004351 GO:0005516 GO:0005634 GO:0005829 GO:0006536 GO:0016829 GO:0019752 GO:0030170 GO:0046686
Zm00001d047993	Cluster3	description=Probable inactive poly [ADP-ribose] polymerase SRO1		Yes	GO:0003950
Zm00001d047998	Cluster3	description=Squalene monooxygenase		Yes	GO:0004506 GO:0009414 GO:0009611 GO:0009753 GO:0016021 GO:0016126 GO:0050660 GO:0055114
Zm00001d048014	Cluster3	description=thaumatin-like protein 3			GO:0005618 GO:0005773 GO:0009615 GO:0009627 GO:0010224 GO:0031540 GO:0046686 GO:0048046
Zm00001d048020	Cluster3	description= hemoglobin1			GO:0005618 GO:0005886 GO:0015671 GO:0019825 GO:0020037 GO:0046872
Zm00001d048060	Cluster3	description=Homocysteine S-methyltransferase 1		Yes	GO:0008168 GO:0008652 GO:0008898 GO:0009086 GO:0016740 GO:0032259 GO:0046872
Zm00001d048131	Cluster3	description=Probable protein phosphatase 2C 63		Yes	GO:0004722 GO:0006470 GO:0016787 GO:0046872
Zm00001d048227	Cluster3	description=Putative homeobox DNA-binding and leucine zipper domain family protein			GO:0003700 GO:0005634 GO:0006355 GO:0043565
Zm00001d048263	Cluster3	description=Putative tify domain/CCT motif transcription factor family protein%253B ZIM motif family protein			GO:0005515
Zm00001d048294	Cluster3	NA			NA
Zm00001d048334	Cluster3	description=Whole genome shotgun sequence of line PN40024 scaffold_113.assembly12x (Fragment)			NA
Zm00001d048358	Cluster3	description= aconitase3		Yes	GO:0005507 GO:0005739 GO:0005773 GO:0005886 GO:0006101 GO:0006102 GO:0008152 GO:0009506 GO:0009651 GO:0048027 GO:0048046 GO:0051539
Zm00001d048363	Cluster3	description=Cyclin-dependent kinase inhibitor 5		Yes	GO:0004861 GO:0005634 GO:0007050 GO:0016301 GO:0016310
Zm00001d048411	Cluster3	description=Metal ion binding protein			GO:0030001 GO:0046872
Zm00001d048461	Cluster3	description= blue fluorescent1			GO:0000162 GO:0004048 GO:0008152 GO:0009507 GO:0009570 GO:0009941 GO:0016757
Zm00001d048667	Cluster3	description=Protein kinase domain superfamily protein		Yes	GO:0004674 GO:0004871 GO:0005524 GO:0006468 GO:0007165
Zm00001d048680	Cluster3	description=Protein MID1-COMPLEMENTING ACTIVITY 1			NA
Zm00001d048683	Cluster3	description=Putative RING zinc finger domain superfamily protein			GO:0003676 GO:0005515 GO:0008270 GO:0046872
Zm00001d048770	Cluster3	description=Ribosome associated membrane protein RAMP4			NA
Zm00001d048957	Cluster3	NA			NA
Zm00001d049073	Cluster3	description=NifS-like protein			GO:0003824 GO:0008152 GO:0030170
Zm00001d049081	Cluster3	NA			NA
Zm00001d049100	Cluster3	description=Target of Myb protein 1			GO:0005622 GO:0006886
Zm00001d049107	Cluster3	NA			NA
Zm00001d049244	Cluster3	description=Putative IQ calmodulin-binding and BAG domain containing family protein			GO:0051087
Zm00001d049594	Cluster3	description=Phospholipase A1-Ibeta2 chloroplastic		Yes	GO:0004806 GO:0006629 GO:0016787
Zm00001d049766	Cluster3	description=Oxysterol-binding protein-related protein 4B			NA
Zm00001d049940	Cluster3	description=Probable calcium-binding protein CML48			GO:0005509
Zm00001d049954	Cluster3	description=Monodehydroascorbate reductase 1 peroxisomal		Yes	GO:0005737 GO:0005777 GO:0005782 GO:0005829 GO:0005886 GO:0009414 GO:0009507 GO:0009570 GO:0009610 GO:0009651 GO:0009753 GO:0010043 GO:0016491 GO:0016656 GO:0043903 GO:0045454 GO:0046686 GO:0048046 GO:0050660 GO:0055114
Zm00001d050195	Cluster3	description=Putative WRKY DNA-binding domain superfamily protein			GO:0003700 GO:0006355 GO:0043565
Zm00001d050302	Cluster3	description=DUF1262 family protein			NA
Zm00001d050557	Cluster3	description=chaperone protein dnaJ-related			NA
Zm00001d050893	Cluster3	description=NAC domain-containing protein 79			GO:0003677 GO:0006355
Zm00001d051015	Cluster3	description=Nicotinamidase 1		Yes	GO:0003824 GO:0008152 GO:0008936 GO:0009737 GO:0019365
Zm00001d051056	Cluster3	description=S-adenosylmethionine decarboxylase proenzyme		Yes	GO:0004014 GO:0006557 GO:0006597 GO:0008295 GO:0016829
Zm00001d051156	Cluster3	description=Putative phosphoenolpyruvate carboxylase kinase family protein		Yes	GO:0000166 GO:0004674 GO:0005524 GO:0006468 GO:0009416 GO:0016036 GO:0046898
Zm00001d051225	Cluster3	description=Putative GEM-like protein 8			NA
Zm00001d051420	Cluster3	description= dehydrin3			GO:0006950 GO:0009415
Zm00001d051431	Cluster3	description=Serine/threonine-protein kinase WNK8		Yes	GO:0004674 GO:0005524 GO:0005634 GO:0009911 GO:0016772 GO:0042802 GO:0046777 GO:0048573
Zm00001d051511	Cluster3	description=PLATZ transcription factor family protein			NA
Zm00001d051611	Cluster3	description=Groundhog protein 7 [Source:UniProtKB/TrEMBL%3BAcc:B4G1R2]			NA
Zm00001d051634	Cluster3	description=Ribose-phosphate pyrophosphokinase 4		Yes	GO:0005737 GO:0005829 GO:0005886 GO:0009116 GO:0009506 GO:0016740
Zm00001d051799	Cluster3	description=Nudix hydrolase 17 mitochondrial		Yes	GO:0016787
Zm00001d051863	Cluster3	description=Putative cytochrome P450 superfamily protein			GO:0004497 GO:0009055 GO:0016705 GO:0020037 GO:0046872 GO:0055114
Zm00001d051887	Cluster3	description=Calmodulin-binding receptor-like cytoplasmic kinase 2		Yes	GO:0004674 GO:0005524 GO:0006468 GO:0009555 GO:0016772
Zm00001d051938	Cluster3	description=Cinnamoyl-CoA reductase 1		Yes	GO:0000166 GO:0003824 GO:0044237 GO:0050662
Zm00001d051981	Cluster3	description=GATA transcription factor 8			GO:0003700 GO:0006355 GO:0008270 GO:0043565
Zm00001d052008	Cluster3	description=Putative clathrin assembly protein			GO:0005543 GO:0005545 GO:0030118 GO:0030276 GO:0048268
Zm00001d052040	Cluster3	description=Cytochrome c oxidase copper chaperone%253B Cytochrome c oxidase copper chaperone isoform 1%253B Cytochrome c oxidase copper chaperone isoform 2		Yes	GO:0005758 GO:0006825 GO:0009617 GO:0016531 GO:0046688
Zm00001d052053	Cluster3	NA			GO:0000166 GO:0003824 GO:0005975 GO:0044237 GO:0050378 GO:0050662
Zm00001d052194	Cluster3	description=23.6 kDa heat shock protein mitochondrial			GO:0006950
Zm00001d052200	Cluster3	description=F-box protein FBW2			GO:0016874
Zm00001d052208	Cluster3	description=EPIDERMAL PATTERNING FACTOR-like protein 1			NA
Zm00001d052209	Cluster3	description=Cytokinin-O-glucosyltransferase 2		Yes	GO:0008152 GO:0016758 GO:0050403 GO:0050502
Zm00001d052211	Cluster3	description=UDP-glycosyltransferase 85A7		Yes	GO:0008152 GO:0016758
Zm00001d052247	Cluster3	description=Shikimate kinase 1 chloroplastic		Yes	GO:0004765 GO:0005524 GO:0009073 GO:0009536 GO:0016310 GO:0019632
Zm00001d052258	Cluster3	description=Sphinganine C4-monooxygenase 1		Yes	NA
Zm00001d052264	Cluster3	NA			NA
Zm00001d052354	Cluster3	description=Vacuolar-sorting receptor 1			GO:0005509 GO:0005783 GO:0005794 GO:0005886 GO:0006623 GO:0006896 GO:0009940 GO:0017119
Zm00001d052371	Cluster3	description=Protein LURP-one-related 8			NA
Zm00001d052378	Cluster3	description=Ethanolamine-phosphate cytidylyltransferase		Yes	GO:0003824 GO:0009058
Zm00001d052494	Cluster3	description=Pyruvate kinase		Yes	GO:0000287 GO:0004743 GO:0005829 GO:0005886 GO:0006096 GO:0016310 GO:0016740 GO:0030955 GO:0046686
Zm00001d052639	Cluster3	description=Putative RING zinc finger domain superfamily protein			GO:0005515 GO:0008270 GO:0046872
Zm00001d052653	Cluster3	description= respiratory burst oxidase4		Yes	GO:0004601 GO:0005509 GO:0005773 GO:0005886 GO:0005887 GO:0009060 GO:0009408 GO:0010053 GO:0016174 GO:0016491 GO:0022626 GO:0033198 GO:0043069 GO:0050832 GO:0055114
Zm00001d052661	Cluster3	NA			NA
Zm00001d052767	Cluster3	description=PLC-like phosphodiesterases superfamily protein		Yes	GO:0006629 GO:0008081 GO:0016301 GO:0016310
Zm00001d053120	Cluster3	description=Putative lysM-domain receptor-like protein kinase family protein		Yes	GO:0004672 GO:0005524 GO:0006468 GO:0045087 GO:0071219 GO:0071323
Zm00001d053212	Cluster3	description=E3 ubiquitin ligase BIG BROTHER-related		Yes	GO:0005515 GO:0008270 GO:0046872
Zm00001d053229	Cluster3	NA			NA
Zm00001d053369	Cluster3	description=WRKY transcription factor 22			GO:0003700 GO:0006355 GO:0043565
Zm00001d053518	Cluster3	description=Putative leucine-rich repeat protein kinase family protein		Yes	GO:0004672 GO:0005515 GO:0005524 GO:0006468
Zm00001d053617	Cluster3	description=Cytochrome P450 734A1			NA
Zm00001d053733	Cluster3	description=Putative O-Glycosyl hydrolase superfamily protein		Yes	GO:0004553 GO:0005975 GO:0008152
Zm00001d053834	Cluster3	description=Putative ubiquitin family protein%253B Ubiquitin2			GO:0005515 GO:0005773 GO:0010224
Zm00001d053838	Cluster3	description= ubiquitin2			GO:0005515 GO:0005773
Zm00001d054000	Cluster3	description=Glycosyltransferase family 61 protein		Yes	GO:0016757
Zm00001d000502	Cluster1	NA			NA
Zm00001d003493	Cluster1	description= ribosomal protein L32 homolog32	nucleosome assembly:chromosome		GO:0000786 GO:0003677 GO:0005634 GO:0005694 GO:0006334 GO:0046982
Zm00001d005037	Cluster1	description=Protein kinase APK1B chloroplast		Yes	NA
Zm00001d009666	Cluster1	description=NAD(P)-binding Rossmann-fold superfamily protein			GO:0000166 GO:0003854 GO:0006694 GO:0016491 GO:0016616 GO:0055114
Zm00001d011642	Cluster1	description=Phosphoethanolamine N-methyltransferase 3		Yes	GO:0000234 GO:0006656 GO:0008152 GO:0008168 GO:0009555 GO:0009826 GO:0009860 GO:0010183 GO:0016740 GO:0032259 GO:0042425 GO:0048528
Zm00001d012430	Cluster1	description=Zinc finger protein ZAT11			GO:0005622 GO:0008270
Zm00001d012559	Cluster1	description=Stomatal closure-related actin-binding protein 1			NA
Zm00001d012674	Cluster1	description= chorismate mutase1		Yes	GO:0000162 GO:0004106 GO:0009073 GO:0009607
Zm00001d013568	Cluster1	description=Glycine-rich RNA-binding%252C abscisic acid-inducible protein			GO:0000166 GO:0000380 GO:0003723 GO:0005618 GO:0005730 GO:0005777 GO:0005794 GO:0005886 GO:0009409 GO:0009506 GO:0009507 GO:0009651 GO:0009737 GO:0010043 GO:0045087 GO:0048046
Zm00001d014250	Cluster1	description=Protein TIFY 10B			GO:0005515
Zm00001d016166	Cluster1	description= phosphoenolpyruvate carboxylase2		Yes	GO:0006099 GO:0008964 GO:0015977 GO:0016829
Zm00001d016446	Cluster1	description=Cysteine proteinase 1		Yes	GO:0005634 GO:0005773 GO:0006508 GO:0008233 GO:0008234 GO:0009269 GO:0009651 GO:0042742
Zm00001d018499	Cluster1	description=Protein kinase superfamily protein		Yes	GO:0000166 GO:0004672 GO:0005524 GO:0005886 GO:0006468
Zm00001d020556	Cluster1	description=WAT1-related protein			GO:0016020
Zm00001d020585	Cluster1	description=Histone H4	nucleosome assembly:chromosome		GO:0000786 GO:0003677 GO:0005634 GO:0005694 GO:0005730 GO:0005886 GO:0006334 GO:0009414 GO:0009507 GO:0009579 GO:0046982
Zm00001d023443	Cluster1	description=Basic-leucine zipper (bZIP) transcription factor family protein			NA
Zm00001d024661	Cluster1	description=Structural molecule			GO:0005198 GO:0005886 GO:0006970 GO:0009739
Zm00001d024821	Cluster1	description=Sucrose-phosphatase 2		Yes	GO:0000287 GO:0005634 GO:0005737 GO:0005774 GO:0005829 GO:0005886 GO:0005986 GO:0008152 GO:0009506 GO:0016311 GO:0016787 GO:0046686 GO:0050307
Zm00001d033455	Cluster1	description=Protein P21			GO:0009651 GO:0009817
Zm00001d037852	Cluster1	description=Mediator of RNA polymerase II transcription subunit 33A		Yes	NA
Zm00001d038871	Cluster1	description=Mov34/MPN/PAD-1 family protein			GO:0005515 GO:0005634 GO:0006281 GO:0006310
Zm00001d040010	Cluster1	NA			GO:0005634 GO:0005783 GO:0005886
Zm00001d040027	Cluster1	description=Bowman-Birk type wound-induced proteinase inhibitor WIP1 [Source:UniProtKB/TrEMBL%3BAcc:B4FYK1]		Yes	NA
Zm00001d040028	Cluster1	NA			NA
Zm00001d043845	Cluster1	description=Glutamate synthase 1 [NADH] chloroplastic		Yes	GO:0005506 GO:0006537 GO:0006807 GO:0010181 GO:0016040 GO:0050660 GO:0051536 GO:0055114
Zm00001d044391	Cluster1	description=Mitochondrial ATP synthase subunit G protein		Yes	GO:0000276 GO:0005739 GO:0015078 GO:0015986
Zm00001d048804	Cluster1	description=C globular stage isoform 1			NA
Zm00001d049239	Cluster1	description=Adenosylhomocysteinase		Yes	GO:0000166 GO:0004013 GO:0005507 GO:0005773 GO:0005829 GO:0005886 GO:0006346 GO:0006730 GO:0016441 GO:0016787
Zm00001d049785	Cluster1	description=Type II inositol polyphosphate 5-phosphatase 15		Yes	GO:0005515 GO:0046854 GO:0046856
Zm00001d051478	Cluster1	description=Histone H4	nucleosome assembly:chromosome		GO:0000786 GO:0003677 GO:0003779 GO:0005634 GO:0005694 GO:0005730 GO:0005886 GO:0006334 GO:0009414 GO:0009507 GO:0009579 GO:0030036 GO:0046982
Zm00001d053217	Cluster1	description=Proteasome subunit alpha type			GO:0004298 GO:0005634 GO:0005737 GO:0005773 GO:0005819 GO:0005886 GO:0006511 GO:0008233 GO:0009507 GO:0009524 GO:0019773 GO:0022626 GO:0051603
Zm00001d000508	Cluster3	NA			NA
Zm00001d000523	Cluster3	NA			NA
Zm00001d000730	Cluster3	NA			NA
Zm00001d002314	Cluster3	description=Tetratricopeptide repeat (TPR)-like superfamily protein			GO:0005515
Zm00001d003114	Cluster3	description=calcium-binding EF hand family protein			GO:0005509
Zm00001d007084	Cluster3	description=Histone H2B	nucleosome assembly:chromosome		GO:0000786 GO:0003677 GO:0005634 GO:0005694 GO:0005730 GO:0006334 GO:0009507 GO:0046982
Zm00001d008073	Cluster3	NA			NA
Zm00001d008577	Cluster3	description=Class I heat shock protein 1			GO:0009644 GO:0010286 GO:0042542
Zm00001d010388	Cluster3	NA			NA
Zm00001d011210	Cluster3	description= lycopene epsilon cyclase1		Yes	GO:0004674 GO:0005524 GO:0006468 GO:0006950 GO:0016117 GO:0016705 GO:0016772
Zm00001d012296	Cluster3	description=ABA response element binding factor%253B Putative bZIP transcription factor superfamily protein			GO:0003700 GO:0006355 GO:0043565
Zm00001d012378	Cluster3	description=SOUL heme-binding family protein			GO:0005773 GO:0005794 GO:0005886 GO:0010017
Zm00001d012421	Cluster3	description=ubiquitin carrier protein 7			GO:0016874 GO:0016881
Zm00001d012423	Cluster3	description=Histone H2B	nucleosome assembly:chromosome		GO:0000786 GO:0003677 GO:0005634 GO:0005694 GO:0005730 GO:0006334 GO:0009507 GO:0046982
Zm00001d013098	Cluster3	description= aldehyde oxidase2		Yes	GO:0004031 GO:0005829 GO:0009055 GO:0016491 GO:0016614 GO:0018488 GO:0019760 GO:0031625 GO:0046872 GO:0050660 GO:0051537 GO:0055114
Zm00001d013445	Cluster3	NA			GO:0005634 GO:0005737 GO:0017089 GO:0046836 GO:0051861
Zm00001d013810	Cluster3	description= multidrug and toxic compound extrusion2			GO:0005886 GO:0006855 GO:0015238 GO:0015297 GO:0080167
Zm00001d014944	Cluster3	description= lactate dehydrogenase1		Yes	GO:0000166 GO:0004459 GO:0005737 GO:0005886 GO:0006096 GO:0006950 GO:0009651 GO:0009737 GO:0016491 GO:0044262 GO:0055114
Zm00001d014986	Cluster3	description=F-box/kelch-repeat protein SKIP4			GO:0005515 GO:0009409
Zm00001d017144	Cluster3	description=CMP-sialic acid transporter 3			GO:0000139 GO:0005351 GO:0008643 GO:0016021
Zm00001d020136	Cluster3	description=WRKY74-superfamily of TFs having WRKY and zinc finger domains			GO:0003700 GO:0006355 GO:0043565
Zm00001d020524	Cluster3	description=Zinc finger protein 346			NA
Zm00001d020636	Cluster3	description=Cysteine proteinase 2		Yes	GO:0005773 GO:0006508 GO:0007568 GO:0008233 GO:0008234 GO:0009723
Zm00001d021574	Cluster3	description=Protein LAZ1			GO:0005783
Zm00001d021676	Cluster3	description=Pre-rRNA-processing protein esf1			GO:0005634 GO:0005829
Zm00001d021781	Cluster3	description=Organic cation/carnitine transporter 3			GO:0016021 GO:0022857 GO:0055085
Zm00001d022493	Cluster3	description=alpha/beta-Hydrolases superfamily protein		Yes	GO:0004806 GO:0006629 GO:0016787
Zm00001d024963	Cluster3	description=Glutathione S-transferase GSTU6		Yes	GO:0004364 GO:0005515 GO:0016740
Zm00001d025941	Cluster3	description=Aprataxin			GO:0003824 GO:0004780 GO:0005777 GO:0006790 GO:0008152 GO:0009150 GO:0047627
Zm00001d026096	Cluster3	description=Dof zinc finger protein DOF2.5			GO:0003677 GO:0006355 GO:0008270
Zm00001d027622	Cluster3	description=Zinc finger (C3HC4-type RING finger) family protein			GO:0005515 GO:0008270
Zm00001d027680	Cluster3	description=HR-like lesion-inducing protein-related			NA
Zm00001d028931	Cluster3	description= galactinol synthase1		Yes	GO:0006979 GO:0009408 GO:0009409 GO:0009414 GO:0009644 GO:0009651 GO:0009737 GO:0016757 GO:0042542 GO:0047216
Zm00001d028966	Cluster3	description=ELMO/CED-12 family protein			GO:0005856 GO:0006909
Zm00001d029356	Cluster3	description= benzoxazinone synthesis11			GO:0008171 GO:0032259 GO:0046983
Zm00001d029744	Cluster3	description= flavone synthase typeI1		Yes	GO:0016491 GO:0016706 GO:0055114
Zm00001d031222	Cluster3	description=Cell Division Protein AAA ATPase family		Yes	GO:0000166 GO:0005524 GO:0005739 GO:0005783 GO:0009737 GO:0017111 GO:0051301
Zm00001d032459	Cluster3	description=cytochrome P450 family 87 subfamily A polypeptide 6			NA
Zm00001d032868	Cluster3	description=L-type lectin-domain containing receptor kinase V.9		Yes	GO:0004674 GO:0005524 GO:0006468 GO:0016772 GO:0030246
Zm00001d033505	Cluster3	description=Ribosomal protein S5/Elongation factor G/III/V family protein			GO:0003924 GO:0005525 GO:0005829
Zm00001d033787	Cluster3	description=UV-B-induced protein chloroplastic			GO:0010224
Zm00001d033906	Cluster3	description=Endoplasmic oxidoreductin-1			GO:0003756 GO:0005783 GO:0005789 GO:0006457 GO:0016671 GO:0050660 GO:0055114
Zm00001d034197	Cluster3	NA			NA
Zm00001d034418	Cluster3	description=Acyl-CoA N-acyltransferases (NAT) superfamily protein		Yes	GO:0008080 GO:0009737 GO:0016740
Zm00001d034435	Cluster3	description=WW domain-binding protein 11			NA
Zm00001d034635	Cluster3	description= chalcone flavanone isomerase1		Yes	GO:0005634 GO:0005783 GO:0009705 GO:0009813 GO:0010224 GO:0042406 GO:0045430 GO:0080167
Zm00001d036440	Cluster3	description=WAT1-related protein			GO:0016020
Zm00001d037429	Cluster3	description=Thioredoxin reductase		Yes	GO:0004791 GO:0005737 GO:0005739 GO:0005759 GO:0005829 GO:0009846 GO:0009941 GO:0016049 GO:0016491 GO:0019430 GO:0042964 GO:0045454 GO:0046686 GO:0048316 GO:0050660 GO:0055114
Zm00001d038378	Cluster3	description=Coatomer subunit zeta-1			GO:0006810
Zm00001d039000	Cluster3	description=HSP40/DnaJ peptide-binding protein			GO:0006457 GO:0051082
Zm00001d039859	Cluster3	description=Metallothionein-like protein type 2			GO:0005507 GO:0046872
Zm00001d042551	Cluster3	description=Integrin-linked protein kinase family		Yes	GO:0004674 GO:0005515 GO:0005524 GO:0009966 GO:0016772 GO:0046777
Zm00001d042929	Cluster3	description=Ubiquitin-conjugating enzyme E2 7			GO:0016874 GO:0016881
Zm00001d044246	Cluster3	description=Histone H2A	nucleosome assembly:chromosome		GO:0000786 GO:0003677 GO:0005634 GO:0005694 GO:0005730 GO:0006334 GO:0046982
Zm00001d044368	Cluster3	description=Acyl-CoA N-acyltransferases (NAT) superfamily protein		Yes	GO:0008080
Zm00001d044771	Cluster3	description=Metalloendoproteinase 5-MMP		Yes	GO:0004222 GO:0006508 GO:0008233 GO:0008270 GO:0031012 GO:0046872
Zm00001d047710	Cluster3	NA			NA
Zm00001d050455	Cluster3	description=Anthranilate N-benzoyltransferase protein 1		Yes	GO:0016740 GO:0016747
Zm00001d051438	Cluster3	NA			GO:0016021

## Sheet: Cluster1&3 (Base) network edge
Source gene	Target gene	Type
Zm00001d038221	Zm00001d012527	positive
Zm00001d025964	Zm00001d028962	negative
Zm00001d025964	Zm00001d038320	negative
Zm00001d025964	Zm00001d020714	positive
Zm00001d039893	Zm00001d028930	positive
Zm00001d039893	Zm00001d028962	negative
Zm00001d039893	Zm00001d005888	positive
Zm00001d028930	Zm00001d039893	positive
Zm00001d028962	Zm00001d039893	positive
Zm00001d034433	Zm00001d039893	positive
Zm00001d005888	Zm00001d039893	positive
Zm00001d049860	Zm00001d039893	positive
Zm00001d052357	Zm00001d039893	positive
Zm00001d053195	Zm00001d039893	positive
Zm00001d038221	Zm00001d039893	positive
Zm00001d038320	Zm00001d039893	positive
Zm00001d020714	Zm00001d039893	positive
Zm00001d008808	Zm00001d039893	positive
Zm00001d039893	Zm00001d049860	positive
Zm00001d039893	Zm00001d052357	positive
Zm00001d039893	Zm00001d053195	negative
Zm00001d039893	Zm00001d038320	negative
Zm00001d039893	Zm00001d020714	positive
Zm00001d039893	Zm00001d008808	positive
Zm00001d039893	Zm00001d046805	positive
Zm00001d043950	Zm00001d028930	positive
Zm00001d043950	Zm00001d028962	negative
Zm00001d043950	Zm00001d005888	positive
Zm00001d028930	Zm00001d043950	negative
Zm00001d034433	Zm00001d043950	negative
Zm00001d005888	Zm00001d043950	negative
Zm00001d049860	Zm00001d043950	negative
Zm00001d038221	Zm00001d043950	negative
Zm00001d043950	Zm00001d049860	positive
Zm00001d043950	Zm00001d052357	positive
Zm00001d043950	Zm00001d053195	negative
Zm00001d043950	Zm00001d038320	negative
Zm00001d043950	Zm00001d020714	positive
Zm00001d043950	Zm00001d008808	positive
Zm00001d028962	Zm00001d048647	negative
Zm00001d012527	Zm00001d054000	TF to gene
Zm00001d012527	Zm00001d053838	TF to gene
Zm00001d012527	Zm00001d053834	TF to gene
Zm00001d012527	Zm00001d053733	TF to gene
Zm00001d012527	Zm00001d053518	TF to gene
Zm00001d012527	Zm00001d053452	TF to gene
Zm00001d012527	Zm00001d053394	TF to gene
Zm00001d012527	Zm00001d053393	TF to gene
Zm00001d012527	Zm00001d053369	TF to gene
Zm00001d012527	Zm00001d053212	TF to gene
Zm00001d012527	Zm00001d053195	TF to gene
Zm00001d012527	Zm00001d053120	TF to gene
Zm00001d012527	Zm00001d053068	TF to gene
Zm00001d012527	Zm00001d052843	TF to gene
Zm00001d012527	Zm00001d052767	TF to gene
Zm00001d012527	Zm00001d052690	TF to gene
Zm00001d012527	Zm00001d052661	TF to gene
Zm00001d012527	Zm00001d052653	TF to gene
Zm00001d012527	Zm00001d052390	TF to gene
Zm00001d012527	Zm00001d052378	TF to gene
Zm00001d012527	Zm00001d052371	TF to gene
Zm00001d012527	Zm00001d052357	TF to gene
Zm00001d012527	Zm00001d052335	TF to gene
Zm00001d012527	Zm00001d052243	TF to gene
Zm00001d012527	Zm00001d052209	TF to gene
Zm00001d012527	Zm00001d052208	TF to gene
Zm00001d012527	Zm00001d052200	TF to gene
Zm00001d012527	Zm00001d052170	TF to gene
Zm00001d012527	Zm00001d052053	TF to gene
Zm00001d012527	Zm00001d052008	TF to gene
Zm00001d012527	Zm00001d051934	TF to gene
Zm00001d012527	Zm00001d051901	TF to gene
Zm00001d012527	Zm00001d051863	TF to gene
Zm00001d012527	Zm00001d051799	TF to gene
Zm00001d012527	Zm00001d051634	TF to gene
Zm00001d012527	Zm00001d051611	TF to gene
Zm00001d012527	Zm00001d051511	TF to gene
Zm00001d012527	Zm00001d051504	TF to gene
Zm00001d012527	Zm00001d051484	TF to gene
Zm00001d012527	Zm00001d051431	TF to gene
Zm00001d012527	Zm00001d051420	TF to gene
Zm00001d012527	Zm00001d051225	TF to gene
Zm00001d012527	Zm00001d051156	TF to gene
Zm00001d012527	Zm00001d051118	TF to gene
Zm00001d012527	Zm00001d051056	TF to gene
Zm00001d012527	Zm00001d051014	TF to gene
Zm00001d012527	Zm00001d050893	TF to gene
Zm00001d012527	Zm00001d050557	TF to gene
Zm00001d012527	Zm00001d050195	TF to gene
Zm00001d012527	Zm00001d050164	TF to gene
Zm00001d012527	Zm00001d049954	TF to gene
Zm00001d012527	Zm00001d049940	TF to gene
Zm00001d012527	Zm00001d049860	TF to gene
Zm00001d012527	Zm00001d049766	TF to gene
Zm00001d012527	Zm00001d049640	TF to gene
Zm00001d012527	Zm00001d049594	TF to gene
Zm00001d012527	Zm00001d049400	TF to gene
Zm00001d012527	Zm00001d049107	TF to gene
Zm00001d012527	Zm00001d049081	TF to gene
Zm00001d012527	Zm00001d049073	TF to gene
Zm00001d012527	Zm00001d048957	TF to gene
Zm00001d012527	Zm00001d048770	TF to gene
Zm00001d012527	Zm00001d048667	TF to gene
Zm00001d012527	Zm00001d048647	TF to gene
Zm00001d012527	Zm00001d048611	TF to gene
Zm00001d012527	Zm00001d048503	TF to gene
Zm00001d012527	Zm00001d048461	TF to gene
Zm00001d012527	Zm00001d048411	TF to gene
Zm00001d012527	Zm00001d048358	TF to gene
Zm00001d012527	Zm00001d048334	TF to gene
Zm00001d012527	Zm00001d048314	TF to gene
Zm00001d012527	Zm00001d048294	TF to gene
Zm00001d012527	Zm00001d048268	TF to gene
Zm00001d012527	Zm00001d048263	TF to gene
Zm00001d012527	Zm00001d048227	TF to gene
Zm00001d012527	Zm00001d048131	TF to gene
Zm00001d012527	Zm00001d048060	TF to gene
Zm00001d012527	Zm00001d048020	TF to gene
Zm00001d012527	Zm00001d048014	TF to gene
Zm00001d012527	Zm00001d047998	TF to gene
Zm00001d012527	Zm00001d047993	TF to gene
Zm00001d012527	Zm00001d047981	TF to gene
Zm00001d012527	Zm00001d047938	TF to gene
Zm00001d012527	Zm00001d047931	TF to gene
Zm00001d012527	Zm00001d047917	TF to gene
Zm00001d012527	Zm00001d047881	TF to gene
Zm00001d012527	Zm00001d047814	TF to gene
Zm00001d012527	Zm00001d047779	TF to gene
Zm00001d012527	Zm00001d047765	TF to gene
Zm00001d012527	Zm00001d047757	TF to gene
Zm00001d012527	Zm00001d047754	TF to gene
Zm00001d012527	Zm00001d047750	TF to gene
Zm00001d012527	Zm00001d047709	TF to gene
Zm00001d012527	Zm00001d047663	TF to gene
Zm00001d012527	Zm00001d047582	TF to gene
Zm00001d012527	Zm00001d047579	TF to gene
Zm00001d012527	Zm00001d047554	TF to gene
Zm00001d012527	Zm00001d047342	TF to gene
Zm00001d012527	Zm00001d047333	TF to gene
Zm00001d012527	Zm00001d047275	TF to gene
Zm00001d012527	Zm00001d047104	TF to gene
Zm00001d012527	Zm00001d047050	TF to gene
Zm00001d012527	Zm00001d047025	TF to gene
Zm00001d012527	Zm00001d046981	TF to gene
Zm00001d012527	Zm00001d046960	TF to gene
Zm00001d012527	Zm00001d046953	TF to gene
Zm00001d012527	Zm00001d046855	TF to gene
Zm00001d012527	Zm00001d046852	TF to gene
Zm00001d012527	Zm00001d046838	TF to gene
Zm00001d012527	Zm00001d046805	TF to gene
Zm00001d012527	Zm00001d046688	TF to gene
Zm00001d012527	Zm00001d046632	TF to gene
Zm00001d012527	Zm00001d046454	TF to gene
Zm00001d012527	Zm00001d046422	TF to gene
Zm00001d012527	Zm00001d046318	TF to gene
Zm00001d012527	Zm00001d046289	TF to gene
Zm00001d012527	Zm00001d046277	TF to gene
Zm00001d012527	Zm00001d046263	TF to gene
Zm00001d012527	Zm00001d046261	TF to gene
Zm00001d012527	Zm00001d046226	TF to gene
Zm00001d012527	Zm00001d046184	TF to gene
Zm00001d012527	Zm00001d046132	TF to gene
Zm00001d012527	Zm00001d046004	TF to gene
Zm00001d012527	Zm00001d045972	TF to gene
Zm00001d012527	Zm00001d045884	TF to gene
Zm00001d012527	Zm00001d045695	TF to gene
Zm00001d012527	Zm00001d045644	TF to gene
Zm00001d012527	Zm00001d045517	TF to gene
Zm00001d012527	Zm00001d045513	TF to gene
Zm00001d012527	Zm00001d045459	TF to gene
Zm00001d012527	Zm00001d045450	TF to gene
Zm00001d012527	Zm00001d045432	TF to gene
Zm00001d012527	Zm00001d045361	TF to gene
Zm00001d012527	Zm00001d045359	TF to gene
Zm00001d012527	Zm00001d045298	TF to gene
Zm00001d012527	Zm00001d045042	TF to gene
Zm00001d012527	Zm00001d044841	TF to gene
Zm00001d012527	Zm00001d044734	TF to gene
Zm00001d012527	Zm00001d044723	TF to gene
Zm00001d012527	Zm00001d044475	TF to gene
Zm00001d012527	Zm00001d044442	TF to gene
Zm00001d012527	Zm00001d044431	TF to gene
Zm00001d012527	Zm00001d044395	TF to gene
Zm00001d012527	Zm00001d044389	TF to gene
Zm00001d012527	Zm00001d044373	TF to gene
Zm00001d012527	Zm00001d044291	TF to gene
Zm00001d012527	Zm00001d044244	TF to gene
Zm00001d012527	Zm00001d044179	TF to gene
Zm00001d012527	Zm00001d044162	TF to gene
Zm00001d012527	Zm00001d044156	TF to gene
Zm00001d012527	Zm00001d044153	TF to gene
Zm00001d012527	Zm00001d044106	TF to gene
Zm00001d012527	Zm00001d044095	TF to gene
Zm00001d012527	Zm00001d044027	TF to gene
Zm00001d012527	Zm00001d043994	TF to gene
Zm00001d012527	Zm00001d043950	TF to gene
Zm00001d012527	Zm00001d043851	TF to gene
Zm00001d012527	Zm00001d043837	TF to gene
Zm00001d012527	Zm00001d043800	TF to gene
Zm00001d012527	Zm00001d043795	TF to gene
Zm00001d012527	Zm00001d043782	TF to gene
Zm00001d012527	Zm00001d043762	TF to gene
Zm00001d012527	Zm00001d043741	TF to gene
Zm00001d012527	Zm00001d043723	TF to gene
Zm00001d012527	Zm00001d043701	TF to gene
Zm00001d012527	Zm00001d043699	TF to gene
Zm00001d012527	Zm00001d043652	TF to gene
Zm00001d012527	Zm00001d043610	TF to gene
Zm00001d012527	Zm00001d043491	TF to gene
Zm00001d012527	Zm00001d043382	TF to gene
Zm00001d012527	Zm00001d043253	TF to gene
Zm00001d012527	Zm00001d043249	TF to gene
Zm00001d012527	Zm00001d043238	TF to gene
Zm00001d012527	Zm00001d043156	TF to gene
Zm00001d012527	Zm00001d043087	TF to gene
Zm00001d012527	Zm00001d043075	TF to gene
Zm00001d012527	Zm00001d043056	TF to gene
Zm00001d012527	Zm00001d043043	TF to gene
Zm00001d012527	Zm00001d043025	TF to gene
Zm00001d012527	Zm00001d042993	TF to gene
Zm00001d012527	Zm00001d042961	TF to gene
Zm00001d012527	Zm00001d042940	TF to gene
Zm00001d012527	Zm00001d042934	TF to gene
Zm00001d012527	Zm00001d042933	TF to gene
Zm00001d012527	Zm00001d042853	TF to gene
Zm00001d012527	Zm00001d042851	TF to gene
Zm00001d012527	Zm00001d042767	TF to gene
Zm00001d012527	Zm00001d042718	TF to gene
Zm00001d012527	Zm00001d042717	TF to gene
Zm00001d012527	Zm00001d042633	TF to gene
Zm00001d012527	Zm00001d042574	TF to gene
Zm00001d012527	Zm00001d042572	TF to gene
Zm00001d012527	Zm00001d042550	TF to gene
Zm00001d012527	Zm00001d042549	TF to gene
Zm00001d012527	Zm00001d042449	TF to gene
Zm00001d012527	Zm00001d042443	TF to gene
Zm00001d012527	Zm00001d042313	TF to gene
Zm00001d012527	Zm00001d042288	TF to gene
Zm00001d012527	Zm00001d042285	TF to gene
Zm00001d012527	Zm00001d042244	TF to gene
Zm00001d012527	Zm00001d042225	TF to gene
Zm00001d012527	Zm00001d042182	TF to gene
Zm00001d012527	Zm00001d042148	TF to gene
Zm00001d012527	Zm00001d042143	TF to gene
Zm00001d012527	Zm00001d042114	TF to gene
Zm00001d012527	Zm00001d042060	TF to gene
Zm00001d012527	Zm00001d042055	TF to gene
Zm00001d012527	Zm00001d041608	TF to gene
Zm00001d012527	Zm00001d041472	TF to gene
Zm00001d012527	Zm00001d041343	TF to gene
Zm00001d012527	Zm00001d041221	TF to gene
Zm00001d012527	Zm00001d041220	TF to gene
Zm00001d012527	Zm00001d041082	TF to gene
Zm00001d012527	Zm00001d040803	TF to gene
Zm00001d012527	Zm00001d040697	TF to gene
Zm00001d012527	Zm00001d040621	TF to gene
Zm00001d012527	Zm00001d040614	TF to gene
Zm00001d012527	Zm00001d040562	TF to gene
Zm00001d012527	Zm00001d040561	TF to gene
Zm00001d012527	Zm00001d040554	TF to gene
Zm00001d012527	Zm00001d040461	TF to gene
Zm00001d012527	Zm00001d040245	TF to gene
Zm00001d012527	Zm00001d040197	TF to gene
Zm00001d012527	Zm00001d040067	TF to gene
Zm00001d012527	Zm00001d040066	TF to gene
Zm00001d012527	Zm00001d040059	TF to gene
Zm00001d012527	Zm00001d040048	TF to gene
Zm00001d012527	Zm00001d040023	TF to gene
Zm00001d012527	Zm00001d039991	TF to gene
Zm00001d012527	Zm00001d039893	TF to gene
Zm00001d012527	Zm00001d039858	TF to gene
Zm00001d012527	Zm00001d039674	TF to gene
Zm00001d012527	Zm00001d039642	TF to gene
Zm00001d012527	Zm00001d039532	TF to gene
Zm00001d012527	Zm00001d039520	TF to gene
Zm00001d012527	Zm00001d039472	TF to gene
Zm00001d012527	Zm00001d039426	TF to gene
Zm00001d012527	Zm00001d039384	TF to gene
Zm00001d012527	Zm00001d039183	TF to gene
Zm00001d012527	Zm00001d039175	TF to gene
Zm00001d012527	Zm00001d039103	TF to gene
Zm00001d012527	Zm00001d039099	TF to gene
Zm00001d012527	Zm00001d039098	TF to gene
Zm00001d012527	Zm00001d039077	TF to gene
Zm00001d012527	Zm00001d039032	TF to gene
Zm00001d012527	Zm00001d038991	TF to gene
Zm00001d012527	Zm00001d038907	TF to gene
Zm00001d012527	Zm00001d038905	TF to gene
Zm00001d012527	Zm00001d038884	TF to gene
Zm00001d012527	Zm00001d038873	TF to gene
Zm00001d012527	Zm00001d038870	TF to gene
Zm00001d012527	Zm00001d038862	TF to gene
Zm00001d012527	Zm00001d038852	TF to gene
Zm00001d012527	Zm00001d038841	TF to gene
Zm00001d012527	Zm00001d038803	TF to gene
Zm00001d012527	Zm00001d038772	TF to gene
Zm00001d012527	Zm00001d038766	TF to gene
Zm00001d012527	Zm00001d038585	TF to gene
Zm00001d012527	Zm00001d038555	TF to gene
Zm00001d012527	Zm00001d038451	TF to gene
Zm00001d012527	Zm00001d038412	TF to gene
Zm00001d012527	Zm00001d038325	TF to gene
Zm00001d012527	Zm00001d038280	TF to gene
Zm00001d012527	Zm00001d038221	TF to gene
Zm00001d012527	Zm00001d038216	TF to gene
Zm00001d012527	Zm00001d038151	TF to gene
Zm00001d012527	Zm00001d038146	TF to gene
Zm00001d012527	Zm00001d038064	TF to gene
Zm00001d012527	Zm00001d038063	TF to gene
Zm00001d012527	Zm00001d037949	TF to gene
Zm00001d012527	Zm00001d037916	TF to gene
Zm00001d012527	Zm00001d037849	TF to gene
Zm00001d012527	Zm00001d037797	TF to gene
Zm00001d012527	Zm00001d037759	TF to gene
Zm00001d012527	Zm00001d037689	TF to gene
Zm00001d012527	Zm00001d037623	TF to gene
Zm00001d012527	Zm00001d037609	TF to gene
Zm00001d012527	Zm00001d037435	TF to gene
Zm00001d012527	Zm00001d037329	TF to gene
Zm00001d012527	Zm00001d037318	TF to gene
Zm00001d012527	Zm00001d037297	TF to gene
Zm00001d012527	Zm00001d037180	TF to gene
Zm00001d012527	Zm00001d037025	TF to gene
Zm00001d012527	Zm00001d036918	TF to gene
Zm00001d012527	Zm00001d036761	TF to gene
Zm00001d012527	Zm00001d036668	TF to gene
Zm00001d012527	Zm00001d036550	TF to gene
Zm00001d012527	Zm00001d036417	TF to gene
Zm00001d012527	Zm00001d036416	TF to gene
Zm00001d012527	Zm00001d036402	TF to gene
Zm00001d012527	Zm00001d036370	TF to gene
Zm00001d012527	Zm00001d036293	TF to gene
Zm00001d012527	Zm00001d036197	TF to gene
Zm00001d012527	Zm00001d035945	TF to gene
Zm00001d012527	Zm00001d035925	TF to gene
Zm00001d012527	Zm00001d035652	TF to gene
Zm00001d012527	Zm00001d035646	TF to gene
Zm00001d012527	Zm00001d035616	TF to gene
Zm00001d012527	Zm00001d035553	TF to gene
Zm00001d012527	Zm00001d035445	TF to gene
Zm00001d012527	Zm00001d035263	TF to gene
Zm00001d012527	Zm00001d035162	TF to gene
Zm00001d012527	Zm00001d035157	TF to gene
Zm00001d012527	Zm00001d035156	TF to gene
Zm00001d012527	Zm00001d035046	TF to gene
Zm00001d012527	Zm00001d034782	TF to gene
Zm00001d012527	Zm00001d034722	TF to gene
Zm00001d012527	Zm00001d034650	TF to gene
Zm00001d012527	Zm00001d034641	TF to gene
Zm00001d012527	Zm00001d034615	TF to gene
Zm00001d012527	Zm00001d034601	TF to gene
Zm00001d012527	Zm00001d034562	TF to gene
Zm00001d012527	Zm00001d034514	TF to gene
Zm00001d012527	Zm00001d034497	TF to gene
Zm00001d012527	Zm00001d034270	TF to gene
Zm00001d012527	Zm00001d034160	TF to gene
Zm00001d012527	Zm00001d034112	TF to gene
Zm00001d012527	Zm00001d034109	TF to gene
Zm00001d012527	Zm00001d034073	TF to gene
Zm00001d012527	Zm00001d033835	TF to gene
Zm00001d012527	Zm00001d033797	TF to gene
Zm00001d012527	Zm00001d033745	TF to gene
Zm00001d012527	Zm00001d033624	TF to gene
Zm00001d012527	Zm00001d033623	TF to gene
Zm00001d012527	Zm00001d033574	TF to gene
Zm00001d012527	Zm00001d033567	TF to gene
Zm00001d012527	Zm00001d033503	TF to gene
Zm00001d012527	Zm00001d033483	TF to gene
Zm00001d012527	Zm00001d033459	TF to gene
Zm00001d012527	Zm00001d033419	TF to gene
Zm00001d012527	Zm00001d033300	TF to gene
Zm00001d012527	Zm00001d033271	TF to gene
Zm00001d012527	Zm00001d033174	TF to gene
Zm00001d012527	Zm00001d033090	TF to gene
Zm00001d012527	Zm00001d032947	TF to gene
Zm00001d012527	Zm00001d032869	TF to gene
Zm00001d012527	Zm00001d032810	TF to gene
Zm00001d012527	Zm00001d032686	TF to gene
Zm00001d012527	Zm00001d032669	TF to gene
Zm00001d012527	Zm00001d032438	TF to gene
Zm00001d012527	Zm00001d032408	TF to gene
Zm00001d012527	Zm00001d032363	TF to gene
Zm00001d012527	Zm00001d032310	TF to gene
Zm00001d012527	Zm00001d032190	TF to gene
Zm00001d012527	Zm00001d032186	TF to gene
Zm00001d012527	Zm00001d032081	TF to gene
Zm00001d012527	Zm00001d031677	TF to gene
Zm00001d012527	Zm00001d031527	TF to gene
Zm00001d012527	Zm00001d031449	TF to gene
Zm00001d012527	Zm00001d031423	TF to gene
Zm00001d012527	Zm00001d031315	TF to gene
Zm00001d012527	Zm00001d031267	TF to gene
Zm00001d012527	Zm00001d031264	TF to gene
Zm00001d012527	Zm00001d031257	TF to gene
Zm00001d012527	Zm00001d031158	TF to gene
Zm00001d012527	Zm00001d031100	TF to gene
Zm00001d012527	Zm00001d030942	TF to gene
Zm00001d012527	Zm00001d030915	TF to gene
Zm00001d012527	Zm00001d030556	TF to gene
Zm00001d012527	Zm00001d030544	TF to gene
Zm00001d012527	Zm00001d030090	TF to gene
Zm00001d012527	Zm00001d030032	TF to gene
Zm00001d012527	Zm00001d029716	TF to gene
Zm00001d012527	Zm00001d029699	TF to gene
Zm00001d012527	Zm00001d029688	TF to gene
Zm00001d012527	Zm00001d029662	TF to gene
Zm00001d012527	Zm00001d029648	TF to gene
Zm00001d012527	Zm00001d029587	TF to gene
Zm00001d012527	Zm00001d029586	TF to gene
Zm00001d012527	Zm00001d029583	TF to gene
Zm00001d012527	Zm00001d029539	TF to gene
Zm00001d012527	Zm00001d029468	TF to gene
Zm00001d012527	Zm00001d029366	TF to gene
Zm00001d012527	Zm00001d029359	TF to gene
Zm00001d012527	Zm00001d029172	TF to gene
Zm00001d012527	Zm00001d028995	TF to gene
Zm00001d012527	Zm00001d028987	TF to gene
Zm00001d012527	Zm00001d028962	TF to gene
Zm00001d012527	Zm00001d028930	TF to gene
Zm00001d012527	Zm00001d028912	TF to gene
Zm00001d012527	Zm00001d028815	TF to gene
Zm00001d012527	Zm00001d028806	TF to gene
Zm00001d012527	Zm00001d028785	TF to gene
Zm00001d012527	Zm00001d028759	TF to gene
Zm00001d012527	Zm00001d028721	TF to gene
Zm00001d012527	Zm00001d028565	TF to gene
Zm00001d012527	Zm00001d028482	TF to gene
Zm00001d012527	Zm00001d028416	TF to gene
Zm00001d012527	Zm00001d028307	TF to gene
Zm00001d012527	Zm00001d028303	TF to gene
Zm00001d012527	Zm00001d028269	TF to gene
Zm00001d012527	Zm00001d028260	TF to gene
Zm00001d012527	Zm00001d028231	TF to gene
Zm00001d012527	Zm00001d028230	TF to gene
Zm00001d012527	Zm00001d028214	TF to gene
Zm00001d012527	Zm00001d028064	TF to gene
Zm00001d012527	Zm00001d028012	TF to gene
Zm00001d012527	Zm00001d027991	TF to gene
Zm00001d012527	Zm00001d027982	TF to gene
Zm00001d012527	Zm00001d027949	TF to gene
Zm00001d012527	Zm00001d027948	TF to gene
Zm00001d012527	Zm00001d027946	TF to gene
Zm00001d012527	Zm00001d027900	TF to gene
Zm00001d012527	Zm00001d027892	TF to gene
Zm00001d012527	Zm00001d027863	TF to gene
Zm00001d012527	Zm00001d027854	TF to gene
Zm00001d012527	Zm00001d027731	TF to gene
Zm00001d012527	Zm00001d027708	TF to gene
Zm00001d012527	Zm00001d027667	TF to gene
Zm00001d012527	Zm00001d027656	TF to gene
Zm00001d012527	Zm00001d027621	TF to gene
Zm00001d012527	Zm00001d027619	TF to gene
Zm00001d012527	Zm00001d027613	TF to gene
Zm00001d012527	Zm00001d027596	TF to gene
Zm00001d012527	Zm00001d027533	TF to gene
Zm00001d012527	Zm00001d027520	TF to gene
Zm00001d012527	Zm00001d027480	TF to gene
Zm00001d012527	Zm00001d027461	TF to gene
Zm00001d012527	Zm00001d027434	TF to gene
Zm00001d012527	Zm00001d027355	TF to gene
Zm00001d012527	Zm00001d027341	TF to gene
Zm00001d012527	Zm00001d026665	TF to gene
Zm00001d012527	Zm00001d026649	TF to gene
Zm00001d012527	Zm00001d026600	TF to gene
Zm00001d012527	Zm00001d026586	TF to gene
Zm00001d012527	Zm00001d026577	TF to gene
Zm00001d012527	Zm00001d026567	TF to gene
Zm00001d012527	Zm00001d026548	TF to gene
Zm00001d012527	Zm00001d026490	TF to gene
Zm00001d012527	Zm00001d026465	TF to gene
Zm00001d012527	Zm00001d026460	TF to gene
Zm00001d012527	Zm00001d026311	TF to gene
Zm00001d012527	Zm00001d026252	TF to gene
Zm00001d012527	Zm00001d026237	TF to gene
Zm00001d012527	Zm00001d026194	TF to gene
Zm00001d012527	Zm00001d026191	TF to gene
Zm00001d012527	Zm00001d026189	TF to gene
Zm00001d012527	Zm00001d026154	TF to gene
Zm00001d012527	Zm00001d026126	TF to gene
Zm00001d012527	Zm00001d026047	TF to gene
Zm00001d012527	Zm00001d026026	TF to gene
Zm00001d012527	Zm00001d025984	TF to gene
Zm00001d012527	Zm00001d025964	TF to gene
Zm00001d012527	Zm00001d025943	TF to gene
Zm00001d012527	Zm00001d025922	TF to gene
Zm00001d012527	Zm00001d025903	TF to gene
Zm00001d012527	Zm00001d025887	TF to gene
Zm00001d012527	Zm00001d025831	TF to gene
Zm00001d012527	Zm00001d025753	TF to gene
Zm00001d012527	Zm00001d025752	TF to gene
Zm00001d012527	Zm00001d025665	TF to gene
Zm00001d012527	Zm00001d025533	TF to gene
Zm00001d012527	Zm00001d025451	TF to gene
Zm00001d012527	Zm00001d025437	TF to gene
Zm00001d012527	Zm00001d025431	TF to gene
Zm00001d012527	Zm00001d025401	TF to gene
Zm00001d012527	Zm00001d025281	TF to gene
Zm00001d012527	Zm00001d024934	TF to gene
Zm00001d012527	Zm00001d024778	TF to gene
Zm00001d012527	Zm00001d024772	TF to gene
Zm00001d012527	Zm00001d024768	TF to gene
Zm00001d012527	Zm00001d024755	TF to gene
Zm00001d012527	Zm00001d024725	TF to gene
Zm00001d012527	Zm00001d024621	TF to gene
Zm00001d012527	Zm00001d024406	TF to gene
Zm00001d012527	Zm00001d023918	TF to gene
Zm00001d012527	Zm00001d023720	TF to gene
Zm00001d012527	Zm00001d023669	TF to gene
Zm00001d012527	Zm00001d023535	TF to gene
Zm00001d012527	Zm00001d023459	TF to gene
Zm00001d012527	Zm00001d023404	TF to gene
Zm00001d012527	Zm00001d023294	TF to gene
Zm00001d012527	Zm00001d022636	TF to gene
Zm00001d012527	Zm00001d022597	TF to gene
Zm00001d012527	Zm00001d022561	TF to gene
Zm00001d012527	Zm00001d022509	TF to gene
Zm00001d012527	Zm00001d022492	TF to gene
Zm00001d012527	Zm00001d022485	TF to gene
Zm00001d012527	Zm00001d022334	TF to gene
Zm00001d012527	Zm00001d022126	TF to gene
Zm00001d012527	Zm00001d022106	TF to gene
Zm00001d012527	Zm00001d022084	TF to gene
Zm00001d012527	Zm00001d022009	TF to gene
Zm00001d012527	Zm00001d021977	TF to gene
Zm00001d012527	Zm00001d021959	TF to gene
Zm00001d012527	Zm00001d021948	TF to gene
Zm00001d012527	Zm00001d021935	TF to gene
Zm00001d012527	Zm00001d021779	TF to gene
Zm00001d012527	Zm00001d021775	TF to gene
Zm00001d012527	Zm00001d021761	TF to gene
Zm00001d012527	Zm00001d021727	TF to gene
Zm00001d012527	Zm00001d021726	TF to gene
Zm00001d012527	Zm00001d021684	TF to gene
Zm00001d012527	Zm00001d021677	TF to gene
Zm00001d012527	Zm00001d021673	TF to gene
Zm00001d012527	Zm00001d021668	TF to gene
Zm00001d012527	Zm00001d021653	TF to gene
Zm00001d012527	Zm00001d021598	TF to gene
Zm00001d012527	Zm00001d021582	TF to gene
Zm00001d012527	Zm00001d021413	TF to gene
Zm00001d012527	Zm00001d021303	TF to gene
Zm00001d012527	Zm00001d021288	TF to gene
Zm00001d012527	Zm00001d021224	TF to gene
Zm00001d012527	Zm00001d021221	TF to gene
Zm00001d012527	Zm00001d021168	TF to gene
Zm00001d012527	Zm00001d021160	TF to gene
Zm00001d012527	Zm00001d021119	TF to gene
Zm00001d012527	Zm00001d020963	TF to gene
Zm00001d012527	Zm00001d020955	TF to gene
Zm00001d012527	Zm00001d020915	TF to gene
Zm00001d012527	Zm00001d020811	TF to gene
Zm00001d012527	Zm00001d020808	TF to gene
Zm00001d012527	Zm00001d020789	TF to gene
Zm00001d012527	Zm00001d020787	TF to gene
Zm00001d012527	Zm00001d020780	TF to gene
Zm00001d012527	Zm00001d020714	TF to gene
Zm00001d012527	Zm00001d020702	TF to gene
Zm00001d012527	Zm00001d020652	TF to gene
Zm00001d012527	Zm00001d020639	TF to gene
Zm00001d012527	Zm00001d020552	TF to gene
Zm00001d012527	Zm00001d020530	TF to gene
Zm00001d012527	Zm00001d020521	TF to gene
Zm00001d012527	Zm00001d020380	TF to gene
Zm00001d012527	Zm00001d020134	TF to gene
Zm00001d012527	Zm00001d019985	TF to gene
Zm00001d012527	Zm00001d019936	TF to gene
Zm00001d012527	Zm00001d019836	TF to gene
Zm00001d012527	Zm00001d019750	TF to gene
Zm00001d012527	Zm00001d019734	TF to gene
Zm00001d012527	Zm00001d019726	TF to gene
Zm00001d012527	Zm00001d019725	TF to gene
Zm00001d012527	Zm00001d019550	TF to gene
Zm00001d012527	Zm00001d019358	TF to gene
Zm00001d012527	Zm00001d019228	TF to gene
Zm00001d012527	Zm00001d019117	TF to gene
Zm00001d012527	Zm00001d019091	TF to gene
Zm00001d012527	Zm00001d019078	TF to gene
Zm00001d012527	Zm00001d019034	TF to gene
Zm00001d012527	Zm00001d018966	TF to gene
Zm00001d012527	Zm00001d018825	TF to gene
Zm00001d012527	Zm00001d018811	TF to gene
Zm00001d012527	Zm00001d018727	TF to gene
Zm00001d012527	Zm00001d018627	TF to gene
Zm00001d012527	Zm00001d018454	TF to gene
Zm00001d012527	Zm00001d018438	TF to gene
Zm00001d012527	Zm00001d018390	TF to gene
Zm00001d012527	Zm00001d018292	TF to gene
Zm00001d012527	Zm00001d018103	TF to gene
Zm00001d012527	Zm00001d018064	TF to gene
Zm00001d012527	Zm00001d017994	TF to gene
Zm00001d012527	Zm00001d017992	TF to gene
Zm00001d012527	Zm00001d017989	TF to gene
Zm00001d012527	Zm00001d017984	TF to gene
Zm00001d012527	Zm00001d017983	TF to gene
Zm00001d012527	Zm00001d017978	TF to gene
Zm00001d012527	Zm00001d017976	TF to gene
Zm00001d012527	Zm00001d017966	TF to gene
Zm00001d012527	Zm00001d017965	TF to gene
Zm00001d012527	Zm00001d017920	TF to gene
Zm00001d012527	Zm00001d017918	TF to gene
Zm00001d012527	Zm00001d017851	TF to gene
Zm00001d012527	Zm00001d017849	TF to gene
Zm00001d012527	Zm00001d017821	TF to gene
Zm00001d012527	Zm00001d017762	TF to gene
Zm00001d012527	Zm00001d017761	TF to gene
Zm00001d012527	Zm00001d017752	TF to gene
Zm00001d012527	Zm00001d017682	TF to gene
Zm00001d012527	Zm00001d017649	TF to gene
Zm00001d012527	Zm00001d017425	TF to gene
Zm00001d012527	Zm00001d017381	TF to gene
Zm00001d012527	Zm00001d017380	TF to gene
Zm00001d012527	Zm00001d017284	TF to gene
Zm00001d012527	Zm00001d017275	TF to gene
Zm00001d012527	Zm00001d017270	TF to gene
Zm00001d012527	Zm00001d017247	TF to gene
Zm00001d012527	Zm00001d017240	TF to gene
Zm00001d012527	Zm00001d017210	TF to gene
Zm00001d012527	Zm00001d017199	TF to gene
Zm00001d012527	Zm00001d017186	TF to gene
Zm00001d012527	Zm00001d017121	TF to gene
Zm00001d012527	Zm00001d017119	TF to gene
Zm00001d012527	Zm00001d017111	TF to gene
Zm00001d012527	Zm00001d017042	TF to gene
Zm00001d012527	Zm00001d017019	TF to gene
Zm00001d012527	Zm00001d016982	TF to gene
Zm00001d012527	Zm00001d016811	TF to gene
Zm00001d012527	Zm00001d016783	TF to gene
Zm00001d012527	Zm00001d016760	TF to gene
Zm00001d012527	Zm00001d016708	TF to gene
Zm00001d012527	Zm00001d016586	TF to gene
Zm00001d012527	Zm00001d016483	TF to gene
Zm00001d012527	Zm00001d016228	TF to gene
Zm00001d012527	Zm00001d016130	TF to gene
Zm00001d012527	Zm00001d016103	TF to gene
Zm00001d012527	Zm00001d016052	TF to gene
Zm00001d012527	Zm00001d015856	TF to gene
Zm00001d012527	Zm00001d015829	TF to gene
Zm00001d012527	Zm00001d015638	TF to gene
Zm00001d012527	Zm00001d015521	TF to gene
Zm00001d012527	Zm00001d015515	TF to gene
Zm00001d012527	Zm00001d015459	TF to gene
Zm00001d012527	Zm00001d015327	TF to gene
Zm00001d012527	Zm00001d015091	TF to gene
Zm00001d012527	Zm00001d015012	TF to gene
Zm00001d012527	Zm00001d014983	TF to gene
Zm00001d012527	Zm00001d014789	TF to gene
Zm00001d012527	Zm00001d014690	TF to gene
Zm00001d012527	Zm00001d014532	TF to gene
Zm00001d012527	Zm00001d014463	TF to gene
Zm00001d012527	Zm00001d014328	TF to gene
Zm00001d012527	Zm00001d014325	TF to gene
Zm00001d012527	Zm00001d014253	TF to gene
Zm00001d012527	Zm00001d014116	TF to gene
Zm00001d012527	Zm00001d013869	TF to gene
Zm00001d012527	Zm00001d013831	TF to gene
Zm00001d012527	Zm00001d013830	TF to gene
Zm00001d012527	Zm00001d013809	TF to gene
Zm00001d012527	Zm00001d013571	TF to gene
Zm00001d012527	Zm00001d013529	TF to gene
Zm00001d012527	Zm00001d013406	TF to gene
Zm00001d012527	Zm00001d013245	TF to gene
Zm00001d012527	Zm00001d013220	TF to gene
Zm00001d012527	Zm00001d013193	TF to gene
Zm00001d012527	Zm00001d013115	TF to gene
Zm00001d012527	Zm00001d013099	TF to gene
Zm00001d012527	Zm00001d013080	TF to gene
Zm00001d012527	Zm00001d012968	TF to gene
Zm00001d012527	Zm00001d012962	TF to gene
Zm00001d012527	Zm00001d012900	TF to gene
Zm00001d012527	Zm00001d012899	TF to gene
Zm00001d012527	Zm00001d012850	TF to gene
Zm00001d012527	Zm00001d012675	TF to gene
Zm00001d012527	Zm00001d012604	TF to gene
Zm00001d012527	Zm00001d012561	TF to gene
Zm00001d012527	Zm00001d012518	TF to gene
Zm00001d012527	Zm00001d012512	TF to gene
Zm00001d012527	Zm00001d012456	TF to gene
Zm00001d012527	Zm00001d012427	TF to gene
Zm00001d012527	Zm00001d012381	TF to gene
Zm00001d012527	Zm00001d012322	TF to gene
Zm00001d012527	Zm00001d012293	TF to gene
Zm00001d012527	Zm00001d012292	TF to gene
Zm00001d012527	Zm00001d012285	TF to gene
Zm00001d012527	Zm00001d012142	TF to gene
Zm00001d012527	Zm00001d012069	TF to gene
Zm00001d012527	Zm00001d011969	TF to gene
Zm00001d012527	Zm00001d011938	TF to gene
Zm00001d012527	Zm00001d011886	TF to gene
Zm00001d012527	Zm00001d011625	TF to gene
Zm00001d012527	Zm00001d011610	TF to gene
Zm00001d012527	Zm00001d011527	TF to gene
Zm00001d012527	Zm00001d011451	TF to gene
Zm00001d012527	Zm00001d011373	TF to gene
Zm00001d012527	Zm00001d011257	TF to gene
Zm00001d012527	Zm00001d011164	TF to gene
Zm00001d012527	Zm00001d011081	TF to gene
Zm00001d012527	Zm00001d011066	TF to gene
Zm00001d012527	Zm00001d010945	TF to gene
Zm00001d012527	Zm00001d010855	TF to gene
Zm00001d012527	Zm00001d010814	TF to gene
Zm00001d012527	Zm00001d010800	TF to gene
Zm00001d012527	Zm00001d010788	TF to gene
Zm00001d012527	Zm00001d010698	TF to gene
Zm00001d012527	Zm00001d010520	TF to gene
Zm00001d012527	Zm00001d010445	TF to gene
Zm00001d012527	Zm00001d010375	TF to gene
Zm00001d012527	Zm00001d010218	TF to gene
Zm00001d012527	Zm00001d009961	TF to gene
Zm00001d012527	Zm00001d009960	TF to gene
Zm00001d012527	Zm00001d009694	TF to gene
Zm00001d012527	Zm00001d009660	TF to gene
Zm00001d012527	Zm00001d009631	TF to gene
Zm00001d012527	Zm00001d009556	TF to gene
Zm00001d012527	Zm00001d009555	TF to gene
Zm00001d012527	Zm00001d009365	TF to gene
Zm00001d012527	Zm00001d009112	TF to gene
Zm00001d012527	Zm00001d009084	TF to gene
Zm00001d012527	Zm00001d008976	TF to gene
Zm00001d012527	Zm00001d008974	TF to gene
Zm00001d012527	Zm00001d008808	TF to gene
Zm00001d012527	Zm00001d008795	TF to gene
Zm00001d012527	Zm00001d008794	TF to gene
Zm00001d012527	Zm00001d008602	TF to gene
Zm00001d012527	Zm00001d008585	TF to gene
Zm00001d012527	Zm00001d008581	TF to gene
Zm00001d012527	Zm00001d008548	TF to gene
Zm00001d012527	Zm00001d008540	TF to gene
Zm00001d012527	Zm00001d008495	TF to gene
Zm00001d012527	Zm00001d008449	TF to gene
Zm00001d012527	Zm00001d008340	TF to gene
Zm00001d012527	Zm00001d008181	TF to gene
Zm00001d012527	Zm00001d007977	TF to gene
Zm00001d012527	Zm00001d007831	TF to gene
Zm00001d012527	Zm00001d007773	TF to gene
Zm00001d012527	Zm00001d007765	TF to gene
Zm00001d012527	Zm00001d007764	TF to gene
Zm00001d012527	Zm00001d007753	TF to gene
Zm00001d012527	Zm00001d007714	TF to gene
Zm00001d012527	Zm00001d007329	TF to gene
Zm00001d012527	Zm00001d007274	TF to gene
Zm00001d012527	Zm00001d007083	TF to gene
Zm00001d012527	Zm00001d006883	TF to gene
Zm00001d012527	Zm00001d006759	TF to gene
Zm00001d012527	Zm00001d006753	TF to gene
Zm00001d012527	Zm00001d006608	TF to gene
Zm00001d012527	Zm00001d006578	TF to gene
Zm00001d012527	Zm00001d006538	TF to gene
Zm00001d012527	Zm00001d006534	TF to gene
Zm00001d012527	Zm00001d006526	TF to gene
Zm00001d012527	Zm00001d006525	TF to gene
Zm00001d012527	Zm00001d006511	TF to gene
Zm00001d012527	Zm00001d006509	TF to gene
Zm00001d012527	Zm00001d006211	TF to gene
Zm00001d012527	Zm00001d006036	TF to gene
Zm00001d012527	Zm00001d006034	TF to gene
Zm00001d012527	Zm00001d006001	TF to gene
Zm00001d012527	Zm00001d005998	TF to gene
Zm00001d012527	Zm00001d005888	TF to gene
Zm00001d012527	Zm00001d005849	TF to gene
Zm00001d012527	Zm00001d005813	TF to gene
Zm00001d012527	Zm00001d005783	TF to gene
Zm00001d012527	Zm00001d005752	TF to gene
Zm00001d012527	Zm00001d005654	TF to gene
Zm00001d012527	Zm00001d005392	TF to gene
Zm00001d012527	Zm00001d005315	TF to gene
Zm00001d012527	Zm00001d005306	TF to gene
Zm00001d012527	Zm00001d005118	TF to gene
Zm00001d012527	Zm00001d005039	TF to gene
Zm00001d012527	Zm00001d004895	TF to gene
Zm00001d012527	Zm00001d004812	TF to gene
Zm00001d012527	Zm00001d004731	TF to gene
Zm00001d012527	Zm00001d004524	TF to gene
Zm00001d012527	Zm00001d004366	TF to gene
Zm00001d012527	Zm00001d003669	TF to gene
Zm00001d012527	Zm00001d003657	TF to gene
Zm00001d012527	Zm00001d003533	TF to gene
Zm00001d012527	Zm00001d003508	TF to gene
Zm00001d012527	Zm00001d003495	TF to gene
Zm00001d012527	Zm00001d003492	TF to gene
Zm00001d012527	Zm00001d003432	TF to gene
Zm00001d012527	Zm00001d003356	TF to gene
Zm00001d012527	Zm00001d003301	TF to gene
Zm00001d012527	Zm00001d003271	TF to gene
Zm00001d012527	Zm00001d003209	TF to gene
Zm00001d012527	Zm00001d003190	TF to gene
Zm00001d012527	Zm00001d003116	TF to gene
Zm00001d012527	Zm00001d003064	TF to gene
Zm00001d012527	Zm00001d003048	TF to gene
Zm00001d012527	Zm00001d002850	TF to gene
Zm00001d012527	Zm00001d002847	TF to gene
Zm00001d012527	Zm00001d002842	TF to gene
Zm00001d012527	Zm00001d002816	TF to gene
Zm00001d012527	Zm00001d002762	TF to gene
Zm00001d012527	Zm00001d002704	TF to gene
Zm00001d012527	Zm00001d002632	TF to gene
Zm00001d012527	Zm00001d002623	TF to gene
Zm00001d012527	Zm00001d002592	TF to gene
Zm00001d012527	Zm00001d002564	TF to gene
Zm00001d012527	Zm00001d002549	TF to gene
Zm00001d012527	Zm00001d002536	TF to gene
Zm00001d012527	Zm00001d002489	TF to gene
Zm00001d012527	Zm00001d002436	TF to gene
Zm00001d012527	Zm00001d002434	TF to gene
Zm00001d012527	Zm00001d002415	TF to gene
Zm00001d012527	Zm00001d002405	TF to gene
Zm00001d012527	Zm00001d002402	TF to gene
Zm00001d012527	Zm00001d002382	TF to gene
Zm00001d012527	Zm00001d002316	TF to gene
Zm00001d012527	Zm00001d002287	TF to gene
Zm00001d012527	Zm00001d002006	TF to gene
Zm00001d012527	Zm00001d001900	TF to gene
Zm00001d012527	Zm00001d001832	TF to gene
Zm00001d012527	Zm00001d001831	TF to gene
Zm00001d025964	Zm00001d053897	TF to gene
Zm00001d025964	Zm00001d053838	TF to gene
Zm00001d025964	Zm00001d053834	TF to gene
Zm00001d025964	Zm00001d053733	TF to gene
Zm00001d025964	Zm00001d053612	TF to gene
Zm00001d025964	Zm00001d053518	TF to gene
Zm00001d025964	Zm00001d053393	TF to gene
Zm00001d025964	Zm00001d053229	TF to gene
Zm00001d025964	Zm00001d053212	TF to gene
Zm00001d025964	Zm00001d053195	TF to gene
Zm00001d025964	Zm00001d053120	TF to gene
Zm00001d025964	Zm00001d053060	TF to gene
Zm00001d025964	Zm00001d052855	TF to gene
Zm00001d025964	Zm00001d052653	TF to gene
Zm00001d025964	Zm00001d052494	TF to gene
Zm00001d025964	Zm00001d052457	TF to gene
Zm00001d025964	Zm00001d052053	TF to gene
Zm00001d025964	Zm00001d052008	TF to gene
Zm00001d025964	Zm00001d051981	TF to gene
Zm00001d025964	Zm00001d051980	TF to gene
Zm00001d025964	Zm00001d051938	TF to gene
Zm00001d025964	Zm00001d051901	TF to gene
Zm00001d025964	Zm00001d051887	TF to gene
Zm00001d025964	Zm00001d051799	TF to gene
Zm00001d025964	Zm00001d051511	TF to gene
Zm00001d025964	Zm00001d051504	TF to gene
Zm00001d025964	Zm00001d051156	TF to gene
Zm00001d025964	Zm00001d051056	TF to gene
Zm00001d025964	Zm00001d051015	TF to gene
Zm00001d025964	Zm00001d051014	TF to gene
Zm00001d025964	Zm00001d050557	TF to gene
Zm00001d025964	Zm00001d050302	TF to gene
Zm00001d025964	Zm00001d050195	TF to gene
Zm00001d025964	Zm00001d049954	TF to gene
Zm00001d025964	Zm00001d049940	TF to gene
Zm00001d025964	Zm00001d049786	TF to gene
Zm00001d025964	Zm00001d049766	TF to gene
Zm00001d025964	Zm00001d049381	TF to gene
Zm00001d025964	Zm00001d049244	TF to gene
Zm00001d025964	Zm00001d049173	TF to gene
Zm00001d025964	Zm00001d049100	TF to gene
Zm00001d025964	Zm00001d049081	TF to gene
Zm00001d025964	Zm00001d048683	TF to gene
Zm00001d025964	Zm00001d048647	TF to gene
Zm00001d025964	Zm00001d048611	TF to gene
Zm00001d025964	Zm00001d048314	TF to gene
Zm00001d025964	Zm00001d048294	TF to gene
Zm00001d025964	Zm00001d048263	TF to gene
Zm00001d025964	Zm00001d048060	TF to gene
Zm00001d025964	Zm00001d048020	TF to gene
Zm00001d025964	Zm00001d047993	TF to gene
Zm00001d025964	Zm00001d047981	TF to gene
Zm00001d025964	Zm00001d047955	TF to gene
Zm00001d025964	Zm00001d047931	TF to gene
Zm00001d025964	Zm00001d047917	TF to gene
Zm00001d025964	Zm00001d047847	TF to gene
Zm00001d025964	Zm00001d047799	TF to gene
Zm00001d025964	Zm00001d047797	TF to gene
Zm00001d025964	Zm00001d047779	TF to gene
Zm00001d025964	Zm00001d047765	TF to gene
Zm00001d025964	Zm00001d047754	TF to gene
Zm00001d025964	Zm00001d047750	TF to gene
Zm00001d025964	Zm00001d047687	TF to gene
Zm00001d025964	Zm00001d047663	TF to gene
Zm00001d025964	Zm00001d047582	TF to gene
Zm00001d025964	Zm00001d047579	TF to gene
Zm00001d025964	Zm00001d047554	TF to gene
Zm00001d025964	Zm00001d047351	TF to gene
Zm00001d025964	Zm00001d047333	TF to gene
Zm00001d025964	Zm00001d047045	TF to gene
Zm00001d025964	Zm00001d047025	TF to gene
Zm00001d025964	Zm00001d046981	TF to gene
Zm00001d025964	Zm00001d046961	TF to gene
Zm00001d025964	Zm00001d046960	TF to gene
Zm00001d025964	Zm00001d046852	TF to gene
Zm00001d025964	Zm00001d046688	TF to gene
Zm00001d025964	Zm00001d046632	TF to gene
Zm00001d025964	Zm00001d046454	TF to gene
Zm00001d025964	Zm00001d046261	TF to gene
Zm00001d025964	Zm00001d046132	TF to gene
Zm00001d025964	Zm00001d045972	TF to gene
Zm00001d025964	Zm00001d045695	TF to gene
Zm00001d025964	Zm00001d045517	TF to gene
Zm00001d025964	Zm00001d045475	TF to gene
Zm00001d025964	Zm00001d045459	TF to gene
Zm00001d025964	Zm00001d045309	TF to gene
Zm00001d025964	Zm00001d045298	TF to gene
Zm00001d025964	Zm00001d045210	TF to gene
Zm00001d025964	Zm00001d045182	TF to gene
Zm00001d025964	Zm00001d044908	TF to gene
Zm00001d025964	Zm00001d044906	TF to gene
Zm00001d025964	Zm00001d044769	TF to gene
Zm00001d025964	Zm00001d044734	TF to gene
Zm00001d025964	Zm00001d044728	TF to gene
Zm00001d025964	Zm00001d044723	TF to gene
Zm00001d025964	Zm00001d044691	TF to gene
Zm00001d025964	Zm00001d044442	TF to gene
Zm00001d025964	Zm00001d044291	TF to gene
Zm00001d025964	Zm00001d044159	TF to gene
Zm00001d025964	Zm00001d044106	TF to gene
Zm00001d025964	Zm00001d044095	TF to gene
Zm00001d025964	Zm00001d044027	TF to gene
Zm00001d025964	Zm00001d043950	TF to gene
Zm00001d025964	Zm00001d043898	TF to gene
Zm00001d025964	Zm00001d043837	TF to gene
Zm00001d025964	Zm00001d043795	TF to gene
Zm00001d025964	Zm00001d043782	TF to gene
Zm00001d025964	Zm00001d043742	TF to gene
Zm00001d025964	Zm00001d043741	TF to gene
Zm00001d025964	Zm00001d043723	TF to gene
Zm00001d025964	Zm00001d043701	TF to gene
Zm00001d025964	Zm00001d043652	TF to gene
Zm00001d025964	Zm00001d043444	TF to gene
Zm00001d025964	Zm00001d043382	TF to gene
Zm00001d025964	Zm00001d043249	TF to gene
Zm00001d025964	Zm00001d043238	TF to gene
Zm00001d025964	Zm00001d043156	TF to gene
Zm00001d025964	Zm00001d043075	TF to gene
Zm00001d025964	Zm00001d042993	TF to gene
Zm00001d025964	Zm00001d042961	TF to gene
Zm00001d025964	Zm00001d042940	TF to gene
Zm00001d025964	Zm00001d042933	TF to gene
Zm00001d025964	Zm00001d042851	TF to gene
Zm00001d025964	Zm00001d042804	TF to gene
Zm00001d025964	Zm00001d042767	TF to gene
Zm00001d025964	Zm00001d042721	TF to gene
Zm00001d025964	Zm00001d042717	TF to gene
Zm00001d025964	Zm00001d042609	TF to gene
Zm00001d025964	Zm00001d042574	TF to gene
Zm00001d025964	Zm00001d042572	TF to gene
Zm00001d025964	Zm00001d042481	TF to gene
Zm00001d025964	Zm00001d042443	TF to gene
Zm00001d025964	Zm00001d042313	TF to gene
Zm00001d025964	Zm00001d042302	TF to gene
Zm00001d025964	Zm00001d042244	TF to gene
Zm00001d025964	Zm00001d042213	TF to gene
Zm00001d025964	Zm00001d042143	TF to gene
Zm00001d025964	Zm00001d042096	TF to gene
Zm00001d025964	Zm00001d041672	TF to gene
Zm00001d025964	Zm00001d041608	TF to gene
Zm00001d025964	Zm00001d040660	TF to gene
Zm00001d025964	Zm00001d040561	TF to gene
Zm00001d025964	Zm00001d040554	TF to gene
Zm00001d025964	Zm00001d040461	TF to gene
Zm00001d025964	Zm00001d040303	TF to gene
Zm00001d025964	Zm00001d040100	TF to gene
Zm00001d025964	Zm00001d040067	TF to gene
Zm00001d025964	Zm00001d040059	TF to gene
Zm00001d025964	Zm00001d040023	TF to gene
Zm00001d025964	Zm00001d039991	TF to gene
Zm00001d025964	Zm00001d039858	TF to gene
Zm00001d025964	Zm00001d039642	TF to gene
Zm00001d025964	Zm00001d039532	TF to gene
Zm00001d025964	Zm00001d039472	TF to gene
Zm00001d025964	Zm00001d039384	TF to gene
Zm00001d025964	Zm00001d039374	TF to gene
Zm00001d025964	Zm00001d039175	TF to gene
Zm00001d025964	Zm00001d039103	TF to gene
Zm00001d025964	Zm00001d039077	TF to gene
Zm00001d025964	Zm00001d039032	TF to gene
Zm00001d025964	Zm00001d038991	TF to gene
Zm00001d025964	Zm00001d038907	TF to gene
Zm00001d025964	Zm00001d038905	TF to gene
Zm00001d025964	Zm00001d038884	TF to gene
Zm00001d025964	Zm00001d038873	TF to gene
Zm00001d025964	Zm00001d038852	TF to gene
Zm00001d025964	Zm00001d038806	TF to gene
Zm00001d025964	Zm00001d038803	TF to gene
Zm00001d025964	Zm00001d038775	TF to gene
Zm00001d025964	Zm00001d038772	TF to gene
Zm00001d025964	Zm00001d038766	TF to gene
Zm00001d025964	Zm00001d038585	TF to gene
Zm00001d025964	Zm00001d038557	TF to gene
Zm00001d025964	Zm00001d038551	TF to gene
Zm00001d025964	Zm00001d038522	TF to gene
Zm00001d025964	Zm00001d038451	TF to gene
Zm00001d025964	Zm00001d038412	TF to gene
Zm00001d025964	Zm00001d038325	TF to gene
Zm00001d025964	Zm00001d038218	TF to gene
Zm00001d025964	Zm00001d038216	TF to gene
Zm00001d025964	Zm00001d038151	TF to gene
Zm00001d025964	Zm00001d038146	TF to gene
Zm00001d025964	Zm00001d038063	TF to gene
Zm00001d025964	Zm00001d037949	TF to gene
Zm00001d025964	Zm00001d037759	TF to gene
Zm00001d025964	Zm00001d037623	TF to gene
Zm00001d025964	Zm00001d036761	TF to gene
Zm00001d025964	Zm00001d036668	TF to gene
Zm00001d025964	Zm00001d036550	TF to gene
Zm00001d025964	Zm00001d036545	TF to gene
Zm00001d025964	Zm00001d036475	TF to gene
Zm00001d025964	Zm00001d036416	TF to gene
Zm00001d025964	Zm00001d036402	TF to gene
Zm00001d025964	Zm00001d036401	TF to gene
Zm00001d025964	Zm00001d036370	TF to gene
Zm00001d025964	Zm00001d036234	TF to gene
Zm00001d025964	Zm00001d036036	TF to gene
Zm00001d025964	Zm00001d035945	TF to gene
Zm00001d025964	Zm00001d035925	TF to gene
Zm00001d025964	Zm00001d035652	TF to gene
Zm00001d025964	Zm00001d035646	TF to gene
Zm00001d025964	Zm00001d035629	TF to gene
Zm00001d025964	Zm00001d035616	TF to gene
Zm00001d025964	Zm00001d035542	TF to gene
Zm00001d025964	Zm00001d035501	TF to gene
Zm00001d025964	Zm00001d035440	TF to gene
Zm00001d025964	Zm00001d035236	TF to gene
Zm00001d025964	Zm00001d035162	TF to gene
Zm00001d025964	Zm00001d035157	TF to gene
Zm00001d025964	Zm00001d035156	TF to gene
Zm00001d025964	Zm00001d034829	TF to gene
Zm00001d025964	Zm00001d034782	TF to gene
Zm00001d025964	Zm00001d034722	TF to gene
Zm00001d025964	Zm00001d034675	TF to gene
Zm00001d025964	Zm00001d034643	TF to gene
Zm00001d025964	Zm00001d034641	TF to gene
Zm00001d025964	Zm00001d034601	TF to gene
Zm00001d025964	Zm00001d034547	TF to gene
Zm00001d025964	Zm00001d034497	TF to gene
Zm00001d025964	Zm00001d034433	TF to gene
Zm00001d025964	Zm00001d034388	TF to gene
Zm00001d025964	Zm00001d034372	TF to gene
Zm00001d025964	Zm00001d034356	TF to gene
Zm00001d025964	Zm00001d034345	TF to gene
Zm00001d025964	Zm00001d034160	TF to gene
Zm00001d025964	Zm00001d034109	TF to gene
Zm00001d025964	Zm00001d034073	TF to gene
Zm00001d025964	Zm00001d034069	TF to gene
Zm00001d025964	Zm00001d033797	TF to gene
Zm00001d025964	Zm00001d033745	TF to gene
Zm00001d025964	Zm00001d033624	TF to gene
Zm00001d025964	Zm00001d033623	TF to gene
Zm00001d025964	Zm00001d033459	TF to gene
Zm00001d025964	Zm00001d033419	TF to gene
Zm00001d025964	Zm00001d033402	TF to gene
Zm00001d025964	Zm00001d033389	TF to gene
Zm00001d025964	Zm00001d033300	TF to gene
Zm00001d025964	Zm00001d033271	TF to gene
Zm00001d025964	Zm00001d033174	TF to gene
Zm00001d025964	Zm00001d033066	TF to gene
Zm00001d025964	Zm00001d033050	TF to gene
Zm00001d025964	Zm00001d032869	TF to gene
Zm00001d025964	Zm00001d032810	TF to gene
Zm00001d025964	Zm00001d032686	TF to gene
Zm00001d025964	Zm00001d032669	TF to gene
Zm00001d025964	Zm00001d032552	TF to gene
Zm00001d025964	Zm00001d032458	TF to gene
Zm00001d025964	Zm00001d032438	TF to gene
Zm00001d025964	Zm00001d032363	TF to gene
Zm00001d025964	Zm00001d032268	TF to gene
Zm00001d025964	Zm00001d032233	TF to gene
Zm00001d025964	Zm00001d032186	TF to gene
Zm00001d025964	Zm00001d031677	TF to gene
Zm00001d025964	Zm00001d031423	TF to gene
Zm00001d025964	Zm00001d031315	TF to gene
Zm00001d025964	Zm00001d031168	TF to gene
Zm00001d025964	Zm00001d031158	TF to gene
Zm00001d025964	Zm00001d030544	TF to gene
Zm00001d025964	Zm00001d029738	TF to gene
Zm00001d025964	Zm00001d029546	TF to gene
Zm00001d025964	Zm00001d029468	TF to gene
Zm00001d025964	Zm00001d029366	TF to gene
Zm00001d025964	Zm00001d029170	TF to gene
Zm00001d025964	Zm00001d028995	TF to gene
Zm00001d025964	Zm00001d028987	TF to gene
Zm00001d025964	Zm00001d028962	TF to gene
Zm00001d025964	Zm00001d028912	TF to gene
Zm00001d025964	Zm00001d028820	TF to gene
Zm00001d025964	Zm00001d028806	TF to gene
Zm00001d025964	Zm00001d028785	TF to gene
Zm00001d025964	Zm00001d028693	TF to gene
Zm00001d025964	Zm00001d028590	TF to gene
Zm00001d025964	Zm00001d028565	TF to gene
Zm00001d025964	Zm00001d028482	TF to gene
Zm00001d025964	Zm00001d028428	TF to gene
Zm00001d025964	Zm00001d028416	TF to gene
Zm00001d025964	Zm00001d028400	TF to gene
Zm00001d025964	Zm00001d028269	TF to gene
Zm00001d025964	Zm00001d028230	TF to gene
Zm00001d025964	Zm00001d028171	TF to gene
Zm00001d025964	Zm00001d028064	TF to gene
Zm00001d025964	Zm00001d028012	TF to gene
Zm00001d025964	Zm00001d027988	TF to gene
Zm00001d025964	Zm00001d027900	TF to gene
Zm00001d025964	Zm00001d027892	TF to gene
Zm00001d025964	Zm00001d027863	TF to gene
Zm00001d025964	Zm00001d027854	TF to gene
Zm00001d025964	Zm00001d027708	TF to gene
Zm00001d025964	Zm00001d027667	TF to gene
Zm00001d025964	Zm00001d027656	TF to gene
Zm00001d025964	Zm00001d027619	TF to gene
Zm00001d025964	Zm00001d027596	TF to gene
Zm00001d025964	Zm00001d027533	TF to gene
Zm00001d025964	Zm00001d027520	TF to gene
Zm00001d025964	Zm00001d027480	TF to gene
Zm00001d025964	Zm00001d026665	TF to gene
Zm00001d025964	Zm00001d026649	TF to gene
Zm00001d025964	Zm00001d026619	TF to gene
Zm00001d025964	Zm00001d026584	TF to gene
Zm00001d025964	Zm00001d026572	TF to gene
Zm00001d025964	Zm00001d026567	TF to gene
Zm00001d025964	Zm00001d026548	TF to gene
Zm00001d025964	Zm00001d026490	TF to gene
Zm00001d025964	Zm00001d026460	TF to gene
Zm00001d025964	Zm00001d026341	TF to gene
Zm00001d025964	Zm00001d026252	TF to gene
Zm00001d025964	Zm00001d026237	TF to gene
Zm00001d025964	Zm00001d026191	TF to gene
Zm00001d025964	Zm00001d026154	TF to gene
Zm00001d025964	Zm00001d026126	TF to gene
Zm00001d025964	Zm00001d026094	TF to gene
Zm00001d025964	Zm00001d026047	TF to gene
Zm00001d025964	Zm00001d026026	TF to gene
Zm00001d025964	Zm00001d025984	TF to gene
Zm00001d025964	Zm00001d025903	TF to gene
Zm00001d025964	Zm00001d025831	TF to gene
Zm00001d025964	Zm00001d025752	TF to gene
Zm00001d025964	Zm00001d025665	TF to gene
Zm00001d025964	Zm00001d025533	TF to gene
Zm00001d025964	Zm00001d025451	TF to gene
Zm00001d025964	Zm00001d025437	TF to gene
Zm00001d025964	Zm00001d025401	TF to gene
Zm00001d025964	Zm00001d025305	TF to gene
Zm00001d025964	Zm00001d024960	TF to gene
Zm00001d025964	Zm00001d024934	TF to gene
Zm00001d025964	Zm00001d024903	TF to gene
Zm00001d025964	Zm00001d024778	TF to gene
Zm00001d025964	Zm00001d024768	TF to gene
Zm00001d025964	Zm00001d024755	TF to gene
Zm00001d025964	Zm00001d024725	TF to gene
Zm00001d025964	Zm00001d024621	TF to gene
Zm00001d025964	Zm00001d024406	TF to gene
Zm00001d025964	Zm00001d023918	TF to gene
Zm00001d025964	Zm00001d023669	TF to gene
Zm00001d025964	Zm00001d023529	TF to gene
Zm00001d025964	Zm00001d023459	TF to gene
Zm00001d025964	Zm00001d023379	TF to gene
Zm00001d025964	Zm00001d023294	TF to gene
Zm00001d025964	Zm00001d022492	TF to gene
Zm00001d025964	Zm00001d022485	TF to gene
Zm00001d025964	Zm00001d022334	TF to gene
Zm00001d025964	Zm00001d022126	TF to gene
Zm00001d025964	Zm00001d022106	TF to gene
Zm00001d025964	Zm00001d022041	TF to gene
Zm00001d025964	Zm00001d022000	TF to gene
Zm00001d025964	Zm00001d021959	TF to gene
Zm00001d025964	Zm00001d021935	TF to gene
Zm00001d025964	Zm00001d021779	TF to gene
Zm00001d025964	Zm00001d021775	TF to gene
Zm00001d025964	Zm00001d021706	TF to gene
Zm00001d025964	Zm00001d021677	TF to gene
Zm00001d025964	Zm00001d021673	TF to gene
Zm00001d025964	Zm00001d021668	TF to gene
Zm00001d025964	Zm00001d021392	TF to gene
Zm00001d025964	Zm00001d021288	TF to gene
Zm00001d025964	Zm00001d021224	TF to gene
Zm00001d025964	Zm00001d021221	TF to gene
Zm00001d025964	Zm00001d021119	TF to gene
Zm00001d025964	Zm00001d020965	TF to gene
Zm00001d025964	Zm00001d020915	TF to gene
Zm00001d025964	Zm00001d020808	TF to gene
Zm00001d025964	Zm00001d020714	TF to gene
Zm00001d025964	Zm00001d020614	TF to gene
Zm00001d025964	Zm00001d020584	TF to gene
Zm00001d025964	Zm00001d020552	TF to gene
Zm00001d025964	Zm00001d020530	TF to gene
Zm00001d025964	Zm00001d020521	TF to gene
Zm00001d025964	Zm00001d020266	TF to gene
Zm00001d025964	Zm00001d019985	TF to gene
Zm00001d025964	Zm00001d019936	TF to gene
Zm00001d025964	Zm00001d019734	TF to gene
Zm00001d025964	Zm00001d019547	TF to gene
Zm00001d025964	Zm00001d019358	TF to gene
Zm00001d025964	Zm00001d019228	TF to gene
Zm00001d025964	Zm00001d019117	TF to gene
Zm00001d025964	Zm00001d019091	TF to gene
Zm00001d025964	Zm00001d019060	TF to gene
Zm00001d025964	Zm00001d019034	TF to gene
Zm00001d025964	Zm00001d018839	TF to gene
Zm00001d025964	Zm00001d018727	TF to gene
Zm00001d025964	Zm00001d018257	TF to gene
Zm00001d025964	Zm00001d018103	TF to gene
Zm00001d025964	Zm00001d017991	TF to gene
Zm00001d025964	Zm00001d017990	TF to gene
Zm00001d025964	Zm00001d017984	TF to gene
Zm00001d025964	Zm00001d017983	TF to gene
Zm00001d025964	Zm00001d017978	TF to gene
Zm00001d025964	Zm00001d017951	TF to gene
Zm00001d025964	Zm00001d017920	TF to gene
Zm00001d025964	Zm00001d017918	TF to gene
Zm00001d025964	Zm00001d017851	TF to gene
Zm00001d025964	Zm00001d017849	TF to gene
Zm00001d025964	Zm00001d017821	TF to gene
Zm00001d025964	Zm00001d017768	TF to gene
Zm00001d025964	Zm00001d017761	TF to gene
Zm00001d025964	Zm00001d017682	TF to gene
Zm00001d025964	Zm00001d017649	TF to gene
Zm00001d025964	Zm00001d017617	TF to gene
Zm00001d025964	Zm00001d017462	TF to gene
Zm00001d025964	Zm00001d017425	TF to gene
Zm00001d025964	Zm00001d017294	TF to gene
Zm00001d025964	Zm00001d017284	TF to gene
Zm00001d025964	Zm00001d017275	TF to gene
Zm00001d025964	Zm00001d017247	TF to gene
Zm00001d025964	Zm00001d017241	TF to gene
Zm00001d025964	Zm00001d017240	TF to gene
Zm00001d025964	Zm00001d017195	TF to gene
Zm00001d025964	Zm00001d017126	TF to gene
Zm00001d025964	Zm00001d017072	TF to gene
Zm00001d025964	Zm00001d017019	TF to gene
Zm00001d025964	Zm00001d016982	TF to gene
Zm00001d025964	Zm00001d016902	TF to gene
Zm00001d025964	Zm00001d016760	TF to gene
Zm00001d025964	Zm00001d016708	TF to gene
Zm00001d025964	Zm00001d016363	TF to gene
Zm00001d025964	Zm00001d016285	TF to gene
Zm00001d025964	Zm00001d016130	TF to gene
Zm00001d025964	Zm00001d015856	TF to gene
Zm00001d025964	Zm00001d015515	TF to gene
Zm00001d025964	Zm00001d015459	TF to gene
Zm00001d025964	Zm00001d015327	TF to gene
Zm00001d025964	Zm00001d015201	TF to gene
Zm00001d025964	Zm00001d015097	TF to gene
Zm00001d025964	Zm00001d015091	TF to gene
Zm00001d025964	Zm00001d014984	TF to gene
Zm00001d025964	Zm00001d014945	TF to gene
Zm00001d025964	Zm00001d014789	TF to gene
Zm00001d025964	Zm00001d014463	TF to gene
Zm00001d025964	Zm00001d014328	TF to gene
Zm00001d025964	Zm00001d014253	TF to gene
Zm00001d025964	Zm00001d014116	TF to gene
Zm00001d025964	Zm00001d013869	TF to gene
Zm00001d025964	Zm00001d013857	TF to gene
Zm00001d025964	Zm00001d013830	TF to gene
Zm00001d025964	Zm00001d013571	TF to gene
Zm00001d025964	Zm00001d013529	TF to gene
Zm00001d025964	Zm00001d013406	TF to gene
Zm00001d025964	Zm00001d013289	TF to gene
Zm00001d025964	Zm00001d013220	TF to gene
Zm00001d025964	Zm00001d012968	TF to gene
Zm00001d025964	Zm00001d012962	TF to gene
Zm00001d025964	Zm00001d012955	TF to gene
Zm00001d025964	Zm00001d012909	TF to gene
Zm00001d025964	Zm00001d012900	TF to gene
Zm00001d025964	Zm00001d012899	TF to gene
Zm00001d025964	Zm00001d012852	TF to gene
Zm00001d025964	Zm00001d012850	TF to gene
Zm00001d025964	Zm00001d012675	TF to gene
Zm00001d025964	Zm00001d012642	TF to gene
Zm00001d025964	Zm00001d012527	TF to gene
Zm00001d025964	Zm00001d012518	TF to gene
Zm00001d025964	Zm00001d012512	TF to gene
Zm00001d025964	Zm00001d012456	TF to gene
Zm00001d025964	Zm00001d012420	TF to gene
Zm00001d025964	Zm00001d012322	TF to gene
Zm00001d025964	Zm00001d012285	TF to gene
Zm00001d025964	Zm00001d012241	TF to gene
Zm00001d025964	Zm00001d012069	TF to gene
Zm00001d025964	Zm00001d011886	TF to gene
Zm00001d025964	Zm00001d011638	TF to gene
Zm00001d025964	Zm00001d011527	TF to gene
Zm00001d025964	Zm00001d011451	TF to gene
Zm00001d025964	Zm00001d011434	TF to gene
Zm00001d025964	Zm00001d011403	TF to gene
Zm00001d025964	Zm00001d011208	TF to gene
Zm00001d025964	Zm00001d011193	TF to gene
Zm00001d025964	Zm00001d011164	TF to gene
Zm00001d025964	Zm00001d011081	TF to gene
Zm00001d025964	Zm00001d011080	TF to gene
Zm00001d025964	Zm00001d011066	TF to gene
Zm00001d025964	Zm00001d010855	TF to gene
Zm00001d025964	Zm00001d010814	TF to gene
Zm00001d025964	Zm00001d010812	TF to gene
Zm00001d025964	Zm00001d010375	TF to gene
Zm00001d025964	Zm00001d010159	TF to gene
Zm00001d025964	Zm00001d009960	TF to gene
Zm00001d025964	Zm00001d009939	TF to gene
Zm00001d025964	Zm00001d009694	TF to gene
Zm00001d025964	Zm00001d009556	TF to gene
Zm00001d025964	Zm00001d009555	TF to gene
Zm00001d025964	Zm00001d009112	TF to gene
Zm00001d025964	Zm00001d008976	TF to gene
Zm00001d025964	Zm00001d008974	TF to gene
Zm00001d025964	Zm00001d008808	TF to gene
Zm00001d025964	Zm00001d008669	TF to gene
Zm00001d025964	Zm00001d008585	TF to gene
Zm00001d025964	Zm00001d008581	TF to gene
Zm00001d025964	Zm00001d008573	TF to gene
Zm00001d025964	Zm00001d008546	TF to gene
Zm00001d025964	Zm00001d008540	TF to gene
Zm00001d025964	Zm00001d008268	TF to gene
Zm00001d025964	Zm00001d008181	TF to gene
Zm00001d025964	Zm00001d007977	TF to gene
Zm00001d025964	Zm00001d007901	TF to gene
Zm00001d025964	Zm00001d007800	TF to gene
Zm00001d025964	Zm00001d007773	TF to gene
Zm00001d025964	Zm00001d007714	TF to gene
Zm00001d025964	Zm00001d007633	TF to gene
Zm00001d025964	Zm00001d007567	TF to gene
Zm00001d025964	Zm00001d007274	TF to gene
Zm00001d025964	Zm00001d007153	TF to gene
Zm00001d025964	Zm00001d006879	TF to gene
Zm00001d025964	Zm00001d006759	TF to gene
Zm00001d025964	Zm00001d006753	TF to gene
Zm00001d025964	Zm00001d006608	TF to gene
Zm00001d025964	Zm00001d006591	TF to gene
Zm00001d025964	Zm00001d006578	TF to gene
Zm00001d025964	Zm00001d006526	TF to gene
Zm00001d025964	Zm00001d006213	TF to gene
Zm00001d025964	Zm00001d006153	TF to gene
Zm00001d025964	Zm00001d006034	TF to gene
Zm00001d025964	Zm00001d006008	TF to gene
Zm00001d025964	Zm00001d005969	TF to gene
Zm00001d025964	Zm00001d005888	TF to gene
Zm00001d025964	Zm00001d005813	TF to gene
Zm00001d025964	Zm00001d005783	TF to gene
Zm00001d025964	Zm00001d005698	TF to gene
Zm00001d025964	Zm00001d005684	TF to gene
Zm00001d025964	Zm00001d005315	TF to gene
Zm00001d025964	Zm00001d005018	TF to gene
Zm00001d025964	Zm00001d004895	TF to gene
Zm00001d025964	Zm00001d003533	TF to gene
Zm00001d025964	Zm00001d003508	TF to gene
Zm00001d025964	Zm00001d003492	TF to gene
Zm00001d025964	Zm00001d003356	TF to gene
Zm00001d025964	Zm00001d003271	TF to gene
Zm00001d025964	Zm00001d003212	TF to gene
Zm00001d025964	Zm00001d003190	TF to gene
Zm00001d025964	Zm00001d003116	TF to gene
Zm00001d025964	Zm00001d003091	TF to gene
Zm00001d025964	Zm00001d003048	TF to gene
Zm00001d025964	Zm00001d002847	TF to gene
Zm00001d025964	Zm00001d002843	TF to gene
Zm00001d025964	Zm00001d002842	TF to gene
Zm00001d025964	Zm00001d002762	TF to gene
Zm00001d025964	Zm00001d002632	TF to gene
Zm00001d025964	Zm00001d002623	TF to gene
Zm00001d025964	Zm00001d002601	TF to gene
Zm00001d025964	Zm00001d002546	TF to gene
Zm00001d025964	Zm00001d002489	TF to gene
Zm00001d025964	Zm00001d002434	TF to gene
Zm00001d025964	Zm00001d002415	TF to gene
Zm00001d025964	Zm00001d002405	TF to gene
Zm00001d025964	Zm00001d002316	TF to gene
Zm00001d025964	Zm00001d002287	TF to gene
Zm00001d025964	Zm00001d002021	TF to gene
Zm00001d025964	Zm00001d002020	TF to gene
Zm00001d025964	Zm00001d002006	TF to gene
Zm00001d025964	Zm00001d001832	TF to gene
Zm00001d025964	Zm00001d001831	TF to gene
Zm00001d039893	Zm00001d053838	TF to gene
Zm00001d039893	Zm00001d053834	TF to gene
Zm00001d039893	Zm00001d053733	TF to gene
Zm00001d039893	Zm00001d053612	TF to gene
Zm00001d039893	Zm00001d053393	TF to gene
Zm00001d039893	Zm00001d053212	TF to gene
Zm00001d039893	Zm00001d052843	TF to gene
Zm00001d039893	Zm00001d052767	TF to gene
Zm00001d039893	Zm00001d052690	TF to gene
Zm00001d039893	Zm00001d052653	TF to gene
Zm00001d039893	Zm00001d052390	TF to gene
Zm00001d039893	Zm00001d052378	TF to gene
Zm00001d039893	Zm00001d052371	TF to gene
Zm00001d039893	Zm00001d052357	TF to gene
Zm00001d039893	Zm00001d052258	TF to gene
Zm00001d039893	Zm00001d052247	TF to gene
Zm00001d039893	Zm00001d052243	TF to gene
Zm00001d039893	Zm00001d052211	TF to gene
Zm00001d039893	Zm00001d052208	TF to gene
Zm00001d039893	Zm00001d052200	TF to gene
Zm00001d039893	Zm00001d052170	TF to gene
Zm00001d039893	Zm00001d052008	TF to gene
Zm00001d039893	Zm00001d051981	TF to gene
Zm00001d039893	Zm00001d051980	TF to gene
Zm00001d039893	Zm00001d051938	TF to gene
Zm00001d039893	Zm00001d051934	TF to gene
Zm00001d039893	Zm00001d051863	TF to gene
Zm00001d039893	Zm00001d051799	TF to gene
Zm00001d039893	Zm00001d051634	TF to gene
Zm00001d039893	Zm00001d051511	TF to gene
Zm00001d039893	Zm00001d051504	TF to gene
Zm00001d039893	Zm00001d051475	TF to gene
Zm00001d039893	Zm00001d051420	TF to gene
Zm00001d039893	Zm00001d051156	TF to gene
Zm00001d039893	Zm00001d051056	TF to gene
Zm00001d039893	Zm00001d051015	TF to gene
Zm00001d039893	Zm00001d050302	TF to gene
Zm00001d039893	Zm00001d050195	TF to gene
Zm00001d039893	Zm00001d049954	TF to gene
Zm00001d039893	Zm00001d049786	TF to gene
Zm00001d039893	Zm00001d049640	TF to gene
Zm00001d039893	Zm00001d049381	TF to gene
Zm00001d039893	Zm00001d049173	TF to gene
Zm00001d039893	Zm00001d049107	TF to gene
Zm00001d039893	Zm00001d049100	TF to gene
Zm00001d039893	Zm00001d049081	TF to gene
Zm00001d039893	Zm00001d049073	TF to gene
Zm00001d039893	Zm00001d048949	TF to gene
Zm00001d039893	Zm00001d048770	TF to gene
Zm00001d039893	Zm00001d048691	TF to gene
Zm00001d039893	Zm00001d048683	TF to gene
Zm00001d039893	Zm00001d048647	TF to gene
Zm00001d039893	Zm00001d048611	TF to gene
Zm00001d039893	Zm00001d048503	TF to gene
Zm00001d039893	Zm00001d048411	TF to gene
Zm00001d039893	Zm00001d048358	TF to gene
Zm00001d039893	Zm00001d048335	TF to gene
Zm00001d039893	Zm00001d048334	TF to gene
Zm00001d039893	Zm00001d048314	TF to gene
Zm00001d039893	Zm00001d048294	TF to gene
Zm00001d039893	Zm00001d048227	TF to gene
Zm00001d039893	Zm00001d048131	TF to gene
Zm00001d039893	Zm00001d048060	TF to gene
Zm00001d039893	Zm00001d048020	TF to gene
Zm00001d039893	Zm00001d048014	TF to gene
Zm00001d039893	Zm00001d047998	TF to gene
Zm00001d039893	Zm00001d047993	TF to gene
Zm00001d039893	Zm00001d047938	TF to gene
Zm00001d039893	Zm00001d047931	TF to gene
Zm00001d039893	Zm00001d047917	TF to gene
Zm00001d039893	Zm00001d047881	TF to gene
Zm00001d039893	Zm00001d047779	TF to gene
Zm00001d039893	Zm00001d047765	TF to gene
Zm00001d039893	Zm00001d047757	TF to gene
Zm00001d039893	Zm00001d047750	TF to gene
Zm00001d039893	Zm00001d047663	TF to gene
Zm00001d039893	Zm00001d047582	TF to gene
Zm00001d039893	Zm00001d047579	TF to gene
Zm00001d039893	Zm00001d047554	TF to gene
Zm00001d039893	Zm00001d047351	TF to gene
Zm00001d039893	Zm00001d047342	TF to gene
Zm00001d039893	Zm00001d047333	TF to gene
Zm00001d039893	Zm00001d047275	TF to gene
Zm00001d039893	Zm00001d047253	TF to gene
Zm00001d039893	Zm00001d047240	TF to gene
Zm00001d039893	Zm00001d047104	TF to gene
Zm00001d039893	Zm00001d047025	TF to gene
Zm00001d039893	Zm00001d046981	TF to gene
Zm00001d039893	Zm00001d046961	TF to gene
Zm00001d039893	Zm00001d046960	TF to gene
Zm00001d039893	Zm00001d046953	TF to gene
Zm00001d039893	Zm00001d046855	TF to gene
Zm00001d039893	Zm00001d046852	TF to gene
Zm00001d039893	Zm00001d046838	TF to gene
Zm00001d039893	Zm00001d046805	TF to gene
Zm00001d039893	Zm00001d046688	TF to gene
Zm00001d039893	Zm00001d046632	TF to gene
Zm00001d039893	Zm00001d046454	TF to gene
Zm00001d039893	Zm00001d046422	TF to gene
Zm00001d039893	Zm00001d046318	TF to gene
Zm00001d039893	Zm00001d046277	TF to gene
Zm00001d039893	Zm00001d046263	TF to gene
Zm00001d039893	Zm00001d046261	TF to gene
Zm00001d039893	Zm00001d046226	TF to gene
Zm00001d039893	Zm00001d046004	TF to gene
Zm00001d039893	Zm00001d045972	TF to gene
Zm00001d039893	Zm00001d045884	TF to gene
Zm00001d039893	Zm00001d045695	TF to gene
Zm00001d039893	Zm00001d045651	TF to gene
Zm00001d039893	Zm00001d045644	TF to gene
Zm00001d039893	Zm00001d045517	TF to gene
Zm00001d039893	Zm00001d045513	TF to gene
Zm00001d039893	Zm00001d045459	TF to gene
Zm00001d039893	Zm00001d045432	TF to gene
Zm00001d039893	Zm00001d045359	TF to gene
Zm00001d039893	Zm00001d045309	TF to gene
Zm00001d039893	Zm00001d045298	TF to gene
Zm00001d039893	Zm00001d045042	TF to gene
Zm00001d039893	Zm00001d044841	TF to gene
Zm00001d039893	Zm00001d044734	TF to gene
Zm00001d039893	Zm00001d044442	TF to gene
Zm00001d039893	Zm00001d044431	TF to gene
Zm00001d039893	Zm00001d044395	TF to gene
Zm00001d039893	Zm00001d044291	TF to gene
Zm00001d039893	Zm00001d044162	TF to gene
Zm00001d039893	Zm00001d044159	TF to gene
Zm00001d039893	Zm00001d044156	TF to gene
Zm00001d039893	Zm00001d044095	TF to gene
Zm00001d039893	Zm00001d044054	TF to gene
Zm00001d039893	Zm00001d043994	TF to gene
Zm00001d039893	Zm00001d043950	TF to gene
Zm00001d039893	Zm00001d043837	TF to gene
Zm00001d039893	Zm00001d043800	TF to gene
Zm00001d039893	Zm00001d043795	TF to gene
Zm00001d039893	Zm00001d043782	TF to gene
Zm00001d039893	Zm00001d043742	TF to gene
Zm00001d039893	Zm00001d043723	TF to gene
Zm00001d039893	Zm00001d043699	TF to gene
Zm00001d039893	Zm00001d043652	TF to gene
Zm00001d039893	Zm00001d043491	TF to gene
Zm00001d039893	Zm00001d043444	TF to gene
Zm00001d039893	Zm00001d043382	TF to gene
Zm00001d039893	Zm00001d043253	TF to gene
Zm00001d039893	Zm00001d043238	TF to gene
Zm00001d039893	Zm00001d043174	TF to gene
Zm00001d039893	Zm00001d043156	TF to gene
Zm00001d039893	Zm00001d043087	TF to gene
Zm00001d039893	Zm00001d043075	TF to gene
Zm00001d039893	Zm00001d043056	TF to gene
Zm00001d039893	Zm00001d043043	TF to gene
Zm00001d039893	Zm00001d043025	TF to gene
Zm00001d039893	Zm00001d042993	TF to gene
Zm00001d039893	Zm00001d042940	TF to gene
Zm00001d039893	Zm00001d042934	TF to gene
Zm00001d039893	Zm00001d042933	TF to gene
Zm00001d039893	Zm00001d042853	TF to gene
Zm00001d039893	Zm00001d042851	TF to gene
Zm00001d039893	Zm00001d042767	TF to gene
Zm00001d039893	Zm00001d042717	TF to gene
Zm00001d039893	Zm00001d042633	TF to gene
Zm00001d039893	Zm00001d042574	TF to gene
Zm00001d039893	Zm00001d042572	TF to gene
Zm00001d039893	Zm00001d042536	TF to gene
Zm00001d039893	Zm00001d042481	TF to gene
Zm00001d039893	Zm00001d042453	TF to gene
Zm00001d039893	Zm00001d042449	TF to gene
Zm00001d039893	Zm00001d042443	TF to gene
Zm00001d039893	Zm00001d042288	TF to gene
Zm00001d039893	Zm00001d042285	TF to gene
Zm00001d039893	Zm00001d042244	TF to gene
Zm00001d039893	Zm00001d042182	TF to gene
Zm00001d039893	Zm00001d042114	TF to gene
Zm00001d039893	Zm00001d042096	TF to gene
Zm00001d039893	Zm00001d041472	TF to gene
Zm00001d039893	Zm00001d041343	TF to gene
Zm00001d039893	Zm00001d041220	TF to gene
Zm00001d039893	Zm00001d041082	TF to gene
Zm00001d039893	Zm00001d040614	TF to gene
Zm00001d039893	Zm00001d040554	TF to gene
Zm00001d039893	Zm00001d040107	TF to gene
Zm00001d039893	Zm00001d040067	TF to gene
Zm00001d039893	Zm00001d040066	TF to gene
Zm00001d039893	Zm00001d040059	TF to gene
Zm00001d039893	Zm00001d040048	TF to gene
Zm00001d039893	Zm00001d040023	TF to gene
Zm00001d039893	Zm00001d039991	TF to gene
Zm00001d039893	Zm00001d039642	TF to gene
Zm00001d039893	Zm00001d039590	TF to gene
Zm00001d039893	Zm00001d039535	TF to gene
Zm00001d039893	Zm00001d039532	TF to gene
Zm00001d039893	Zm00001d039520	TF to gene
Zm00001d039893	Zm00001d039472	TF to gene
Zm00001d039893	Zm00001d039471	TF to gene
Zm00001d039893	Zm00001d039426	TF to gene
Zm00001d039893	Zm00001d039384	TF to gene
Zm00001d039893	Zm00001d039175	TF to gene
Zm00001d039893	Zm00001d039103	TF to gene
Zm00001d039893	Zm00001d039099	TF to gene
Zm00001d039893	Zm00001d039098	TF to gene
Zm00001d039893	Zm00001d039077	TF to gene
Zm00001d039893	Zm00001d039032	TF to gene
Zm00001d039893	Zm00001d038991	TF to gene
Zm00001d039893	Zm00001d038907	TF to gene
Zm00001d039893	Zm00001d038905	TF to gene
Zm00001d039893	Zm00001d038884	TF to gene
Zm00001d039893	Zm00001d038873	TF to gene
Zm00001d039893	Zm00001d038863	TF to gene
Zm00001d039893	Zm00001d038862	TF to gene
Zm00001d039893	Zm00001d038852	TF to gene
Zm00001d039893	Zm00001d038841	TF to gene
Zm00001d039893	Zm00001d038775	TF to gene
Zm00001d039893	Zm00001d038766	TF to gene
Zm00001d039893	Zm00001d038585	TF to gene
Zm00001d039893	Zm00001d038557	TF to gene
Zm00001d039893	Zm00001d038522	TF to gene
Zm00001d039893	Zm00001d038451	TF to gene
Zm00001d039893	Zm00001d038412	TF to gene
Zm00001d039893	Zm00001d038408	TF to gene
Zm00001d039893	Zm00001d038352	TF to gene
Zm00001d039893	Zm00001d038280	TF to gene
Zm00001d039893	Zm00001d038221	TF to gene
Zm00001d039893	Zm00001d038146	TF to gene
Zm00001d039893	Zm00001d038064	TF to gene
Zm00001d039893	Zm00001d037949	TF to gene
Zm00001d039893	Zm00001d037916	TF to gene
Zm00001d039893	Zm00001d037849	TF to gene
Zm00001d039893	Zm00001d037797	TF to gene
Zm00001d039893	Zm00001d037733	TF to gene
Zm00001d039893	Zm00001d037689	TF to gene
Zm00001d039893	Zm00001d037609	TF to gene
Zm00001d039893	Zm00001d037550	TF to gene
Zm00001d039893	Zm00001d037435	TF to gene
Zm00001d039893	Zm00001d037329	TF to gene
Zm00001d039893	Zm00001d037318	TF to gene
Zm00001d039893	Zm00001d037180	TF to gene
Zm00001d039893	Zm00001d036918	TF to gene
Zm00001d039893	Zm00001d036761	TF to gene
Zm00001d039893	Zm00001d036668	TF to gene
Zm00001d039893	Zm00001d036550	TF to gene
Zm00001d039893	Zm00001d036416	TF to gene
Zm00001d039893	Zm00001d036402	TF to gene
Zm00001d039893	Zm00001d036370	TF to gene
Zm00001d039893	Zm00001d036293	TF to gene
Zm00001d039893	Zm00001d036197	TF to gene
Zm00001d039893	Zm00001d035925	TF to gene
Zm00001d039893	Zm00001d035646	TF to gene
Zm00001d039893	Zm00001d035634	TF to gene
Zm00001d039893	Zm00001d035501	TF to gene
Zm00001d039893	Zm00001d035445	TF to gene
Zm00001d039893	Zm00001d035440	TF to gene
Zm00001d039893	Zm00001d035317	TF to gene
Zm00001d039893	Zm00001d035236	TF to gene
Zm00001d039893	Zm00001d035162	TF to gene
Zm00001d039893	Zm00001d035157	TF to gene
Zm00001d039893	Zm00001d035156	TF to gene
Zm00001d039893	Zm00001d034940	TF to gene
Zm00001d039893	Zm00001d034829	TF to gene
Zm00001d039893	Zm00001d034782	TF to gene
Zm00001d039893	Zm00001d034760	TF to gene
Zm00001d039893	Zm00001d034722	TF to gene
Zm00001d039893	Zm00001d034643	TF to gene
Zm00001d039893	Zm00001d034641	TF to gene
Zm00001d039893	Zm00001d034615	TF to gene
Zm00001d039893	Zm00001d034601	TF to gene
Zm00001d039893	Zm00001d034562	TF to gene
Zm00001d039893	Zm00001d034388	TF to gene
Zm00001d039893	Zm00001d034372	TF to gene
Zm00001d039893	Zm00001d034160	TF to gene
Zm00001d039893	Zm00001d034112	TF to gene
Zm00001d039893	Zm00001d034109	TF to gene
Zm00001d039893	Zm00001d034069	TF to gene
Zm00001d039893	Zm00001d034066	TF to gene
Zm00001d039893	Zm00001d033931	TF to gene
Zm00001d039893	Zm00001d033909	TF to gene
Zm00001d039893	Zm00001d033878	TF to gene
Zm00001d039893	Zm00001d033797	TF to gene
Zm00001d039893	Zm00001d033745	TF to gene
Zm00001d039893	Zm00001d033624	TF to gene
Zm00001d039893	Zm00001d033623	TF to gene
Zm00001d039893	Zm00001d033567	TF to gene
Zm00001d039893	Zm00001d033503	TF to gene
Zm00001d039893	Zm00001d033483	TF to gene
Zm00001d039893	Zm00001d033419	TF to gene
Zm00001d039893	Zm00001d033402	TF to gene
Zm00001d039893	Zm00001d033395	TF to gene
Zm00001d039893	Zm00001d033300	TF to gene
Zm00001d039893	Zm00001d033174	TF to gene
Zm00001d039893	Zm00001d033090	TF to gene
Zm00001d039893	Zm00001d032947	TF to gene
Zm00001d039893	Zm00001d032869	TF to gene
Zm00001d039893	Zm00001d032810	TF to gene
Zm00001d039893	Zm00001d032686	TF to gene
Zm00001d039893	Zm00001d032669	TF to gene
Zm00001d039893	Zm00001d032616	TF to gene
Zm00001d039893	Zm00001d032536	TF to gene
Zm00001d039893	Zm00001d032458	TF to gene
Zm00001d039893	Zm00001d032438	TF to gene
Zm00001d039893	Zm00001d032408	TF to gene
Zm00001d039893	Zm00001d032186	TF to gene
Zm00001d039893	Zm00001d032081	TF to gene
Zm00001d039893	Zm00001d032036	TF to gene
Zm00001d039893	Zm00001d031794	TF to gene
Zm00001d039893	Zm00001d031677	TF to gene
Zm00001d039893	Zm00001d031554	TF to gene
Zm00001d039893	Zm00001d031449	TF to gene
Zm00001d039893	Zm00001d031315	TF to gene
Zm00001d039893	Zm00001d031257	TF to gene
Zm00001d039893	Zm00001d031223	TF to gene
Zm00001d039893	Zm00001d031158	TF to gene
Zm00001d039893	Zm00001d030032	TF to gene
Zm00001d039893	Zm00001d029688	TF to gene
Zm00001d039893	Zm00001d029321	TF to gene
Zm00001d039893	Zm00001d028995	TF to gene
Zm00001d039893	Zm00001d028992	TF to gene
Zm00001d039893	Zm00001d028987	TF to gene
Zm00001d039893	Zm00001d028962	TF to gene
Zm00001d039893	Zm00001d028930	TF to gene
Zm00001d039893	Zm00001d028806	TF to gene
Zm00001d039893	Zm00001d028785	TF to gene
Zm00001d039893	Zm00001d028721	TF to gene
Zm00001d039893	Zm00001d028590	TF to gene
Zm00001d039893	Zm00001d028565	TF to gene
Zm00001d039893	Zm00001d028482	TF to gene
Zm00001d039893	Zm00001d028416	TF to gene
Zm00001d039893	Zm00001d028400	TF to gene
Zm00001d039893	Zm00001d028307	TF to gene
Zm00001d039893	Zm00001d028303	TF to gene
Zm00001d039893	Zm00001d028230	TF to gene
Zm00001d039893	Zm00001d028012	TF to gene
Zm00001d039893	Zm00001d027991	TF to gene
Zm00001d039893	Zm00001d027982	TF to gene
Zm00001d039893	Zm00001d027948	TF to gene
Zm00001d039893	Zm00001d027900	TF to gene
Zm00001d039893	Zm00001d027854	TF to gene
Zm00001d039893	Zm00001d027731	TF to gene
Zm00001d039893	Zm00001d027708	TF to gene
Zm00001d039893	Zm00001d027667	TF to gene
Zm00001d039893	Zm00001d027656	TF to gene
Zm00001d039893	Zm00001d027655	TF to gene
Zm00001d039893	Zm00001d027596	TF to gene
Zm00001d039893	Zm00001d027533	TF to gene
Zm00001d039893	Zm00001d027520	TF to gene
Zm00001d039893	Zm00001d027480	TF to gene
Zm00001d039893	Zm00001d027341	TF to gene
Zm00001d039893	Zm00001d026665	TF to gene
Zm00001d039893	Zm00001d026649	TF to gene
Zm00001d039893	Zm00001d026600	TF to gene
Zm00001d039893	Zm00001d026586	TF to gene
Zm00001d039893	Zm00001d026577	TF to gene
Zm00001d039893	Zm00001d026490	TF to gene
Zm00001d039893	Zm00001d026460	TF to gene
Zm00001d039893	Zm00001d026454	TF to gene
Zm00001d039893	Zm00001d026322	TF to gene
Zm00001d039893	Zm00001d026252	TF to gene
Zm00001d039893	Zm00001d026194	TF to gene
Zm00001d039893	Zm00001d026191	TF to gene
Zm00001d039893	Zm00001d026189	TF to gene
Zm00001d039893	Zm00001d026154	TF to gene
Zm00001d039893	Zm00001d026126	TF to gene
Zm00001d039893	Zm00001d026047	TF to gene
Zm00001d039893	Zm00001d025984	TF to gene
Zm00001d039893	Zm00001d025964	TF to gene
Zm00001d039893	Zm00001d025943	TF to gene
Zm00001d039893	Zm00001d025903	TF to gene
Zm00001d039893	Zm00001d025887	TF to gene
Zm00001d039893	Zm00001d025831	TF to gene
Zm00001d039893	Zm00001d025753	TF to gene
Zm00001d039893	Zm00001d025752	TF to gene
Zm00001d039893	Zm00001d025619	TF to gene
Zm00001d039893	Zm00001d025451	TF to gene
Zm00001d039893	Zm00001d025437	TF to gene
Zm00001d039893	Zm00001d025281	TF to gene
Zm00001d039893	Zm00001d024996	TF to gene
Zm00001d039893	Zm00001d024960	TF to gene
Zm00001d039893	Zm00001d024772	TF to gene
Zm00001d039893	Zm00001d024770	TF to gene
Zm00001d039893	Zm00001d024768	TF to gene
Zm00001d039893	Zm00001d024755	TF to gene
Zm00001d039893	Zm00001d024725	TF to gene
Zm00001d039893	Zm00001d024621	TF to gene
Zm00001d039893	Zm00001d024027	TF to gene
Zm00001d039893	Zm00001d023922	TF to gene
Zm00001d039893	Zm00001d023918	TF to gene
Zm00001d039893	Zm00001d023720	TF to gene
Zm00001d039893	Zm00001d023664	TF to gene
Zm00001d039893	Zm00001d023535	TF to gene
Zm00001d039893	Zm00001d023529	TF to gene
Zm00001d039893	Zm00001d023379	TF to gene
Zm00001d039893	Zm00001d023294	TF to gene
Zm00001d039893	Zm00001d022636	TF to gene
Zm00001d039893	Zm00001d022597	TF to gene
Zm00001d039893	Zm00001d022561	TF to gene
Zm00001d039893	Zm00001d022492	TF to gene
Zm00001d039893	Zm00001d022457	TF to gene
Zm00001d039893	Zm00001d022449	TF to gene
Zm00001d039893	Zm00001d022334	TF to gene
Zm00001d039893	Zm00001d022262	TF to gene
Zm00001d039893	Zm00001d022126	TF to gene
Zm00001d039893	Zm00001d022106	TF to gene
Zm00001d039893	Zm00001d022041	TF to gene
Zm00001d039893	Zm00001d022000	TF to gene
Zm00001d039893	Zm00001d021977	TF to gene
Zm00001d039893	Zm00001d021959	TF to gene
Zm00001d039893	Zm00001d021948	TF to gene
Zm00001d039893	Zm00001d021936	TF to gene
Zm00001d039893	Zm00001d021935	TF to gene
Zm00001d039893	Zm00001d021779	TF to gene
Zm00001d039893	Zm00001d021775	TF to gene
Zm00001d039893	Zm00001d021761	TF to gene
Zm00001d039893	Zm00001d021727	TF to gene
Zm00001d039893	Zm00001d021726	TF to gene
Zm00001d039893	Zm00001d021684	TF to gene
Zm00001d039893	Zm00001d021668	TF to gene
Zm00001d039893	Zm00001d021653	TF to gene
Zm00001d039893	Zm00001d021647	TF to gene
Zm00001d039893	Zm00001d021600	TF to gene
Zm00001d039893	Zm00001d021413	TF to gene
Zm00001d039893	Zm00001d021392	TF to gene
Zm00001d039893	Zm00001d021303	TF to gene
Zm00001d039893	Zm00001d021288	TF to gene
Zm00001d039893	Zm00001d021224	TF to gene
Zm00001d039893	Zm00001d021221	TF to gene
Zm00001d039893	Zm00001d021168	TF to gene
Zm00001d039893	Zm00001d021119	TF to gene
Zm00001d039893	Zm00001d020963	TF to gene
Zm00001d039893	Zm00001d020936	TF to gene
Zm00001d039893	Zm00001d020915	TF to gene
Zm00001d039893	Zm00001d020811	TF to gene
Zm00001d039893	Zm00001d020789	TF to gene
Zm00001d039893	Zm00001d020787	TF to gene
Zm00001d039893	Zm00001d020780	TF to gene
Zm00001d039893	Zm00001d020725	TF to gene
Zm00001d039893	Zm00001d020714	TF to gene
Zm00001d039893	Zm00001d020652	TF to gene
Zm00001d039893	Zm00001d020639	TF to gene
Zm00001d039893	Zm00001d020614	TF to gene
Zm00001d039893	Zm00001d020552	TF to gene
Zm00001d039893	Zm00001d020530	TF to gene
Zm00001d039893	Zm00001d020417	TF to gene
Zm00001d039893	Zm00001d020348	TF to gene
Zm00001d039893	Zm00001d019750	TF to gene
Zm00001d039893	Zm00001d019734	TF to gene
Zm00001d039893	Zm00001d019550	TF to gene
Zm00001d039893	Zm00001d019228	TF to gene
Zm00001d039893	Zm00001d019117	TF to gene
Zm00001d039893	Zm00001d019091	TF to gene
Zm00001d039893	Zm00001d018809	TF to gene
Zm00001d039893	Zm00001d018789	TF to gene
Zm00001d039893	Zm00001d018758	TF to gene
Zm00001d039893	Zm00001d018631	TF to gene
Zm00001d039893	Zm00001d018627	TF to gene
Zm00001d039893	Zm00001d018390	TF to gene
Zm00001d039893	Zm00001d018103	TF to gene
Zm00001d039893	Zm00001d018064	TF to gene
Zm00001d039893	Zm00001d017994	TF to gene
Zm00001d039893	Zm00001d017992	TF to gene
Zm00001d039893	Zm00001d017991	TF to gene
Zm00001d039893	Zm00001d017990	TF to gene
Zm00001d039893	Zm00001d017984	TF to gene
Zm00001d039893	Zm00001d017983	TF to gene
Zm00001d039893	Zm00001d017978	TF to gene
Zm00001d039893	Zm00001d017976	TF to gene
Zm00001d039893	Zm00001d017966	TF to gene
Zm00001d039893	Zm00001d017965	TF to gene
Zm00001d039893	Zm00001d017951	TF to gene
Zm00001d039893	Zm00001d017920	TF to gene
Zm00001d039893	Zm00001d017918	TF to gene
Zm00001d039893	Zm00001d017851	TF to gene
Zm00001d039893	Zm00001d017849	TF to gene
Zm00001d039893	Zm00001d017821	TF to gene
Zm00001d039893	Zm00001d017761	TF to gene
Zm00001d039893	Zm00001d017752	TF to gene
Zm00001d039893	Zm00001d017682	TF to gene
Zm00001d039893	Zm00001d017649	TF to gene
Zm00001d039893	Zm00001d017617	TF to gene
Zm00001d039893	Zm00001d017547	TF to gene
Zm00001d039893	Zm00001d017381	TF to gene
Zm00001d039893	Zm00001d017380	TF to gene
Zm00001d039893	Zm00001d017275	TF to gene
Zm00001d039893	Zm00001d017270	TF to gene
Zm00001d039893	Zm00001d017247	TF to gene
Zm00001d039893	Zm00001d017241	TF to gene
Zm00001d039893	Zm00001d017240	TF to gene
Zm00001d039893	Zm00001d017210	TF to gene
Zm00001d039893	Zm00001d017186	TF to gene
Zm00001d039893	Zm00001d017152	TF to gene
Zm00001d039893	Zm00001d017145	TF to gene
Zm00001d039893	Zm00001d017120	TF to gene
Zm00001d039893	Zm00001d017119	TF to gene
Zm00001d039893	Zm00001d017111	TF to gene
Zm00001d039893	Zm00001d017095	TF to gene
Zm00001d039893	Zm00001d016982	TF to gene
Zm00001d039893	Zm00001d016792	TF to gene
Zm00001d039893	Zm00001d016783	TF to gene
Zm00001d039893	Zm00001d016708	TF to gene
Zm00001d039893	Zm00001d016697	TF to gene
Zm00001d039893	Zm00001d016588	TF to gene
Zm00001d039893	Zm00001d016477	TF to gene
Zm00001d039893	Zm00001d016277	TF to gene
Zm00001d039893	Zm00001d016052	TF to gene
Zm00001d039893	Zm00001d015856	TF to gene
Zm00001d039893	Zm00001d015638	TF to gene
Zm00001d039893	Zm00001d015515	TF to gene
Zm00001d039893	Zm00001d015459	TF to gene
Zm00001d039893	Zm00001d015327	TF to gene
Zm00001d039893	Zm00001d015091	TF to gene
Zm00001d039893	Zm00001d015012	TF to gene
Zm00001d039893	Zm00001d014532	TF to gene
Zm00001d039893	Zm00001d014328	TF to gene
Zm00001d039893	Zm00001d014291	TF to gene
Zm00001d039893	Zm00001d014191	TF to gene
Zm00001d039893	Zm00001d014116	TF to gene
Zm00001d039893	Zm00001d013879	TF to gene
Zm00001d039893	Zm00001d013869	TF to gene
Zm00001d039893	Zm00001d013831	TF to gene
Zm00001d039893	Zm00001d013830	TF to gene
Zm00001d039893	Zm00001d013809	TF to gene
Zm00001d039893	Zm00001d013751	TF to gene
Zm00001d039893	Zm00001d013571	TF to gene
Zm00001d039893	Zm00001d013529	TF to gene
Zm00001d039893	Zm00001d013411	TF to gene
Zm00001d039893	Zm00001d013406	TF to gene
Zm00001d039893	Zm00001d013370	TF to gene
Zm00001d039893	Zm00001d013245	TF to gene
Zm00001d039893	Zm00001d013220	TF to gene
Zm00001d039893	Zm00001d013193	TF to gene
Zm00001d039893	Zm00001d013099	TF to gene
Zm00001d039893	Zm00001d013080	TF to gene
Zm00001d039893	Zm00001d013079	TF to gene
Zm00001d039893	Zm00001d013046	TF to gene
Zm00001d039893	Zm00001d012968	TF to gene
Zm00001d039893	Zm00001d012962	TF to gene
Zm00001d039893	Zm00001d012909	TF to gene
Zm00001d039893	Zm00001d012900	TF to gene
Zm00001d039893	Zm00001d012899	TF to gene
Zm00001d039893	Zm00001d012850	TF to gene
Zm00001d039893	Zm00001d012675	TF to gene
Zm00001d039893	Zm00001d012607	TF to gene
Zm00001d039893	Zm00001d012604	TF to gene
Zm00001d039893	Zm00001d012561	TF to gene
Zm00001d039893	Zm00001d012527	TF to gene
Zm00001d039893	Zm00001d012518	TF to gene
Zm00001d039893	Zm00001d012512	TF to gene
Zm00001d039893	Zm00001d012456	TF to gene
Zm00001d039893	Zm00001d012427	TF to gene
Zm00001d039893	Zm00001d012420	TF to gene
Zm00001d039893	Zm00001d012381	TF to gene
Zm00001d039893	Zm00001d012335	TF to gene
Zm00001d039893	Zm00001d012322	TF to gene
Zm00001d039893	Zm00001d012293	TF to gene
Zm00001d039893	Zm00001d012292	TF to gene
Zm00001d039893	Zm00001d012241	TF to gene
Zm00001d039893	Zm00001d012069	TF to gene
Zm00001d039893	Zm00001d011969	TF to gene
Zm00001d039893	Zm00001d011886	TF to gene
Zm00001d039893	Zm00001d011644	TF to gene
Zm00001d039893	Zm00001d011625	TF to gene
Zm00001d039893	Zm00001d011527	TF to gene
Zm00001d039893	Zm00001d011451	TF to gene
Zm00001d039893	Zm00001d011164	TF to gene
Zm00001d039893	Zm00001d011081	TF to gene
Zm00001d039893	Zm00001d011080	TF to gene
Zm00001d039893	Zm00001d011051	TF to gene
Zm00001d039893	Zm00001d010855	TF to gene
Zm00001d039893	Zm00001d010812	TF to gene
Zm00001d039893	Zm00001d010800	TF to gene
Zm00001d039893	Zm00001d010698	TF to gene
Zm00001d039893	Zm00001d010520	TF to gene
Zm00001d039893	Zm00001d010445	TF to gene
Zm00001d039893	Zm00001d010171	TF to gene
Zm00001d039893	Zm00001d010061	TF to gene
Zm00001d039893	Zm00001d009858	TF to gene
Zm00001d039893	Zm00001d009694	TF to gene
Zm00001d039893	Zm00001d009660	TF to gene
Zm00001d039893	Zm00001d009555	TF to gene
Zm00001d039893	Zm00001d009084	TF to gene
Zm00001d039893	Zm00001d008974	TF to gene
Zm00001d039893	Zm00001d008820	TF to gene
Zm00001d039893	Zm00001d008808	TF to gene
Zm00001d039893	Zm00001d008794	TF to gene
Zm00001d039893	Zm00001d008602	TF to gene
Zm00001d039893	Zm00001d008585	TF to gene
Zm00001d039893	Zm00001d008581	TF to gene
Zm00001d039893	Zm00001d008540	TF to gene
Zm00001d039893	Zm00001d008495	TF to gene
Zm00001d039893	Zm00001d008181	TF to gene
Zm00001d039893	Zm00001d007977	TF to gene
Zm00001d039893	Zm00001d007800	TF to gene
Zm00001d039893	Zm00001d007773	TF to gene
Zm00001d039893	Zm00001d007765	TF to gene
Zm00001d039893	Zm00001d007764	TF to gene
Zm00001d039893	Zm00001d007753	TF to gene
Zm00001d039893	Zm00001d007714	TF to gene
Zm00001d039893	Zm00001d007329	TF to gene
Zm00001d039893	Zm00001d007274	TF to gene
Zm00001d039893	Zm00001d006883	TF to gene
Zm00001d039893	Zm00001d006759	TF to gene
Zm00001d039893	Zm00001d006753	TF to gene
Zm00001d039893	Zm00001d006608	TF to gene
Zm00001d039893	Zm00001d006578	TF to gene
Zm00001d039893	Zm00001d006534	TF to gene
Zm00001d039893	Zm00001d006526	TF to gene
Zm00001d039893	Zm00001d006525	TF to gene
Zm00001d039893	Zm00001d006213	TF to gene
Zm00001d039893	Zm00001d006211	TF to gene
Zm00001d039893	Zm00001d006153	TF to gene
Zm00001d039893	Zm00001d006034	TF to gene
Zm00001d039893	Zm00001d005932	TF to gene
Zm00001d039893	Zm00001d005888	TF to gene
Zm00001d039893	Zm00001d005789	TF to gene
Zm00001d039893	Zm00001d005392	TF to gene
Zm00001d039893	Zm00001d005306	TF to gene
Zm00001d039893	Zm00001d005193	TF to gene
Zm00001d039893	Zm00001d004895	TF to gene
Zm00001d039893	Zm00001d004524	TF to gene
Zm00001d039893	Zm00001d003931	TF to gene
Zm00001d039893	Zm00001d003669	TF to gene
Zm00001d039893	Zm00001d003657	TF to gene
Zm00001d039893	Zm00001d003533	TF to gene
Zm00001d039893	Zm00001d003508	TF to gene
Zm00001d039893	Zm00001d003495	TF to gene
Zm00001d039893	Zm00001d003492	TF to gene
Zm00001d039893	Zm00001d003432	TF to gene
Zm00001d039893	Zm00001d003376	TF to gene
Zm00001d039893	Zm00001d003356	TF to gene
Zm00001d039893	Zm00001d003283	TF to gene
Zm00001d039893	Zm00001d003271	TF to gene
Zm00001d039893	Zm00001d003200	TF to gene
Zm00001d039893	Zm00001d003190	TF to gene
Zm00001d039893	Zm00001d003091	TF to gene
Zm00001d039893	Zm00001d003048	TF to gene
Zm00001d039893	Zm00001d002974	TF to gene
Zm00001d039893	Zm00001d002847	TF to gene
Zm00001d039893	Zm00001d002843	TF to gene
Zm00001d039893	Zm00001d002842	TF to gene
Zm00001d039893	Zm00001d002816	TF to gene
[truncated: 1,279 more rows]

## Sheet: Cluster1&3 chloroplast related
Source Gene	Target gene	Type	Source Arabidopsis orthology	Source description	Source gene name	Target Arabidopsis orthology	Target function	Target gene name	Target decription
Zm00001d012293	Zm00001d012296	PPI	AT2G27510	NADH-CYTOCHROME B5 REDUCTASE // SUBFAMILY NOT NAMED	NA	AT1G49720	Identified as a protein that binds to abscisic acid response elements. May mediate transcriptional regulation of ABA responses.	ABF1	abscisic acid responsive element-binding factor 1
Zm00001d012527	Zm00001d002704	TF to gene	AT1G77450	No apical meristem (NAM) protein (NAM)	nactf23	AT4G11600	Encodes glutathione peroxidase.	PHGPX	---
Zm00001d012527	Zm00001d003533	TF to gene	AT1G77450	No apical meristem (NAM) protein (NAM)	nactf23	AT1G17420	Lipoxygenase	LOX3	lipoxygenase 3
Zm00001d012527	Zm00001d006036	TF to gene	AT1G77450	No apical meristem (NAM) protein (NAM)	nactf23	AT5G09590	heat shock protein 70 (Hsc70-5); nuclear	MTHSC70-2	mitochondrial HSO70 2
Zm00001d012527	Zm00001d006211	TF to gene	AT1G77450	No apical meristem (NAM) protein (NAM)	nactf23	AT4G22920	Similar to the tomato senescence-inducible chloroplast stay-green protein 1. It is upregulated during maximal senescence in the Arabidopsis life cycle, especially in senescent leaves.	NYE1	NON-YELLOWING 1
Zm00001d012527	Zm00001d008449	TF to gene	AT1G77450	No apical meristem (NAM) protein (NAM)	nactf23	AT1G49000	---	---	---
Zm00001d012527	Zm00001d011066	TF to gene	AT1G77450	No apical meristem (NAM) protein (NAM)	nactf23	AT1G07570	Protein kinase capable of phosphorylating tyrosine, serine, and threonine residues	APK1A	---
Zm00001d012527	Zm00001d011610	TF to gene	AT1G77450	No apical meristem (NAM) protein (NAM)	nactf23	AT5G53460	NADH-dependent glutamate synthase	GLT1	NADH-dependent glutamate synthase 1
Zm00001d012527	Zm00001d012293	TF to gene	AT1G77450	No apical meristem (NAM) protein (NAM)	nactf23	AT2G27510	---	FD3	ferredoxin 3
Zm00001d012527	Zm00001d013831	TF to gene	AT1G77450	No apical meristem (NAM) protein (NAM)	nactf23	AT5G13280	Asp kinase inhibited by Lys and S-adenosylmethionine. Contains regulatory domains that belong to the ACT domain family, which allow binding to a extreme variety of ligands. Can function as a monomer or as a dimer with acetohydroxyacid synthase (HSDH).	AK1	ASPARTATE KINASE 1
Zm00001d012527	Zm00001d015012	TF to gene	AT1G77450	No apical meristem (NAM) protein (NAM)	nactf23	AT2G17220	---	Kin3	kinase 3
Zm00001d012527	Zm00001d015856	TF to gene	AT1G77450	No apical meristem (NAM) protein (NAM)	nactf23	AT2G44350	encodes a mitochrondrion targeted citrate synthase, the first enzyme of the tricarboxylic acid cycle, catalyzing the condensation of acetyl-CoA and oxaloacetate, finally yielding citrate and CoA.	CSY4	CITRATE SYNTHASE 4
Zm00001d012527	Zm00001d017121	TF to gene	AT1G77450	No apical meristem (NAM) protein (NAM)	nactf23	AT1G13440	---	GAPC2	glyceraldehyde-3-phosphate dehydrogenase C2
Zm00001d012527	Zm00001d017380	TF to gene	AT1G77450	No apical meristem (NAM) protein (NAM)	nactf23	AT3G48890	putative progesterone-binding protein homolog (Atmp2) mRNA,	MSBP2	MEMBRANE STEROID BINDING PROTEIN 2
Zm00001d012527	Zm00001d017425	TF to gene	AT1G77450	No apical meristem (NAM) protein (NAM)	nactf23	AT5G53560	Encodes a cytochrome b5 isoform that can be reduced by AtCBR, a cytochrome b5 reductase.	CB5-E	cytochrome B5 isoform E
Zm00001d012527	Zm00001d017966	TF to gene	AT1G77450	No apical meristem (NAM) protein (NAM)	nactf23	AT3G17810	Encodes a protein predicted to have dihydropyrimidine dehydrogenase activity. Its activity has not been demonstrated in vivo, but, it is required for efficient uracil catabolism in Arabidopsis. It localizes to the plastid.	PYD1	pyrimidine 1
Zm00001d012527	Zm00001d017994	TF to gene	AT1G77450	No apical meristem (NAM) protein (NAM)	nactf23	AT1G24130	---	---	---
Zm00001d012527	Zm00001d019091	TF to gene	AT1G77450	No apical meristem (NAM) protein (NAM)	nactf23	AT1G04760	member of Synaptobrevin -like protein family	VAMP726	vesicle-associated membrane protein 726
Zm00001d012527	Zm00001d020639	TF to gene	AT1G77450	No apical meristem (NAM) protein (NAM)	nactf23	AT1G54130	---	RSH3	RELA/SPOT homolog 3
Zm00001d012527	Zm00001d020787	TF to gene	AT1G77450	No apical meristem (NAM) protein (NAM)	nactf23	AT4G40080	---	---	---
Zm00001d012527	Zm00001d021288	TF to gene	AT1G77450	No apical meristem (NAM) protein (NAM)	nactf23	AT4G22920	Similar to the tomato senescence-inducible chloroplast stay-green protein 1. It is upregulated during maximal senescence in the Arabidopsis life cycle, especially in senescent leaves.	NYE1	NON-YELLOWING 1
Zm00001d012527	Zm00001d022492	TF to gene	AT1G77450	No apical meristem (NAM) protein (NAM)	nactf23	AT5G18610	---	---	---
Zm00001d012527	Zm00001d025451	TF to gene	AT1G77450	No apical meristem (NAM) protein (NAM)	nactf23	AT5G42380	---	CML39	CALMODULIN LIKE 39
Zm00001d012527	Zm00001d026126	TF to gene	AT1G77450	No apical meristem (NAM) protein (NAM)	nactf23	AT2G17220	---	Kin3	kinase 3
Zm00001d012527	Zm00001d026154	TF to gene	AT1G77450	No apical meristem (NAM) protein (NAM)	nactf23	AT4G11600	Encodes glutathione peroxidase.	PHGPX	---
Zm00001d012527	Zm00001d026649	TF to gene	AT1G77450	No apical meristem (NAM) protein (NAM)	nactf23	AT3G48990	---	---	---
Zm00001d012527	Zm00001d027619	TF to gene	AT1G77450	No apical meristem (NAM) protein (NAM)	nactf23	AT3G23920	Encodes a chloroplast beta-amylase. Is necessary for leaf starch breakdown in the absence of BAM3.	TR-BAMY	---
Zm00001d012527	Zm00001d027656	TF to gene	AT1G77450	No apical meristem (NAM) protein (NAM)	nactf23	AT3G44880	Encodes a pheide a oxygenase (PAO). Accelerated cell death (acd1) mutants show rapid, spreading necrotic responses to both virulent and avirulent Pseudomonas syringae pv. maculicola or pv. tomato pathogens and to ethylene.	PAO	PHEOPHORBIDE A OXYGENASE
Zm00001d012527	Zm00001d027892	TF to gene	AT1G77450	No apical meristem (NAM) protein (NAM)	nactf23	AT2G05940	---	RIPK	RPM1-induced protein kinase
Zm00001d012527	Zm00001d028303	TF to gene	AT1G77450	No apical meristem (NAM) protein (NAM)	nactf23	AT3G49680	Encodes a chloroplast branched-chain amino acid aminotransferase. Complements the yeast leu/iso-leu/val auxotrophy mutant.	BCAT3	branched-chain aminotransferase 3
Zm00001d012527	Zm00001d029648	TF to gene	AT1G77450	No apical meristem (NAM) protein (NAM)	nactf23	AT4G02780	Catalyzes the conversion of geranylgeranyl pyrophosphate (GGPP) to copalyl pyrophosphate (CPP) of gibberellin biosynthesis	GA1	GA REQUIRING 1
Zm00001d012527	Zm00001d031449	TF to gene	AT1G77450	No apical meristem (NAM) protein (NAM)	nactf23	AT3G45140	Chloroplast lipoxygenase required for wound-induced jasmonic acid accumulation in Arabidopsis.Mutants are resistant to Staphylococcus aureus and accumulate salicylic acid upon infection.	LOX2	lipoxygenase 2
Zm00001d012527	Zm00001d034615	TF to gene	AT1G77450	No apical meristem (NAM) protein (NAM)	nactf23	AT5G01750	---	---	---
Zm00001d012527	Zm00001d035445	TF to gene	AT1G77450	No apical meristem (NAM) protein (NAM)	nactf23	AT4G23100	Encodes the enzyme glutamate-cysteine ligase catalyzing the first, and rate-limiting, step of glutathione biosynthesis. Required for cell proliferation at the root tip. Involved in susceptibility to the bacterial pathogen Pseudomonas syringae. Mutants are phytoalexin defective.	RML1	ROOT MERISTEMLESS 1
Zm00001d012527	Zm00001d036197	TF to gene	AT1G77450	No apical meristem (NAM) protein (NAM)	nactf23	AT1G31490	---	---	---
Zm00001d012527	Zm00001d036761	TF to gene	AT1G77450	No apical meristem (NAM) protein (NAM)	nactf23	AT5G32440	---	---	---
Zm00001d012527	Zm00001d037435	TF to gene	AT1G77450	No apical meristem (NAM) protein (NAM)	nactf23	AT1G49000	---	---	---
Zm00001d012527	Zm00001d038841	TF to gene	AT1G77450	No apical meristem (NAM) protein (NAM)	nactf23	AT5G62530	Encodes mitochondrial Delta-pyrroline-5- carboxylate dehydrogenase. Involved in the catabolism of proline to glutamate. Involved in protection from proline toxicity. Induced at pathogen infection sites. P5CDH and SRO5 (an overlapping gene in the sense orientation) generate 24-nt and 21-nt siRNAs, which together are components of a regulatory loop controlling reactive oxygen species (ROS) producti…	P5CDH	DELTA1-PYRROLINE-5-CARBOXYLATE DEHYDROGENASE
Zm00001d012527	Zm00001d039674	TF to gene	AT1G77450	No apical meristem (NAM) protein (NAM)	nactf23	AT5G33320	Encodes a plastid inner envelope protein PPT (phosphoenolpyruvate/phosphate translocator) that catalyzes the transport of phosphoenolpyruvate and phosphate across the inner envelope membrane of plastids.	PPT	PHOSPHOENOLPYRUVATE/PHOSPHATE TRANSLOCATOR
Zm00001d012527	Zm00001d040197	TF to gene	AT1G77450	No apical meristem (NAM) protein (NAM)	nactf23	AT1G68490	---	---	---
Zm00001d012527	Zm00001d041082	TF to gene	AT1G77450	No apical meristem (NAM) protein (NAM)	nactf23	AT1G79460	Encodes for a protein with ent-kaurene synthase B activity which catalyzes the second step in the cyclization of GGPP to ent-kaurene in the gibberellins biosynthetic pathway.	KS1	ENT-KAURENE SYNTHASE 1
Zm00001d012527	Zm00001d043382	TF to gene	AT1G77450	No apical meristem (NAM) protein (NAM)	nactf23	AT5G11520	Encodes the chloroplastic isozyme of aspartate aminotransferase. Involved in aspartate biosynthesis and nitrogen metabolism. mRNA is expressed in senescing leaves.	YLS4	YELLOW-LEAF-SPECIFIC GENE 4
Zm00001d012527	Zm00001d043782	TF to gene	AT1G77450	No apical meristem (NAM) protein (NAM)	nactf23	AT1G68840	Rav2 is part of a complex that has been named `regulator of the (H+)-ATPase of the vacuolar and endosomal membranes' (RAVE)	TEM2	TEMPRANILLO 2
Zm00001d012527	Zm00001d044291	TF to gene	AT1G77450	No apical meristem (NAM) protein (NAM)	nactf23	AT3G25690	actin binding protein required for normal chloroplast positioning	CHUP1	CHLOROPLAST UNUSUAL POSITIONING 1
Zm00001d012527	Zm00001d045450	TF to gene	AT1G77450	No apical meristem (NAM) protein (NAM)	nactf23	AT2G45300	encodes 3-phosphoshikimate 1-carboxyvinyltransferase / 5-enolpyruvylshikimate-3-phosphate / EPSP synthase involved in chorismate biosynthesis	---	---
Zm00001d012527	Zm00001d046454	TF to gene	AT1G77450	No apical meristem (NAM) protein (NAM)	nactf23	AT1G08510	Encodes an acyl-acyl carrier protein thioesterase. Hydrolyzes primarily saturated acyl-ACPs with chain lengths that vary between 8 and 18 carbons. Involved in saturated fatty acid synthesis. Nuclear-encoded, plastid-targeted globular protein that is functional as dimer.	FATB	fatty acyl-ACP thioesterases B
Zm00001d012527	Zm00001d047757	TF to gene	AT1G77450	No apical meristem (NAM) protein (NAM)	nactf23	AT1G07890	Encodes a cytosolic ascorbate peroxidase APX1. Ascorbate peroxidases are enzymes that scavenge hydrogen peroxide in plant cells. Eight types of APX have been described for Arabidopsis: three cytosolic (APX1, APX2, APX6), two chloroplastic types (stromal sAPX, thylakoid tAPX), and three microsomal (APX3, APX4, APX5) isoforms. At least part of the induction of heat shock proteins during light stres…	MEE6	maternal effect embryo arrest 6
Zm00001d012527	Zm00001d047765	TF to gene	AT1G77450	No apical meristem (NAM) protein (NAM)	nactf23	AT3G55040	Encodes a member of the lambda family of glutathione transferases. It has thiol transferase activity and self S-glutathionylation activity in vitro.	GSTL2	glutathione transferase lambda 2
Zm00001d012527	Zm00001d048334	TF to gene	AT1G77450	No apical meristem (NAM) protein (NAM)	nactf23	AT1G13990	---	---	---
Zm00001d012527	Zm00001d048358	TF to gene	AT1G77450	No apical meristem (NAM) protein (NAM)	nactf23	AT2G05710	Encodes an aconitase that can catalyze the conversion of citrate to isocitrate through a cis-aconitate intermediate, indicating that it may participate in the TCA cycle and other primary metabolic pathways. The protein is believed to accumulate in the mitochondria and the cytosol. It affects CSD2 (At2g28190 - a superoxide dismutase) transcript levels and may play a role in the response to oxidati…	ACO3	aconitase 3
Zm00001d012527	Zm00001d048461	TF to gene	AT1G77450	No apical meristem (NAM) protein (NAM)	nactf23	AT5G17990	Encodes the tryptophan biosynthetic enzyme phosphoribosylanthranilate transferase (PAT1, called trpD in bacteria). Converts anthranilate and phosphoribosylpyrophosphate into phosphoribosylanthranilate and inorganic pyrophosphate.	TRP1	tryptophan biosynthesis 1
Zm00001d012527	Zm00001d049073	TF to gene	AT1G77450	No apical meristem (NAM) protein (NAM)	nactf23	AT1G08490	Chloroplastic NifS-like protein that can catalyze the conversion of cysteine into alanine and elemental sulfur (S(0)) and of selenocysteine into alanine and elemental Se (Se(0)). Overexpression enhances selenium tolerance and accumulation.	SUFS	---
Zm00001d012527	Zm00001d049594	TF to gene	AT1G77450	No apical meristem (NAM) protein (NAM)	nactf23	AT4G16820	Encodes a lipase that hydrolyzes phosphatidylcholine, glycolipids as well as triacylglycerols.	PLA-I{beta]2	phospholipase A I beta 2
Zm00001d012527	Zm00001d053212	TF to gene	AT1G77450	No apical meristem (NAM) protein (NAM)	nactf23	AT2G17880	---	---	---
Zm00001d025964	Zm00001d003533	TF to gene	AT2G46680	Homeobox domain (Homeobox) // Homeobox associated leucine zipper (HALZ)	hb70	AT1G17420	Lipoxygenase	LOX3	lipoxygenase 3
Zm00001d025964	Zm00001d011066	TF to gene	AT2G46680	Homeobox domain (Homeobox) // Homeobox associated leucine zipper (HALZ)	hb70	AT1G07570	Protein kinase capable of phosphorylating tyrosine, serine, and threonine residues	APK1A	---
Zm00001d025964	Zm00001d015856	TF to gene	AT2G46680	Homeobox domain (Homeobox) // Homeobox associated leucine zipper (HALZ)	hb70	AT2G44350	encodes a mitochrondrion targeted citrate synthase, the first enzyme of the tricarboxylic acid cycle, catalyzing the condensation of acetyl-CoA and oxaloacetate, finally yielding citrate and CoA.	CSY4	CITRATE SYNTHASE 4
Zm00001d025964	Zm00001d016902	TF to gene	AT2G46680	Homeobox domain (Homeobox) // Homeobox associated leucine zipper (HALZ)	hb70	AT5G64300	encodes GTP cyclohydrolase II that can functionally complement E. coli mutant deficient in this gene. It also has 3,4-dihydroxy-2-butanone-4-phosphate synthase activity which makes it a bifunctional enzyme involved in the formation of the pyrimidine and of the carbohydrate from GTP and ribulose-5-phosphate, respectively	RIBA1	riboflavin A1
Zm00001d025964	Zm00001d017425	TF to gene	AT2G46680	Homeobox domain (Homeobox) // Homeobox associated leucine zipper (HALZ)	hb70	AT5G53560	Encodes a cytochrome b5 isoform that can be reduced by AtCBR, a cytochrome b5 reductase.	CB5-E	cytochrome B5 isoform E
Zm00001d025964	Zm00001d019060	TF to gene	AT2G46680	Homeobox domain (Homeobox) // Homeobox associated leucine zipper (HALZ)	hb70	AT4G15560	Encodes a protein with 1-deoxyxylulose 5-phosphate synthase activity involved in the MEP pathway. It is essential for chloroplast development in Arabidopsis	DXS	1-DEOXY-D-XYLULOSE 5-PHOSPHATE SYNTHASE
Zm00001d025964	Zm00001d019091	TF to gene	AT2G46680	Homeobox domain (Homeobox) // Homeobox associated leucine zipper (HALZ)	hb70	AT1G04760	member of Synaptobrevin -like protein family	VAMP726	vesicle-associated membrane protein 726
Zm00001d025964	Zm00001d020584	TF to gene	AT2G46680	Homeobox domain (Homeobox) // Homeobox associated leucine zipper (HALZ)	hb70	AT1G07660	---	---	---
Zm00001d025964	Zm00001d021288	TF to gene	AT2G46680	Homeobox domain (Homeobox) // Homeobox associated leucine zipper (HALZ)	hb70	AT4G22920	Similar to the tomato senescence-inducible chloroplast stay-green protein 1. It is upregulated during maximal senescence in the Arabidopsis life cycle, especially in senescent leaves.	NYE1	NON-YELLOWING 1
Zm00001d025964	Zm00001d022492	TF to gene	AT2G46680	Homeobox domain (Homeobox) // Homeobox associated leucine zipper (HALZ)	hb70	AT5G18610	---	---	---
Zm00001d025964	Zm00001d025451	TF to gene	AT2G46680	Homeobox domain (Homeobox) // Homeobox associated leucine zipper (HALZ)	hb70	AT5G42380	---	CML39	CALMODULIN LIKE 39
Zm00001d025964	Zm00001d026126	TF to gene	AT2G46680	Homeobox domain (Homeobox) // Homeobox associated leucine zipper (HALZ)	hb70	AT2G17220	---	Kin3	kinase 3
Zm00001d025964	Zm00001d026154	TF to gene	AT2G46680	Homeobox domain (Homeobox) // Homeobox associated leucine zipper (HALZ)	hb70	AT4G11600	Encodes glutathione peroxidase.	PHGPX	---
Zm00001d025964	Zm00001d026584	TF to gene	AT2G46680	Homeobox domain (Homeobox) // Homeobox associated leucine zipper (HALZ)	hb70	AT2G37250	encodes adenylate kinase that is located in the chloroplast involved in the coordination of metabolism and growth	ATPADK1	---
Zm00001d025964	Zm00001d026649	TF to gene	AT2G46680	Homeobox domain (Homeobox) // Homeobox associated leucine zipper (HALZ)	hb70	AT3G48990	---	---	---
Zm00001d025964	Zm00001d027619	TF to gene	AT2G46680	Homeobox domain (Homeobox) // Homeobox associated leucine zipper (HALZ)	hb70	AT3G23920	Encodes a chloroplast beta-amylase. Is necessary for leaf starch breakdown in the absence of BAM3.	TR-BAMY	---
Zm00001d025964	Zm00001d027656	TF to gene	AT2G46680	Homeobox domain (Homeobox) // Homeobox associated leucine zipper (HALZ)	hb70	AT3G44880	Encodes a pheide a oxygenase (PAO). Accelerated cell death (acd1) mutants show rapid, spreading necrotic responses to both virulent and avirulent Pseudomonas syringae pv. maculicola or pv. tomato pathogens and to ethylene.	PAO	PHEOPHORBIDE A OXYGENASE
Zm00001d025964	Zm00001d027892	TF to gene	AT2G46680	Homeobox domain (Homeobox) // Homeobox associated leucine zipper (HALZ)	hb70	AT2G05940	---	RIPK	RPM1-induced protein kinase
Zm00001d025964	Zm00001d028171	TF to gene	AT2G46680	Homeobox domain (Homeobox) // Homeobox associated leucine zipper (HALZ)	hb70	AT5G55530	---	---	---
Zm00001d025964	Zm00001d028693	TF to gene	AT2G46680	Homeobox domain (Homeobox) // Homeobox associated leucine zipper (HALZ)	hb70	AT3G55040	Encodes a member of the lambda family of glutathione transferases. It has thiol transferase activity and self S-glutathionylation activity in vitro.	GSTL2	glutathione transferase lambda 2
Zm00001d025964	Zm00001d031168	TF to gene	AT2G46680	Homeobox domain (Homeobox) // Homeobox associated leucine zipper (HALZ)	hb70	AT2G21660	Encodes a small glycine-rich RNA binding protein that is part of a negative-feedback loop through which AtGRP7 regulates the circadian oscillations of its own transcript. Gene expression is induced by cold. GRP7 appears to promote stomatal opening and reduce tolerance under salt and dehydration stress conditions, but, promotes stomatal closing and thereby increases stress tolerance under conditio…	GRP7	GLYCINE-RICH RNA-BINDING PROTEIN 7
Zm00001d025964	Zm00001d033389	TF to gene	AT2G46680	Homeobox domain (Homeobox) // Homeobox associated leucine zipper (HALZ)	hb70	AT4G37710	---	---	---
Zm00001d025964	Zm00001d034345	TF to gene	AT2G46680	Homeobox domain (Homeobox) // Homeobox associated leucine zipper (HALZ)	hb70	AT4G05390	Encodes a root-type ferredoxin:NADP(H) oxidoreductase.	RFNR1	root FNR 1
Zm00001d025964	Zm00001d036761	TF to gene	AT2G46680	Homeobox domain (Homeobox) // Homeobox associated leucine zipper (HALZ)	hb70	AT5G32440	---	---	---
Zm00001d025964	Zm00001d041672	TF to gene	AT2G46680	Homeobox domain (Homeobox) // Homeobox associated leucine zipper (HALZ)	hb70	AT1G09200	---	---	---
Zm00001d025964	Zm00001d043382	TF to gene	AT2G46680	Homeobox domain (Homeobox) // Homeobox associated leucine zipper (HALZ)	hb70	AT5G11520	Encodes the chloroplastic isozyme of aspartate aminotransferase. Involved in aspartate biosynthesis and nitrogen metabolism. mRNA is expressed in senescing leaves.	YLS4	YELLOW-LEAF-SPECIFIC GENE 4
Zm00001d025964	Zm00001d043782	TF to gene	AT2G46680	Homeobox domain (Homeobox) // Homeobox associated leucine zipper (HALZ)	hb70	AT1G68840	Rav2 is part of a complex that has been named `regulator of the (H+)-ATPase of the vacuolar and endosomal membranes' (RAVE)	TEM2	TEMPRANILLO 2
Zm00001d025964	Zm00001d044291	TF to gene	AT2G46680	Homeobox domain (Homeobox) // Homeobox associated leucine zipper (HALZ)	hb70	AT3G25690	actin binding protein required for normal chloroplast positioning	CHUP1	CHLOROPLAST UNUSUAL POSITIONING 1
Zm00001d025964	Zm00001d046454	TF to gene	AT2G46680	Homeobox domain (Homeobox) // Homeobox associated leucine zipper (HALZ)	hb70	AT1G08510	Encodes an acyl-acyl carrier protein thioesterase. Hydrolyzes primarily saturated acyl-ACPs with chain lengths that vary between 8 and 18 carbons. Involved in saturated fatty acid synthesis. Nuclear-encoded, plastid-targeted globular protein that is functional as dimer.	FATB	fatty acyl-ACP thioesterases B
Zm00001d025964	Zm00001d047765	TF to gene	AT2G46680	Homeobox domain (Homeobox) // Homeobox associated leucine zipper (HALZ)	hb70	AT3G55040	Encodes a member of the lambda family of glutathione transferases. It has thiol transferase activity and self S-glutathionylation activity in vitro.	GSTL2	glutathione transferase lambda 2
Zm00001d025964	Zm00001d047799	TF to gene	AT2G46680	Homeobox domain (Homeobox) // Homeobox associated leucine zipper (HALZ)	hb70	AT5G02500	encodes a member of heat shock protein 70 family.	HSP70-1	HEAT SHOCK PROTEIN 70-1
Zm00001d025964	Zm00001d052457	TF to gene	AT2G46680	Homeobox domain (Homeobox) // Homeobox associated leucine zipper (HALZ)	hb70	AT3G57330	---	ACA11	autoinhibited Ca2+-ATPase 11
Zm00001d025964	Zm00001d053212	TF to gene	AT2G46680	Homeobox domain (Homeobox) // Homeobox associated leucine zipper (HALZ)	hb70	AT2G17880	---	---	---
Zm00001d039893	Zm00001d002704	TF to gene	AT2G38090	DUPLICATED SANT DNA-BINDING DOMAIN-CONTAINING PROTEIN	myb81	AT4G11600	Encodes glutathione peroxidase.	PHGPX	---
Zm00001d039893	Zm00001d003533	TF to gene	AT2G38090	DUPLICATED SANT DNA-BINDING DOMAIN-CONTAINING PROTEIN	myb81	AT1G17420	Lipoxygenase	LOX3	lipoxygenase 3
Zm00001d039893	Zm00001d005193	TF to gene	AT2G38090	DUPLICATED SANT DNA-BINDING DOMAIN-CONTAINING PROTEIN	myb81	AT5G01750	---	---	---
Zm00001d039893	Zm00001d006211	TF to gene	AT2G38090	DUPLICATED SANT DNA-BINDING DOMAIN-CONTAINING PROTEIN	myb81	AT4G22920	Similar to the tomato senescence-inducible chloroplast stay-green protein 1. It is upregulated during maximal senescence in the Arabidopsis life cycle, especially in senescent leaves.	NYE1	NON-YELLOWING 1
Zm00001d039893	Zm00001d010061	TF to gene	AT2G38090	DUPLICATED SANT DNA-BINDING DOMAIN-CONTAINING PROTEIN	myb81	AT5G02020	Encodes a protein involved in salt tolerance, names SIS (Salt Induced Serine rich).	SIS	Salt Induced Serine rich
Zm00001d039893	Zm00001d012293	TF to gene	AT2G38090	DUPLICATED SANT DNA-BINDING DOMAIN-CONTAINING PROTEIN	myb81	AT2G27510	---	FD3	ferredoxin 3
Zm00001d039893	Zm00001d013411	TF to gene	AT2G38090	DUPLICATED SANT DNA-BINDING DOMAIN-CONTAINING PROTEIN	myb81	AT1G48450	---	---	---
Zm00001d039893	Zm00001d013831	TF to gene	AT2G38090	DUPLICATED SANT DNA-BINDING DOMAIN-CONTAINING PROTEIN	myb81	AT5G13280	Asp kinase inhibited by Lys and S-adenosylmethionine. Contains regulatory domains that belong to the ACT domain family, which allow binding to a extreme variety of ligands. Can function as a monomer or as a dimer with acetohydroxyacid synthase (HSDH).	AK1	ASPARTATE KINASE 1
Zm00001d039893	Zm00001d014291	TF to gene	AT2G38090	DUPLICATED SANT DNA-BINDING DOMAIN-CONTAINING PROTEIN	myb81	AT4G33500	---	---	---
Zm00001d039893	Zm00001d015012	TF to gene	AT2G38090	DUPLICATED SANT DNA-BINDING DOMAIN-CONTAINING PROTEIN	myb81	AT2G17220	---	Kin3	kinase 3
Zm00001d039893	Zm00001d015856	TF to gene	AT2G38090	DUPLICATED SANT DNA-BINDING DOMAIN-CONTAINING PROTEIN	myb81	AT2G44350	encodes a mitochrondrion targeted citrate synthase, the first enzyme of the tricarboxylic acid cycle, catalyzing the condensation of acetyl-CoA and oxaloacetate, finally yielding citrate and CoA.	CSY4	CITRATE SYNTHASE 4
Zm00001d039893	Zm00001d017380	TF to gene	AT2G38090	DUPLICATED SANT DNA-BINDING DOMAIN-CONTAINING PROTEIN	myb81	AT3G48890	putative progesterone-binding protein homolog (Atmp2) mRNA,	MSBP2	MEMBRANE STEROID BINDING PROTEIN 2
Zm00001d039893	Zm00001d017966	TF to gene	AT2G38090	DUPLICATED SANT DNA-BINDING DOMAIN-CONTAINING PROTEIN	myb81	AT3G17810	Encodes a protein predicted to have dihydropyrimidine dehydrogenase activity. Its activity has not been demonstrated in vivo, but, it is required for efficient uracil catabolism in Arabidopsis. It localizes to the plastid.	PYD1	pyrimidine 1
Zm00001d039893	Zm00001d017994	TF to gene	AT2G38090	DUPLICATED SANT DNA-BINDING DOMAIN-CONTAINING PROTEIN	myb81	AT1G24130	---	---	---
Zm00001d039893	Zm00001d018809	TF to gene	AT2G38090	DUPLICATED SANT DNA-BINDING DOMAIN-CONTAINING PROTEIN	myb81	AT1G78380	Encodes a glutathione transferase that is a member of Tau GST gene family. Expression is induced by drought stress, oxidative stress, and high doses of auxin and cytokinin. naming convention according to Wagner et al. (2002) The expression of this gene is upregulated by herbicide safeners such as benoxacor and fenclorim.	GSTU19	glutathione S-transferase TAU 19
Zm00001d039893	Zm00001d019091	TF to gene	AT2G38090	DUPLICATED SANT DNA-BINDING DOMAIN-CONTAINING PROTEIN	myb81	AT1G04760	member of Synaptobrevin -like protein family	VAMP726	vesicle-associated membrane protein 726
Zm00001d039893	Zm00001d020639	TF to gene	AT2G38090	DUPLICATED SANT DNA-BINDING DOMAIN-CONTAINING PROTEIN	myb81	AT1G54130	---	RSH3	RELA/SPOT homolog 3
Zm00001d039893	Zm00001d020787	TF to gene	AT2G38090	DUPLICATED SANT DNA-BINDING DOMAIN-CONTAINING PROTEIN	myb81	AT4G40080	---	---	---
Zm00001d039893	Zm00001d021288	TF to gene	AT2G38090	DUPLICATED SANT DNA-BINDING DOMAIN-CONTAINING PROTEIN	myb81	AT4G22920	Similar to the tomato senescence-inducible chloroplast stay-green protein 1. It is upregulated during maximal senescence in the Arabidopsis life cycle, especially in senescent leaves.	NYE1	NON-YELLOWING 1
Zm00001d039893	Zm00001d022492	TF to gene	AT2G38090	DUPLICATED SANT DNA-BINDING DOMAIN-CONTAINING PROTEIN	myb81	AT5G18610	---	---	---
Zm00001d039893	Zm00001d025451	TF to gene	AT2G38090	DUPLICATED SANT DNA-BINDING DOMAIN-CONTAINING PROTEIN	myb81	AT5G42380	---	CML39	CALMODULIN LIKE 39
Zm00001d039893	Zm00001d026126	TF to gene	AT2G38090	DUPLICATED SANT DNA-BINDING DOMAIN-CONTAINING PROTEIN	myb81	AT2G17220	---	Kin3	kinase 3
Zm00001d039893	Zm00001d026154	TF to gene	AT2G38090	DUPLICATED SANT DNA-BINDING DOMAIN-CONTAINING PROTEIN	myb81	AT4G11600	Encodes glutathione peroxidase.	PHGPX	---
Zm00001d039893	Zm00001d026649	TF to gene	AT2G38090	DUPLICATED SANT DNA-BINDING DOMAIN-CONTAINING PROTEIN	myb81	AT3G48990	---	---	---
Zm00001d039893	Zm00001d027656	TF to gene	AT2G38090	DUPLICATED SANT DNA-BINDING DOMAIN-CONTAINING PROTEIN	myb81	AT3G44880	Encodes a pheide a oxygenase (PAO). Accelerated cell death (acd1) mutants show rapid, spreading necrotic responses to both virulent and avirulent Pseudomonas syringae pv. maculicola or pv. tomato pathogens and to ethylene.	PAO	PHEOPHORBIDE A OXYGENASE
Zm00001d039893	Zm00001d028303	TF to gene	AT2G38090	DUPLICATED SANT DNA-BINDING DOMAIN-CONTAINING PROTEIN	myb81	AT3G49680	Encodes a chloroplast branched-chain amino acid aminotransferase. Complements the yeast leu/iso-leu/val auxotrophy mutant.	BCAT3	branched-chain aminotransferase 3
Zm00001d039893	Zm00001d028992	TF to gene	AT2G38090	DUPLICATED SANT DNA-BINDING DOMAIN-CONTAINING PROTEIN	myb81	AT1G08570	Encodes a member of the thioredoxin family protein. Located in the chloroplast. Shows high activity towards the chloroplast 2-Cys peroxiredoxin A, and poor activity towards the chloroplast NADP-malate dehydrogenase.	ACHT4	atypical CYS HIS rich thioredoxin 4
Zm00001d039893	Zm00001d031449	TF to gene	AT2G38090	DUPLICATED SANT DNA-BINDING DOMAIN-CONTAINING PROTEIN	myb81	AT3G45140	Chloroplast lipoxygenase required for wound-induced jasmonic acid accumulation in Arabidopsis.Mutants are resistant to Staphylococcus aureus and accumulate salicylic acid upon infection.	LOX2	lipoxygenase 2
Zm00001d039893	Zm00001d034615	TF to gene	AT2G38090	DUPLICATED SANT DNA-BINDING DOMAIN-CONTAINING PROTEIN	myb81	AT5G01750	---	---	---
Zm00001d039893	Zm00001d034760	TF to gene	AT2G38090	DUPLICATED SANT DNA-BINDING DOMAIN-CONTAINING PROTEIN	myb81	AT2G27510	---	FD3	ferredoxin 3
Zm00001d039893	Zm00001d035445	TF to gene	AT2G38090	DUPLICATED SANT DNA-BINDING DOMAIN-CONTAINING PROTEIN	myb81	AT4G23100	Encodes the enzyme glutamate-cysteine ligase catalyzing the first, and rate-limiting, step of glutathione biosynthesis. Required for cell proliferation at the root tip. Involved in susceptibility to the bacterial pathogen Pseudomonas syringae. Mutants are phytoalexin defective.	RML1	ROOT MERISTEMLESS 1
Zm00001d039893	Zm00001d036197	TF to gene	AT2G38090	DUPLICATED SANT DNA-BINDING DOMAIN-CONTAINING PROTEIN	myb81	AT1G31490	---	---	---
Zm00001d039893	Zm00001d036761	TF to gene	AT2G38090	DUPLICATED SANT DNA-BINDING DOMAIN-CONTAINING PROTEIN	myb81	AT5G32440	---	---	---
Zm00001d039893	Zm00001d037435	TF to gene	AT2G38090	DUPLICATED SANT DNA-BINDING DOMAIN-CONTAINING PROTEIN	myb81	AT1G49000	---	---	---
Zm00001d039893	Zm00001d038352	TF to gene	AT2G38090	DUPLICATED SANT DNA-BINDING DOMAIN-CONTAINING PROTEIN	myb81	AT5G59080	---	---	---
Zm00001d039893	Zm00001d038841	TF to gene	AT2G38090	DUPLICATED SANT DNA-BINDING DOMAIN-CONTAINING PROTEIN	myb81	AT5G62530	Encodes mitochondrial Delta-pyrroline-5- carboxylate dehydrogenase. Involved in the catabolism of proline to glutamate. Involved in protection from proline toxicity. Induced at pathogen infection sites. P5CDH and SRO5 (an overlapping gene in the sense orientation) generate 24-nt and 21-nt siRNAs, which together are components of a regulatory loop controlling reactive oxygen species (ROS) producti…	P5CDH	DELTA1-PYRROLINE-5-CARBOXYLATE DEHYDROGENASE
Zm00001d039893	Zm00001d040107	TF to gene	AT2G38090	DUPLICATED SANT DNA-BINDING DOMAIN-CONTAINING PROTEIN	myb81	AT3G03440	---	---	---
Zm00001d039893	Zm00001d041082	TF to gene	AT2G38090	DUPLICATED SANT DNA-BINDING DOMAIN-CONTAINING PROTEIN	myb81	AT1G79460	Encodes for a protein with ent-kaurene synthase B activity which catalyzes the second step in the cyclization of GGPP to ent-kaurene in the gibberellins biosynthetic pathway.	KS1	ENT-KAURENE SYNTHASE 1
Zm00001d039893	Zm00001d043382	TF to gene	AT2G38090	DUPLICATED SANT DNA-BINDING DOMAIN-CONTAINING PROTEIN	myb81	AT5G11520	Encodes the chloroplastic isozyme of aspartate aminotransferase. Involved in aspartate biosynthesis and nitrogen metabolism. mRNA is expressed in senescing leaves.	YLS4	YELLOW-LEAF-SPECIFIC GENE 4
Zm00001d039893	Zm00001d043782	TF to gene	AT2G38090	DUPLICATED SANT DNA-BINDING DOMAIN-CONTAINING PROTEIN	myb81	AT1G68840	Rav2 is part of a complex that has been named `regulator of the (H+)-ATPase of the vacuolar and endosomal membranes' (RAVE)	TEM2	TEMPRANILLO 2
Zm00001d039893	Zm00001d044291	TF to gene	AT2G38090	DUPLICATED SANT DNA-BINDING DOMAIN-CONTAINING PROTEIN	myb81	AT3G25690	actin binding protein required for normal chloroplast positioning	CHUP1	CHLOROPLAST UNUSUAL POSITIONING 1
Zm00001d039893	Zm00001d046454	TF to gene	AT2G38090	DUPLICATED SANT DNA-BINDING DOMAIN-CONTAINING PROTEIN	myb81	AT1G08510	Encodes an acyl-acyl carrier protein thioesterase. Hydrolyzes primarily saturated acyl-ACPs with chain lengths that vary between 8 and 18 carbons. Involved in saturated fatty acid synthesis. Nuclear-encoded, plastid-targeted globular protein that is functional as dimer.	FATB	fatty acyl-ACP thioesterases B
Zm00001d039893	Zm00001d047240	TF to gene	AT2G38090	DUPLICATED SANT DNA-BINDING DOMAIN-CONTAINING PROTEIN	myb81	AT2G26570	Encodes a coiled-coil protein WEB1 (weak chloroplast movement under blue light 1). WEB1, together with another coiled-coil protein WEB2/PMI2 (At1g66840), maintains the chloroplast photorelocation movement velocity.	WEB1	WEAK CHLOROPLAST MOVEMENT UNDER BLUE LIGHT 1
Zm00001d039893	Zm00001d047757	TF to gene	AT2G38090	DUPLICATED SANT DNA-BINDING DOMAIN-CONTAINING PROTEIN	myb81	AT1G07890	Encodes a cytosolic ascorbate peroxidase APX1. Ascorbate peroxidases are enzymes that scavenge hydrogen peroxide in plant cells. Eight types of APX have been described for Arabidopsis: three cytosolic (APX1, APX2, APX6), two chloroplastic types (stromal sAPX, thylakoid tAPX), and three microsomal (APX3, APX4, APX5) isoforms. At least part of the induction of heat shock proteins during light stres…	MEE6	maternal effect embryo arrest 6
Zm00001d039893	Zm00001d047765	TF to gene	AT2G38090	DUPLICATED SANT DNA-BINDING DOMAIN-CONTAINING PROTEIN	myb81	AT3G55040	Encodes a member of the lambda family of glutathione transferases. It has thiol transferase activity and self S-glutathionylation activity in vitro.	GSTL2	glutathione transferase lambda 2
Zm00001d039893	Zm00001d048334	TF to gene	AT2G38090	DUPLICATED SANT DNA-BINDING DOMAIN-CONTAINING PROTEIN	myb81	AT1G13990	---	---	---
Zm00001d039893	Zm00001d048358	TF to gene	AT2G38090	DUPLICATED SANT DNA-BINDING DOMAIN-CONTAINING PROTEIN	myb81	AT2G05710	Encodes an aconitase that can catalyze the conversion of citrate to isocitrate through a cis-aconitate intermediate, indicating that it may participate in the TCA cycle and other primary metabolic pathways. The protein is believed to accumulate in the mitochondria and the cytosol. It affects CSD2 (At2g28190 - a superoxide dismutase) transcript levels and may play a role in the response to oxidati…	ACO3	aconitase 3
Zm00001d039893	Zm00001d049073	TF to gene	AT2G38090	DUPLICATED SANT DNA-BINDING DOMAIN-CONTAINING PROTEIN	myb81	AT1G08490	Chloroplastic NifS-like protein that can catalyze the conversion of cysteine into alanine and elemental sulfur (S(0)) and of selenocysteine into alanine and elemental Se (Se(0)). Overexpression enhances selenium tolerance and accumulation.	SUFS	---
Zm00001d039893	Zm00001d053212	TF to gene	AT2G38090	DUPLICATED SANT DNA-BINDING DOMAIN-CONTAINING PROTEIN	myb81	AT2G17880	---	---	---
Zm00001d043950	Zm00001d003533	TF to gene	AT4G18170	FAMILY NOT NAMED // WRKY TRANSCRIPTION FACTOR 48-RELATED	wrky95	AT1G17420	Lipoxygenase	LOX3	lipoxygenase 3
Zm00001d043950	Zm00001d006900	TF to gene	AT4G18170	FAMILY NOT NAMED // WRKY TRANSCRIPTION FACTOR 48-RELATED	wrky95	AT1G22410	---	---	---
Zm00001d043950	Zm00001d011066	TF to gene	AT4G18170	FAMILY NOT NAMED // WRKY TRANSCRIPTION FACTOR 48-RELATED	wrky95	AT1G07570	Protein kinase capable of phosphorylating tyrosine, serine, and threonine residues	APK1A	---
Zm00001d043950	Zm00001d011610	TF to gene	AT4G18170	FAMILY NOT NAMED // WRKY TRANSCRIPTION FACTOR 48-RELATED	wrky95	AT5G53460	NADH-dependent glutamate synthase	GLT1	NADH-dependent glutamate synthase 1
Zm00001d043950	Zm00001d012293	TF to gene	AT4G18170	FAMILY NOT NAMED // WRKY TRANSCRIPTION FACTOR 48-RELATED	wrky95	AT2G27510	---	FD3	ferredoxin 3
Zm00001d043950	Zm00001d013831	TF to gene	AT4G18170	FAMILY NOT NAMED // WRKY TRANSCRIPTION FACTOR 48-RELATED	wrky95	AT5G13280	Asp kinase inhibited by Lys and S-adenosylmethionine. Contains regulatory domains that belong to the ACT domain family, which allow binding to a extreme variety of ligands. Can function as a monomer or as a dimer with acetohydroxyacid synthase (HSDH).	AK1	ASPARTATE KINASE 1
Zm00001d043950	Zm00001d015012	TF to gene	AT4G18170	FAMILY NOT NAMED // WRKY TRANSCRIPTION FACTOR 48-RELATED	wrky95	AT2G17220	---	Kin3	kinase 3
Zm00001d043950	Zm00001d015856	TF to gene	AT4G18170	FAMILY NOT NAMED // WRKY TRANSCRIPTION FACTOR 48-RELATED	wrky95	AT2G44350	encodes a mitochrondrion targeted citrate synthase, the first enzyme of the tricarboxylic acid cycle, catalyzing the condensation of acetyl-CoA and oxaloacetate, finally yielding citrate and CoA.	CSY4	CITRATE SYNTHASE 4
Zm00001d043950	Zm00001d017380	TF to gene	AT4G18170	FAMILY NOT NAMED // WRKY TRANSCRIPTION FACTOR 48-RELATED	wrky95	AT3G48890	putative progesterone-binding protein homolog (Atmp2) mRNA,	MSBP2	MEMBRANE STEROID BINDING PROTEIN 2
Zm00001d043950	Zm00001d017966	TF to gene	AT4G18170	FAMILY NOT NAMED // WRKY TRANSCRIPTION FACTOR 48-RELATED	wrky95	AT3G17810	Encodes a protein predicted to have dihydropyrimidine dehydrogenase activity. Its activity has not been demonstrated in vivo, but, it is required for efficient uracil catabolism in Arabidopsis. It localizes to the plastid.	PYD1	pyrimidine 1
Zm00001d043950	Zm00001d019091	TF to gene	AT4G18170	FAMILY NOT NAMED // WRKY TRANSCRIPTION FACTOR 48-RELATED	wrky95	AT1G04760	member of Synaptobrevin -like protein family	VAMP726	vesicle-associated membrane protein 726
Zm00001d043950	Zm00001d020787	TF to gene	AT4G18170	FAMILY NOT NAMED // WRKY TRANSCRIPTION FACTOR 48-RELATED	wrky95	AT4G40080	---	---	---
Zm00001d043950	Zm00001d021288	TF to gene	AT4G18170	FAMILY NOT NAMED // WRKY TRANSCRIPTION FACTOR 48-RELATED	wrky95	AT4G22920	Similar to the tomato senescence-inducible chloroplast stay-green protein 1. It is upregulated during maximal senescence in the Arabidopsis life cycle, especially in senescent leaves.	NYE1	NON-YELLOWING 1
Zm00001d043950	Zm00001d022492	TF to gene	AT4G18170	FAMILY NOT NAMED // WRKY TRANSCRIPTION FACTOR 48-RELATED	wrky95	AT5G18610	---	---	---
Zm00001d043950	Zm00001d025333	TF to gene	AT4G18170	FAMILY NOT NAMED // WRKY TRANSCRIPTION FACTOR 48-RELATED	wrky95	AT1G08250	Encodes a plastid-localized arogenate dehydratase involved in phenylalanine biosynthesis. Although this enzyme has sequence similarity to prephenate dehydratases, it is 98 times more active with arogenate than prephenate in enzymatic assays.	AtADT6	Arabidopsis thaliana arogenate dehydratase 6
Zm00001d043950	Zm00001d025451	TF to gene	AT4G18170	FAMILY NOT NAMED // WRKY TRANSCRIPTION FACTOR 48-RELATED	wrky95	AT5G42380	---	CML39	CALMODULIN LIKE 39
Zm00001d043950	Zm00001d026126	TF to gene	AT4G18170	FAMILY NOT NAMED // WRKY TRANSCRIPTION FACTOR 48-RELATED	wrky95	AT2G17220	---	Kin3	kinase 3
Zm00001d043950	Zm00001d026154	TF to gene	AT4G18170	FAMILY NOT NAMED // WRKY TRANSCRIPTION FACTOR 48-RELATED	wrky95	AT4G11600	Encodes glutathione peroxidase.	PHGPX	---
Zm00001d043950	Zm00001d026584	TF to gene	AT4G18170	FAMILY NOT NAMED // WRKY TRANSCRIPTION FACTOR 48-RELATED	wrky95	AT2G37250	encodes adenylate kinase that is located in the chloroplast involved in the coordination of metabolism and growth	ATPADK1	---
Zm00001d043950	Zm00001d026649	TF to gene	AT4G18170	FAMILY NOT NAMED // WRKY TRANSCRIPTION FACTOR 48-RELATED	wrky95	AT3G48990	---	---	---
Zm00001d043950	Zm00001d027557	TF to gene	AT4G18170	FAMILY NOT NAMED // WRKY TRANSCRIPTION FACTOR 48-RELATED	wrky95	AT1G10370	---	GSTU17	GLUTATHIONE S-TRANSFERASE U17
Zm00001d043950	Zm00001d027619	TF to gene	AT4G18170	FAMILY NOT NAMED // WRKY TRANSCRIPTION FACTOR 48-RELATED	wrky95	AT3G23920	Encodes a chloroplast beta-amylase. Is necessary for leaf starch breakdown in the absence of BAM3.	TR-BAMY	---
Zm00001d043950	Zm00001d028171	TF to gene	AT4G18170	FAMILY NOT NAMED // WRKY TRANSCRIPTION FACTOR 48-RELATED	wrky95	AT5G55530	---	---	---
Zm00001d043950	Zm00001d028693	TF to gene	AT4G18170	FAMILY NOT NAMED // WRKY TRANSCRIPTION FACTOR 48-RELATED	wrky95	AT3G55040	Encodes a member of the lambda family of glutathione transferases. It has thiol transferase activity and self S-glutathionylation activity in vitro.	GSTL2	glutathione transferase lambda 2
Zm00001d043950	Zm00001d031168	TF to gene	AT4G18170	FAMILY NOT NAMED // WRKY TRANSCRIPTION FACTOR 48-RELATED	wrky95	AT2G21660	Encodes a small glycine-rich RNA binding protein that is part of a negative-feedback loop through which AtGRP7 regulates the circadian oscillations of its own transcript. Gene expression is induced by cold. GRP7 appears to promote stomatal opening and reduce tolerance under salt and dehydration stress conditions, but, promotes stomatal closing and thereby increases stress tolerance under conditio…	GRP7	GLYCINE-RICH RNA-BINDING PROTEIN 7
Zm00001d043950	Zm00001d031449	TF to gene	AT4G18170	FAMILY NOT NAMED // WRKY TRANSCRIPTION FACTOR 48-RELATED	wrky95	AT3G45140	Chloroplast lipoxygenase required for wound-induced jasmonic acid accumulation in Arabidopsis.Mutants are resistant to Staphylococcus aureus and accumulate salicylic acid upon infection.	LOX2	lipoxygenase 2
Zm00001d043950	Zm00001d033128	TF to gene	AT4G18170	FAMILY NOT NAMED // WRKY TRANSCRIPTION FACTOR 48-RELATED	wrky95	AT1G26910	---	RPL10B	ribosomal protein L10 B
Zm00001d043950	Zm00001d036197	TF to gene	AT4G18170	FAMILY NOT NAMED // WRKY TRANSCRIPTION FACTOR 48-RELATED	wrky95	AT1G31490	---	---	---
Zm00001d043950	Zm00001d038352	TF to gene	AT4G18170	FAMILY NOT NAMED // WRKY TRANSCRIPTION FACTOR 48-RELATED	wrky95	AT5G59080	---	---	---
Zm00001d043950	Zm00001d038841	TF to gene	AT4G18170	FAMILY NOT NAMED // WRKY TRANSCRIPTION FACTOR 48-RELATED	wrky95	AT5G62530	Encodes mitochondrial Delta-pyrroline-5- carboxylate dehydrogenase. Involved in the catabolism of proline to glutamate. Involved in protection from proline toxicity. Induced at pathogen infection sites. P5CDH and SRO5 (an overlapping gene in the sense orientation) generate 24-nt and 21-nt siRNAs, which together are components of a regulatory loop controlling reactive oxygen species (ROS) producti…	P5CDH	DELTA1-PYRROLINE-5-CARBOXYLATE DEHYDROGENASE
Zm00001d043950	Zm00001d039364	TF to gene	AT4G18170	FAMILY NOT NAMED // WRKY TRANSCRIPTION FACTOR 48-RELATED	wrky95	AT1G53280	---	DJ1B	DJ-1 homolog B
Zm00001d043950	Zm00001d039685	TF to gene	AT4G18170	FAMILY NOT NAMED // WRKY TRANSCRIPTION FACTOR 48-RELATED	wrky95	AT5G40390	Encodes a protein which might be involved in the formation of verbascose. A T-DNA insertion mutant was shown to have a decreased amount of verbascose (as well as mannitol) whereas the levels of raffinose and stachyose remained unchanged.	SIP1	seed imbibition 1-like
Zm00001d043950	Zm00001d041082	TF to gene	AT4G18170	FAMILY NOT NAMED // WRKY TRANSCRIPTION FACTOR 48-RELATED	wrky95	AT1G79460	Encodes for a protein with ent-kaurene synthase B activity which catalyzes the second step in the cyclization of GGPP to ent-kaurene in the gibberellins biosynthetic pathway.	KS1	ENT-KAURENE SYNTHASE 1
Zm00001d043950	Zm00001d042869	TF to gene	AT4G18170	FAMILY NOT NAMED // WRKY TRANSCRIPTION FACTOR 48-RELATED	wrky95	AT2G37770	---	ChlAKR	Chloroplastic aldo-keto reductase
Zm00001d043950	Zm00001d043782	TF to gene	AT4G18170	FAMILY NOT NAMED // WRKY TRANSCRIPTION FACTOR 48-RELATED	wrky95	AT1G68840	Rav2 is part of a complex that has been named `regulator of the (H+)-ATPase of the vacuolar and endosomal membranes' (RAVE)	TEM2	TEMPRANILLO 2
Zm00001d043950	Zm00001d044291	TF to gene	AT4G18170	FAMILY NOT NAMED // WRKY TRANSCRIPTION FACTOR 48-RELATED	wrky95	AT3G25690	actin binding protein required for normal chloroplast positioning	CHUP1	CHLOROPLAST UNUSUAL POSITIONING 1
Zm00001d043950	Zm00001d046454	TF to gene	AT4G18170	FAMILY NOT NAMED // WRKY TRANSCRIPTION FACTOR 48-RELATED	wrky95	AT1G08510	Encodes an acyl-acyl carrier protein thioesterase. Hydrolyzes primarily saturated acyl-ACPs with chain lengths that vary between 8 and 18 carbons. Involved in saturated fatty acid synthesis. Nuclear-encoded, plastid-targeted globular protein that is functional as dimer.	FATB	fatty acyl-ACP thioesterases B
Zm00001d043950	Zm00001d047757	TF to gene	AT4G18170	FAMILY NOT NAMED // WRKY TRANSCRIPTION FACTOR 48-RELATED	wrky95	AT1G07890	Encodes a cytosolic ascorbate peroxidase APX1. Ascorbate peroxidases are enzymes that scavenge hydrogen peroxide in plant cells. Eight types of APX have been described for Arabidopsis: three cytosolic (APX1, APX2, APX6), two chloroplastic types (stromal sAPX, thylakoid tAPX), and three microsomal (APX3, APX4, APX5) isoforms. At least part of the induction of heat shock proteins during light stres…	MEE6	maternal effect embryo arrest 6
Zm00001d043950	Zm00001d047765	TF to gene	AT4G18170	FAMILY NOT NAMED // WRKY TRANSCRIPTION FACTOR 48-RELATED	wrky95	AT3G55040	Encodes a member of the lambda family of glutathione transferases. It has thiol transferase activity and self S-glutathionylation activity in vitro.	GSTL2	glutathione transferase lambda 2
Zm00001d043950	Zm00001d048334	TF to gene	AT4G18170	FAMILY NOT NAMED // WRKY TRANSCRIPTION FACTOR 48-RELATED	wrky95	AT1G13990	---	---	---
Zm00001d048647	Zm00001d002704	TF to gene	AT1G48000	MYB-LIKE DNA-BINDING PROTEIN MYB // SUBFAMILY NOT NAMED	myb4	AT4G11600	Encodes glutathione peroxidase.	PHGPX	---
Zm00001d048647	Zm00001d003533	TF to gene	AT1G48000	MYB-LIKE DNA-BINDING PROTEIN MYB // SUBFAMILY NOT NAMED	myb4	AT1G17420	Lipoxygenase	LOX3	lipoxygenase 3
Zm00001d048647	Zm00001d006900	TF to gene	AT1G48000	MYB-LIKE DNA-BINDING PROTEIN MYB // SUBFAMILY NOT NAMED	myb4	AT1G22410	---	---	---
Zm00001d048647	Zm00001d008611	TF to gene	AT1G48000	MYB-LIKE DNA-BINDING PROTEIN MYB // SUBFAMILY NOT NAMED	myb4	AT3G49720	---	---	---
Zm00001d048647	Zm00001d011610	TF to gene	AT1G48000	MYB-LIKE DNA-BINDING PROTEIN MYB // SUBFAMILY NOT NAMED	myb4	AT5G53460	NADH-dependent glutamate synthase	GLT1	NADH-dependent glutamate synthase 1
Zm00001d048647	Zm00001d012221	TF to gene	AT1G48000	MYB-LIKE DNA-BINDING PROTEIN MYB // SUBFAMILY NOT NAMED	myb4	AT1G43800	---	---	---
Zm00001d048647	Zm00001d012293	TF to gene	AT1G48000	MYB-LIKE DNA-BINDING PROTEIN MYB // SUBFAMILY NOT NAMED	myb4	AT2G27510	---	FD3	ferredoxin 3
Zm00001d048647	Zm00001d013550	TF to gene	AT1G48000	MYB-LIKE DNA-BINDING PROTEIN MYB // SUBFAMILY NOT NAMED	myb4	AT2G22880	---	---	---
Zm00001d048647	Zm00001d013831	TF to gene	AT1G48000	MYB-LIKE DNA-BINDING PROTEIN MYB // SUBFAMILY NOT NAMED	myb4	AT5G13280	Asp kinase inhibited by Lys and S-adenosylmethionine. Contains regulatory domains that belong to the ACT domain family, which allow binding to a extreme variety of ligands. Can function as a monomer or as a dimer with acetohydroxyacid synthase (HSDH).	AK1	ASPARTATE KINASE 1
Zm00001d048647	Zm00001d017380	TF to gene	AT1G48000	MYB-LIKE DNA-BINDING PROTEIN MYB // SUBFAMILY NOT NAMED	myb4	AT3G48890	putative progesterone-binding protein homolog (Atmp2) mRNA,	MSBP2	MEMBRANE STEROID BINDING PROTEIN 2
Zm00001d048647	Zm00001d018809	TF to gene	AT1G48000	MYB-LIKE DNA-BINDING PROTEIN MYB // SUBFAMILY NOT NAMED	myb4	AT1G78380	Encodes a glutathione transferase that is a member of Tau GST gene family. Expression is induced by drought stress, oxidative stress, and high doses of auxin and cytokinin. naming convention according to Wagner et al. (2002) The expression of this gene is upregulated by herbicide safeners such as benoxacor and fenclorim.	GSTU19	glutathione S-transferase TAU 19
Zm00001d048647	Zm00001d019091	TF to gene	AT1G48000	MYB-LIKE DNA-BINDING PROTEIN MYB // SUBFAMILY NOT NAMED	myb4	AT1G04760	member of Synaptobrevin -like protein family	VAMP726	vesicle-associated membrane protein 726
Zm00001d048647	Zm00001d020639	TF to gene	AT1G48000	MYB-LIKE DNA-BINDING PROTEIN MYB // SUBFAMILY NOT NAMED	myb4	AT1G54130	---	RSH3	RELA/SPOT homolog 3
Zm00001d048647	Zm00001d021288	TF to gene	AT1G48000	MYB-LIKE DNA-BINDING PROTEIN MYB // SUBFAMILY NOT NAMED	myb4	AT4G22920	Similar to the tomato senescence-inducible chloroplast stay-green protein 1. It is upregulated during maximal senescence in the Arabidopsis life cycle, especially in senescent leaves.	NYE1	NON-YELLOWING 1
Zm00001d048647	Zm00001d022073	TF to gene	AT1G48000	MYB-LIKE DNA-BINDING PROTEIN MYB // SUBFAMILY NOT NAMED	myb4	AT3G29770	Encodes a protein predicted to act as a carboxylesterase. It has similarity to the SABP2 methyl salicylate esterase from tobacco. This protein does not act on methyl IAA, methyl JA, MeSA, MeGA4, or MEGA9 in vitro.	MES11	methyl esterase 11
Zm00001d048647	Zm00001d022181	TF to gene	AT1G48000	MYB-LIKE DNA-BINDING PROTEIN MYB // SUBFAMILY NOT NAMED	myb4	AT1G22410	---	---	---
Zm00001d048647	Zm00001d022492	TF to gene	AT1G48000	MYB-LIKE DNA-BINDING PROTEIN MYB // SUBFAMILY NOT NAMED	myb4	AT5G18610	---	---	---
Zm00001d048647	Zm00001d025333	TF to gene	AT1G48000	MYB-LIKE DNA-BINDING PROTEIN MYB // SUBFAMILY NOT NAMED	myb4	AT1G08250	Encodes a plastid-localized arogenate dehydratase involved in phenylalanine biosynthesis. Although this enzyme has sequence similarity to prephenate dehydratases, it is 98 times more active with arogenate than prephenate in enzymatic assays.	AtADT6	Arabidopsis thaliana arogenate dehydratase 6
Zm00001d048647	Zm00001d026126	TF to gene	AT1G48000	MYB-LIKE DNA-BINDING PROTEIN MYB // SUBFAMILY NOT NAMED	myb4	AT2G17220	---	Kin3	kinase 3
Zm00001d048647	Zm00001d026154	TF to gene	AT1G48000	MYB-LIKE DNA-BINDING PROTEIN MYB // SUBFAMILY NOT NAMED	myb4	AT4G11600	Encodes glutathione peroxidase.	PHGPX	---
Zm00001d048647	Zm00001d026649	TF to gene	AT1G48000	MYB-LIKE DNA-BINDING PROTEIN MYB // SUBFAMILY NOT NAMED	myb4	AT3G48990	---	---	---
Zm00001d048647	Zm00001d027656	TF to gene	AT1G48000	MYB-LIKE DNA-BINDING PROTEIN MYB // SUBFAMILY NOT NAMED	myb4	AT3G44880	Encodes a pheide a oxygenase (PAO). Accelerated cell death (acd1) mutants show rapid, spreading necrotic responses to both virulent and avirulent Pseudomonas syringae pv. maculicola or pv. tomato pathogens and to ethylene.	PAO	PHEOPHORBIDE A OXYGENASE
Zm00001d048647	Zm00001d027892	TF to gene	AT1G48000	MYB-LIKE DNA-BINDING PROTEIN MYB // SUBFAMILY NOT NAMED	myb4	AT2G05940	---	RIPK	RPM1-induced protein kinase
Zm00001d048647	Zm00001d028303	TF to gene	AT1G48000	MYB-LIKE DNA-BINDING PROTEIN MYB // SUBFAMILY NOT NAMED	myb4	AT3G49680	Encodes a chloroplast branched-chain amino acid aminotransferase. Complements the yeast leu/iso-leu/val auxotrophy mutant.	BCAT3	branched-chain aminotransferase 3
Zm00001d048647	Zm00001d029594	TF to gene	AT1G48000	MYB-LIKE DNA-BINDING PROTEIN MYB // SUBFAMILY NOT NAMED	myb4	AT3G25780	Encodes allene oxide cyclase, one of the enzymes involved in jasmonic acid biosynthesis. One of four genes in Arabidopsis that encode this enzyme. mRNA expression is upregulated in senescing leaves. Note: Nomenclature for Arabidopsis allene oxide cyclase 3 (AOC3, AT3G25780) gene is based on Stenzel et al. 2003 Plant Molecular Biology 51:895-911. AOC3 (AT3G25780) is also referred to as AOC2 in He …	AOC3	allene oxide cyclase 3
Zm00001d048647	Zm00001d034345	TF to gene	AT1G48000	MYB-LIKE DNA-BINDING PROTEIN MYB // SUBFAMILY NOT NAMED	myb4	AT4G05390	Encodes a root-type ferredoxin:NADP(H) oxidoreductase.	RFNR1	root FNR 1
Zm00001d048647	Zm00001d034615	TF to gene	AT1G48000	MYB-LIKE DNA-BINDING PROTEIN MYB // SUBFAMILY NOT NAMED	myb4	AT5G01750	---	---	---
Zm00001d048647	Zm00001d036197	TF to gene	AT1G48000	MYB-LIKE DNA-BINDING PROTEIN MYB // SUBFAMILY NOT NAMED	myb4	AT1G31490	---	---	---
Zm00001d048647	Zm00001d037435	TF to gene	AT1G48000	MYB-LIKE DNA-BINDING PROTEIN MYB // SUBFAMILY NOT NAMED	myb4	AT1G49000	---	---	---
Zm00001d048647	Zm00001d037693	TF to gene	AT1G48000	MYB-LIKE DNA-BINDING PROTEIN MYB // SUBFAMILY NOT NAMED	myb4	AT5G25880	The malic enzyme (EC 1.1.1.40) encoded by the ATNADP-ME3 is presumably cytosolic and restricted in its expression by both developmental and cell-specific signals.	NADP-ME3	NADP-malic enzyme 3
Zm00001d048647	Zm00001d039364	TF to gene	AT1G48000	MYB-LIKE DNA-BINDING PROTEIN MYB // SUBFAMILY NOT NAMED	myb4	AT1G53280	---	DJ1B	DJ-1 homolog B
Zm00001d048647	Zm00001d039674	TF to gene	AT1G48000	MYB-LIKE DNA-BINDING PROTEIN MYB // SUBFAMILY NOT NAMED	myb4	AT5G33320	Encodes a plastid inner envelope protein PPT (phosphoenolpyruvate/phosphate translocator) that catalyzes the transport of phosphoenolpyruvate and phosphate across the inner envelope membrane of plastids.	PPT	PHOSPHOENOLPYRUVATE/PHOSPHATE TRANSLOCATOR
Zm00001d048647	Zm00001d040107	TF to gene	AT1G48000	MYB-LIKE DNA-BINDING PROTEIN MYB // SUBFAMILY NOT NAMED	myb4	AT3G03440	---	---	---
Zm00001d048647	Zm00001d043782	TF to gene	AT1G48000	MYB-LIKE DNA-BINDING PROTEIN MYB // SUBFAMILY NOT NAMED	myb4	AT1G68840	Rav2 is part of a complex that has been named `regulator of the (H+)-ATPase of the vacuolar and endosomal membranes' (RAVE)	TEM2	TEMPRANILLO 2
Zm00001d048647	Zm00001d044291	TF to gene	AT1G48000	MYB-LIKE DNA-BINDING PROTEIN MYB // SUBFAMILY NOT NAMED	myb4	AT3G25690	actin binding protein required for normal chloroplast positioning	CHUP1	CHLOROPLAST UNUSUAL POSITIONING 1
Zm00001d048647	Zm00001d045450	TF to gene	AT1G48000	MYB-LIKE DNA-BINDING PROTEIN MYB // SUBFAMILY NOT NAMED	myb4	AT2G45300	encodes 3-phosphoshikimate 1-carboxyvinyltransferase / 5-enolpyruvylshikimate-3-phosphate / EPSP synthase involved in chorismate biosynthesis	---	---
Zm00001d048647	Zm00001d047757	TF to gene	AT1G48000	MYB-LIKE DNA-BINDING PROTEIN MYB // SUBFAMILY NOT NAMED	myb4	AT1G07890	Encodes a cytosolic ascorbate peroxidase APX1. Ascorbate peroxidases are enzymes that scavenge hydrogen peroxide in plant cells. Eight types of APX have been described for Arabidopsis: three cytosolic (APX1, APX2, APX6), two chloroplastic types (stromal sAPX, thylakoid tAPX), and three microsomal (APX3, APX4, APX5) isoforms. At least part of the induction of heat shock proteins during light stres…	MEE6	maternal effect embryo arrest 6
Zm00001d048647	Zm00001d047765	TF to gene	AT1G48000	MYB-LIKE DNA-BINDING PROTEIN MYB // SUBFAMILY NOT NAMED	myb4	AT3G55040	Encodes a member of the lambda family of glutathione transferases. It has thiol transferase activity and self S-glutathionylation activity in vitro.	GSTL2	glutathione transferase lambda 2
Zm00001d048647	Zm00001d047799	TF to gene	AT1G48000	MYB-LIKE DNA-BINDING PROTEIN MYB // SUBFAMILY NOT NAMED	myb4	AT5G02500	encodes a member of heat shock protein 70 family.	HSP70-1	HEAT SHOCK PROTEIN 70-1
Zm00001d048647	Zm00001d048461	TF to gene	AT1G48000	MYB-LIKE DNA-BINDING PROTEIN MYB // SUBFAMILY NOT NAMED	myb4	AT5G17990	Encodes the tryptophan biosynthetic enzyme phosphoribosylanthranilate transferase (PAT1, called trpD in bacteria). Converts anthranilate and phosphoribosylpyrophosphate into phosphoribosylanthranilate and inorganic pyrophosphate.	TRP1	tryptophan biosynthesis 1
Zm00001d048647	Zm00001d049073	TF to gene	AT1G48000	MYB-LIKE DNA-BINDING PROTEIN MYB // SUBFAMILY NOT NAMED	myb4	AT1G08490	Chloroplastic NifS-like protein that can catalyze the conversion of cysteine into alanine and elemental sulfur (S(0)) and of selenocysteine into alanine and elemental Se (Se(0)). Overexpression enhances selenium tolerance and accumulation.	SUFS	---
Zm00001d048647	Zm00001d049594	TF to gene	AT1G48000	MYB-LIKE DNA-BINDING PROTEIN MYB // SUBFAMILY NOT NAMED	myb4	AT4G16820	Encodes a lipase that hydrolyzes phosphatidylcholine, glycolipids as well as triacylglycerols.	PLA-I{beta]2	phospholipase A I beta 2
Zm00001d048647	Zm00001d053212	TF to gene	AT1G48000	MYB-LIKE DNA-BINDING PROTEIN MYB // SUBFAMILY NOT NAMED	myb4	AT2G17880	---	---	---

## Sheet: Cluster1&3 PLL5
Source Gene	Target Gene	Type	Source gene name	Target gene name	Target description
Zm00001d012527	Zm00001d012962	TF to gene	nactf23	PLL5	Encodes a protein phosphatase 2C like gene, similar to POL. Involved in leaf development. Knockout mutants have abnormally shaped leaves.
Zm00001d025964	Zm00001d012962	TF to gene	hb70	PLL5	Encodes a protein phosphatase 2C like gene, similar to POL. Involved in leaf development. Knockout mutants have abnormally shaped leaves.
Zm00001d039893	Zm00001d012962	TF to gene	myb81	PLL5	Encodes a protein phosphatase 2C like gene, similar to POL. Involved in leaf development. Knockout mutants have abnormally shaped leaves.
Zm00001d043950	Zm00001d012962	TF to gene	wrky95	PLL5	Encodes a protein phosphatase 2C like gene, similar to POL. Involved in leaf development. Knockout mutants have abnormally shaped leaves.
