# Supplementary material for: Single-Cell Transcriptome and Network Analyses Unveil Key Transcription Factors Regulating Mesophyll Cell Development in Maize
Source: Genes (Basel). 2022 Feb 20;13(2):374. doi: 10.3390/genes13020374 (PMC8872562; doi:10.3390/genes13020374)
Supplement: Supplementary file 1 [file genes-13-00374-s001.zip › Supplementary Table S9.xlsx]

## Sheet: Sheet1
Supplementary Table S9. Summary of potential binding of TFs in genes as indicated using ChIP-seq.
			ChIP-seq of Transcript Factors
			bHLH		C2C2-colike						ERF					GLK			MYB		MYB-relate	WRKY
Gene ID	Similar Trend TF clusters	ATAC sites	Zm00001d021019:bHLH	Zm00001d034298:bHLH	Zm00001d013443:C2C2-COL	Zm00001d015468:C2C2-COL	Zm00001d017176:C2C2-COL	Zm00001d025770:C2C2-COL	Zm00001d033719:C2C2-COL	Zm00001d046925:C2C2-COL	Zm00001d002364:ERF	Zm00001d005892:ERF	Zm00001d020595:ERF	Zm00001d024324:ERF	Zm00001d049364:ERF	Zm00001d026542:GLK	Zm00001d030891:GLK	Zm00001d044785:GLK	Zm00001d032024:MYB	Zm00001d044409:MYB	Zm00001d014863:MYB-relate	Zm00001d038843:WRKY
Zm00001d028221	Cluster4	1			1						1	1	1	1	1
Zm00001d008641	Cluster4										1			1
Zm00001d018693	Cluster4										1			1	1	1			1			1
Zm00001d032373	Cluster4			1	1									1
Zm00001d008559	Cluster4	1	1											1		1
Zm00001d043146	Cluster4	1		1							1	1		1		1
Zm00001d028901	Cluster4	1		1	1	1			1										1
Zm00001d045144	Cluster4			1
Zm00001d034715	Cluster4				1
Zm00001d020971	Cluster4	1
Zm00001d036340	Cluster4				1						1			1
Zm00001d046492	Cluster4	1		1	1	1								1	1
Zm00001d017179	Cluster4	1			1
Zm00001d036521	Cluster4	1	1		1											1
Zm00001d023427	Cluster4	1			1	1			1									1		1
Zm00001d021620	Cluster4	1			1	1			1							1
Zm00001d038163	Cluster4	1	1		1	1	1			1			1			1			1	1
		11	3	5	11	5	1	0	3	1	5	2	2	8	3	6	0	1	3	2	0	1
			NAC			MYB		WRKY		ERF		HB
		ATAC	Zm00001012527:NAC	Zm00001034601:NAC	Zm00001042609:NAC	Zm00001039893:MYB	Zm00001048647:MYB	Zm00001043950:WRKY	Zm00001050195:WRKY	Zm00001002762:ERF	Zm000010039077:ERF	Zm000010025964:HB
Zm00001d012518	Cluster3	1		1		1		1	1	1		1
